# Supplementary material for: Diversity Arrays Technology (DArT) Marker Platforms for Diversity Analysis and Linkage Mapping in a Complex Crop, the Octoploid Cultivated Strawberry (Fragaria × ananassa)
Source: PLoS One. 2015 Dec 16;10(12):e0144960. doi: 10.1371/journal.pone.0144960 (PMC4682937; doi:10.1371/journal.pone.0144960)
Supplement: S1 File — (XLSX) [file pone.0144960.s002.xlsx]

## Sheet: Table A
Table A List of mapped SNP, SSR, AFLP and gene markers, detailing their position in the ‘232’ x ‘1392’ map (8X) and in the Fvb genome assemble along with DArT sequence, SNP position and their genotypes in the ‘232’ x ‘1392’ population. Segregation type, observed segregation of each marker in a cross-pollinated population: <lmxll>, heterozygous in the mother; <nnxnp>, heterozygous in the father; <…
Locus	Segregation	Phase	Classification	LG (8X)	Position( 8X)	Fvb LG	Fvb POS	XM	#POS	DArT Sequence	SNP	CALLRATE	Rowsum	93-1	93-2	93-3	93-4	93-6	93-7	93-8	93-9	93-10	93-11	93-12	93-13	93-14	93-15	93-16	93-17	93-18	93-19	93-20	93-21	93-22	93-23	93-24	93-26	93-27	93-28	93-29	93-30	93-31	93-32	93-33	93-34	93-35	93-36	93-37	93-38
F41726-39:G>A-LG1	<lmxll>	{1-}	(ll,lm)	LGI-1	0	Fvb1	1156104	2	2	TGCAGGGATACTCTAGACCAATTTACCAGTAGGTCACAGGTCATAACAGAAACTCTCCTTACGAGCATG	39:G>A	0.96875	278.688	--	lm	lm	ll	lm	ll	ll	lm	lm	ll	ll	lm	ll	lm	ll	ll	lm	ll	ll	lm	ll	ll	lm	ll	lm	ll	lm	lm	--	lm	lm	ll	ll	lm	lm	lm
17539-25:A>G-LG1	<hkxhk>	{00}	(h-,kk)	LGI-1	0.97	Fvb1	2430967	2		TGCAGTCTCCAGTTCATGCCTCCTCACATCTTCCAGTACCACACTAACCCGGACACTTTTCCAAGACCC	25:A>G	1	796.009	h-	h-	h-	kk	h-	h-	kk	h-	h-	kk	kk	kk	h-	h-	h-	h-	h-	h-	h-	h-	h-	h-	h-	kk	kk	h-	h-	h-	kk	h-	h-	h-	h-	h-	h-	h-
11071-64:A>G-LG1	<hkxhk>	{11}	(h-,kk)	LGI-1	2.003	Fvb1	921245	0		TGCAGTACTATTATCCCTACTAGATTCATCATGATTACAACCAGCACTTACCGGATGAGAAATGAGCTC	64:A>G	1	613.856	h-	kk	kk	h-	h-	kk	h-	kk	h-	h-	h-	h-	kk	kk	h-	h-	kk	h-	h-	kk	h-	kk	h-	h-	h-	h-	h-	kk	h-	kk	h-	h-	h-	h-	kk	h-
F11168-45:C>T-LG1	<lmxll>	{1-}	(ll,lm)	LGI-1	3.348	Fvb1	252387	0		TGCAGCTGCATTTGCACCCTTGATGTCATGATGAAGAGAATCTCCCACTGCAATAGAATCAATAGGGTC	45:C>T	1	382.524	lm	lm	lm	ll	lm	lm	ll	lm	lm	ll	ll	lm	lm	lm	ll	ll	lm	ll	ll	lm	ll	lm	lm	ll	lm	ll	lm	lm	lm	lm	lm	ll	ll	lm	lm	lm
F31996-20:T>G-LG1	<lmxll>	{1-}	(ll,lm)	LGI-1	4.136	*	0	0		TGCAGTAGTGTGTGCTTACTTGTGAGAATGAGAATATAAAGATGCAATATATGAGGCTTATCCTAGCAT	20:T>G	1	388.007	lm	lm	lm	ll	lm	lm	ll	lm	ll	ll	ll	lm	ll	lm	lm	ll	lm	ll	ll	lm	ll	lm	lm	ll	lm	ll	lm	lm	lm	ll	lm	lm	ll	ll	lm	ll
F13905-8:C>T-LG1	<lmxll>	{1-}	(ll,lm)	LGI-1	4.542	Fvb1	55484	1	2	TGCAGCTACTTATGCTGTTGCTGACAATATTGCCCGGTCCGATGAAGAGGGTGTAGCTCATGAGCTAAG	8:C>T	1	976.233	lm	lm	lm	ll	lm	lm	ll	lm	lm	ll	ll	lm	lm	lm	ll	ll	lm	ll	ll	lm	ll	lm	lm	ll	lm	ll	lm	lm	lm	lm	lm	lm	ll	lm	lm	lm
F11071-29:C>T-LG1	<lmxll>	{1-}	(ll,lm)	LGI-1	6.186	Fvb1	921245	0		TGCAGTACTATTATCCCTACTAGATTCATCATGATTACAACCAGCACTTACCGGATGAGAAATGAGCTC	29:C>T	1	613.856	lm	lm	lm	ll	lm	lm	ll	lm	lm	ll	ll	lm	lm	lm	ll	ll	lm	ll	ll	lm	ll	lm	lm	ll	lm	ll	lm	lm	lm	lm	lm	lm	ll	lm	lm	lm
F30811-44:T>C-LG1	<lmxll>	{1-}	(ll,lm)	LGI-1	6.814	Fvb1	347020	3		TGCAGTTTCCAATCATCCATTCTTTCTTTCCATCCTCCATCTTTTCTGTCATCCCATTTTTCACTGCCT	44:T>C	1	473.367	lm	lm	lm	ll	lm	lm	ll	lm	lm	ll	ll	ll	lm	lm	ll	ll	lm	ll	ll	lm	ll	lm	lm	ll	lm	ll	lm	lm	lm	lm	lm	lm	ll	lm	lm	lm
11921-41:G>C-	<hkxhk>	{00}	(h-,kk)	LGI-1	6.967	Fvb3	2584460	4		TGCAGACAGAATTTTCACAGATCATCAAATAAGTTGAAATAGGCGAAGCTAGAATTTCTTATAAATACG	41:G>C	1	1180.44	h-	h-	h-	kk	h-	h-	kk	h-	h-	kk	kk	h-	h-	h-	h-	h-	h-	h-	h-	h-	h-	h-	h-	kk	h-	kk	h-	h-	h-	h-	h-	h-	h-	h-	h-	h-
M27316-43:C>A-	<nnxnp>	{-1}	(nn,np)	LGI-1	7.378	*	0	0		TGCAGACTAGCAGTGGATTTGTTAGTTGATAATGATCTAAAACCAAACTGTAAAAGAGATTACAGATCG	43:C>A	0.989583	413.913	nn	np	nn	nn	nn	np	nn	np	nn	nn	nn	nn	np	np	np	np	np	np	np	np	np	np	nn	nn	nn	np	nn	np	nn	np	nn	nn	np	nn	np	nn
F14800-51:G>A-	<lmxll>	{1-}	(ll,lm)	LGI-1	7.781	Fvb1	1380635	5		TGCAGAGAACTACACAATTGTAAGGTCTTACTCATATCATAGAGCTAGCAAGTAAATTACAGATCGGAA	51:G>A	1	1659.1	ll	lm	lm	ll	lm	lm	ll	lm	lm	ll	ll	lm	ll	lm	ll	ll	lm	ll	ll	lm	ll	lm	lm	ll	lm	ll	lm	lm	ll	lm	ll	lm	ll	lm	lm	lm
ChFvM075-415	<nnxnp>	{-1}	(nn,np)	LGI-1	8.144	Fvb1	841848	0		#N/A	#N/A	#N/A	#N/A	nn	np	np	nn	nn	np	nn	np	nn	nn	nn	nn	np	np	np	np	np	np	np	np	np	np	nn	nn	nn	np	nn	np	nn	np	nn	nn	np	nn	np	nn
ChFaM061-203/215	<hkxhk>	{00}	(hh,hk,kk)	LGI-1	8.248	Fvb1	841848	0		#N/A	#N/A	#N/A	#N/A	hk	hh	hh	kk	hk	hh	kk	hh	--	kk	--	hk	hk	hh	hk	--	hh	hk	hk	hh	hk	hh	hk	kk	hk	hk	hk	hh	hk	hh	hk	hk	hk	hk	hh	hk
ChFaM003-445/450/470	<efxeg>	{11}	(ee,ef,eg,fg)	LGI-1	8.606	-	0	0		#N/A	#N/A	#N/A	#N/A	ef	fg	fg	ee	--	fg	ee	fg	ef	ee	ee	ef	eg	fg	eg	eg	fg	eg	eg	fg	eg	fg	ef	ee	ef	eg	ef	fg	ef	fg	ef	ef	eg	ef	fg	ef
F13002-34:A>T-LG1	<lmxll>	{1-}	(ll,lm)	LGI-1	9.147	Fvb1	2124500	1		TGCAGAACTTCCCAGTTTCGGGATTGATTCCCATAACAGAAGTACCAGTGAAGATCAATTCTGGTTTCC	34:A>T	1	1187.64	lm	lm	lm	ll	lm	lm	ll	lm	lm	ll	ll	lm	ll	lm	lm	ll	lm	ll	ll	lm	ll	lm	lm	ll	lm	ll	lm	lm	lm	lm	lm	lm	ll	lm	ll	lm
F30047-67:G>A-LG1	<lmxll>	{1-}	(ll,lm)	LGI-1	9.82	Fvb1	1526552	0		TGCAGAGTGCAGCAGAAGTAAATGTCTTGTTGAAGTTGGACCTAGTTGCCTTACCAAAACTAAACCAGA	67:G>A	1	559.245	lm	ll	lm	ll	lm	lm	ll	lm	lm	ll	ll	ll	ll	lm	lm	ll	ll	ll	ll	lm	ll	lm	lm	ll	lm	ll	lm	lm	ll	lm	lm	lm	ll	lm	lm	lm
EMFn049-180/182	<hkxhk>	{11}	(hh,hk,kk)	LGI-1	10.311	Fvb1	1700488	0		#N/A	#N/A	#N/A	#N/A	hk	kk	kk	hh	hh	kk	hh	kk	hh	hh	hh	hh	hk	kk	kk	hk	kk	hk	hk	kk	hk	kk	hh	hh	hk	hk	hh	kk	hh	kk	hk	kk	hk	--	kk	hk
M22700-57:T>G-	<lmxll>	{1-}	(ll,lm)	LGI-1	10.96	Fvb1	1604891	6		TGCAGCAATACTAAACGGGGAGTATACAAACCATACGCAGTAAAGGTATGCATTTGCTTCAATACTAAA	57:T>G	1	552.83	ll	lm	lm	ll	ll	lm	ll	lm	lm	ll	ll	lm	ll	ll	lm	ll	lm	ll	ll	lm	ll	lm	lm	ll	lm	ll	lm	lm	lm	lm	lm	lm	ll	lm	lm	lm
F17083-34:G>A-LG1	<nnxnp>	{-1}	(nn,np)	LGI-1	10.96	Fvb1	1907705	1		TGCAGCAAGCCTCTGCAAGAAATGTAAATGATAAGAAAGACATAGAGAACATATAGTATTTTCCTGAGA	34:G>A	1	324.69	nn	np	np	nn	nn	np	nn	np	nn	np	nn	nn	np	np	np	np	np	np	nn	np	np	np	nn	nn	nn	np	nn	np	nn	np	nn	np	np	nn	np	nn
F10926-13:A>T-	<lmxll>	{1-}	(ll,lm)	LGI-1	11.938	Fvb1	2213515	5	2	TGCAGCTTTGGCAACTTCTCTCTATGGCATGAGGAGGATGGAACTTCTCAAGACAAGCTTTACAGATCG	13:A>T	1	435.657	lm	lm	lm	ll	lm	lm	ll	ll	lm	ll	ll	ll	ll	ll	lm	ll	lm	ll	ll	lm	ll	lm	lm	ll	lm	ll	lm	lm	lm	lm	lm	lm	ll	lm	lm	lm
F13556-42:A>C-LG1	<lmxll>	{1-}	(ll,lm)	LGI-1	12.8	Fvb1	1586884	3		TGCAGCTTCTAAGTTCCCAACCGACACAAGCCTAGATTATCAAGAACATAAATAAGTTGACTTCATAAA	42:A>C	1	488.101	lm	lm	lm	ll	lm	lm	ll	lm	lm	ll	ll	lm	ll	ll	lm	ll	lm	ll	ll	lm	ll	lm	lm	ll	lm	ll	lm	lm	lm	lm	lm	lm	ll	lm	lm	lm
M12731-7:G>T-LG1	<nnxnp>	{-1}	(nn,np)	LGI-1	13.465	Fvb1	2331821	0		TGCAGTTGCATTTTGTCACCTTCCTCCTTTCTTGAACATGCAGGGGATCACTGATGTATCCATAGCATA	7:G>T	1	2233.98	nn	np	np	nn	nn	np	nn	np	nn	nn	nn	nn	nn	np	np	np	np	np	np	np	np	np	nn	nn	nn	np	nn	np	nn	np	nn	np	np	np	np	nn
ChFvM191-238	<lmxll>	{1-}	(ll,lm)	LGI-1	13.68	Fvb1	2193008	0		#N/A	#N/A	#N/A	#N/A	lm	lm	lm	ll	lm	lm	ll	lm	lm	ll	ll	lm	ll	lm	lm	ll	lm	ll	ll	lm	ll	lm	lm	ll	lm	ll	lm	lm	lm	lm	lm	lm	ll	lm	lm	lm
UDF-002-114/118	<hkxhk>	{00}	(hh,hk,kk)	LGI-1	13.825	Fvb1	2602121	0		#N/A	#N/A	#N/A	#N/A	hk	hh	hk	kk	hk	hh	kk	hh	hk	kk	kk	hk	hk	hh	hh	kk	hh	hk	hk	hh	hk	hh	hk	kk	hk	kk	kk	hh	hk	hh	hk	hh	hk	hh	hh	hk
M20426-9:C>T-LG1	<nnxnp>	{-1}	(nn,np)	LGI-1	15.34	Fvb1	2221840	2		TGCAGATGCCCGTCGTGATGAAGAACTTGCTTGGCAGCTTCAAAATCAATTTGATTTAGAAGATTCTCA	9:C>T	1	318.489	nn	np	nn	nn	nn	np	nn	np	nn	nn	nn	nn	np	np	np	np	np	np	np	np	np	np	nn	nn	nn	np	nn	np	nn	np	nn	np	np	np	np	nn
F12638-50:T>C-LG1	<lmxll>	{0-}	(ll,lm)	LGI-1	16.71	Fvb1	3594737	1		TGCAGATTGTAGCCATAGATGCACATCGTGAGCCATATGATCAAATCGGATTACCAATCATAAAGAAAT	50:T>C	1	444.729	ll	ll	ll	lm	ll	ll	lm	ll	ll	lm	lm	ll	lm	lm	ll	lm	ll	lm	lm	ll	lm	ll	ll	lm	ll	ll	ll	ll	ll	ll	ll	ll	lm	ll	ll	ll
ChFvM210-181	<lmxll>	{0-}	(ll,lm)	LGI-1	18.098	Fvb1	2960543	0		#N/A	#N/A	#N/A	#N/A	ll	ll	ll	lm	ll	ll	lm	ll	ll	lm	lm	ll	lm	ll	ll	lm	ll	lm	lm	ll	lm	ll	ll	lm	ll	ll	ll	ll	ll	ll	ll	ll	lm	ll	ll	ll
F24864-40:T>C-	<lmxll>	{0-}	(ll,lm)	LGI-1	18.641	*	0	0		TGCAGTACATGAATCACTACAATACTAGGCTCACCAATTTTCGTGACAAAATGTCGGCCAAAATTAGCC	40:T>C	1	444.554	ll	ll	ll	lm	ll	ll	lm	ll	ll	lm	lm	ll	lm	ll	ll	lm	ll	lm	lm	ll	lm	ll	ll	lm	ll	ll	ll	ll	ll	ll	ll	ll	lm	ll	ll	ll
F27467-37:C>T-LG1	<lmxll>	{0-}	(ll,lm)	LGI-1	19.509	Fvb1	3557361	0		TGCAGATCTACACTGTGGGCGTTTCAGTATTTCTAGGCGGTAATAAGCCTTCCAGAACTGCTAATGTTC	37:C>T	0.989583	304.774	ll	ll	ll	lm	ll	ll	lm	ll	lm	lm	lm	ll	lm	lm	ll	lm	ll	lm	lm	ll	lm	ll	ll	lm	ll	ll	ll	ll	ll	ll	ll	ll	lm	ll	ll	ll
CFVCT005-128	<lmxll>	{0-}	(ll,lm)	LGI-1	20.144	Fvb1	11343332	0		#N/A	#N/A	#N/A	#N/A	ll	ll	ll	lm	ll	ll	lm	ll	ll	lm	lm	ll	lm	lm	ll	lm	ll	lm	lm	ll	lm	ll	ll	lm	ll	ll	ll	ll	ll	ll	ll	ll	lm	ll	ll	ll
F20386-36:A>G-LG1	<lmxll>	{0-}	(ll,lm)	LGI-1	20.3	Fvb1	3533471	2		TGCAGTAGTTTTACTTCGCCTGCCTACATTGTAGGTATGATCACCTGACTGGGAATCTGCGCTCCATGT	36:A>G	1	327.376	ll	ll	ll	lm	ll	ll	lm	ll	ll	lm	lm	ll	lm	lm	ll	lm	ll	lm	lm	ll	lm	ll	ll	lm	ll	ll	ll	ll	ll	ll	ll	ll	lm	ll	ll	ll
F16196-51:T>A-LG1	<lmxll>	{0-}	(ll,lm)	LGI-1	20.89	Fvb1	3639057	3		TGCAGCCTTTTGTGAGGTACTTGCATTACTCATCTCCTTTTCTTGCACTTTTGCACCATCCGTCTCCTT	51:T>A	1	1847.81	ll	ll	ll	lm	ll	ll	lm	ll	ll	lm	lm	ll	lm	lm	ll	lm	ll	lm	lm	ll	lm	ll	ll	lm	ll	ll	ll	ll	ll	ll	ll	ll	lm	ll	ll	ll
F34533-35:C>T-LG1	<lmxll>	{0-}	(ll,lm)	LGI-1	21.679	Fvb1	3889424	3		TGCAGTGTCATCACTTGGAAAGAGTCAAGAGGTAACGTTTCGCAGCAAACCTAGAAAATTACTACATTT	35:C>T	0.989583	315.764	ll	ll	ll	lm	ll	ll	ll	ll	ll	lm	--	ll	lm	lm	ll	lm	ll	lm	ll	ll	lm	ll	ll	lm	ll	ll	ll	ll	ll	ll	ll	ll	lm	ll	ll	ll
F22929-64:C>T-LG1	<lmxll>	{0-}	(ll,lm)	LGI-1	23.005	Fvb1	7553403	2	4	TGCAGTCAGGTATCACCTTTCTCACAACATTTTACCTCCTGCAAGATTTCAAGGCTTATATCCACTGTG	64:C>T	1	506.637	ll	ll	ll	lm	ll	ll	lm	ll	ll	lm	ll	ll	lm	lm	ll	lm	ll	lm	lm	ll	lm	ll	ll	lm	ll	ll	ll	ll	ll	ll	ll	ll	lm	ll	ll	ll
F21161-15:T>C-LG1	<lmxll>	{0-}	(ll,lm)	LGI-1	23.562	Fvb1	4467070	5		TGCAGTTGGTAGAACTGGAGAAAAAGAGAGGTTGTCATGAAAACCTGTGAACAATATTATTACAGATCG	15:T>C	1	414.689	ll	ll	ll	lm	ll	ll	lm	ll	ll	lm	lm	ll	lm	lm	ll	lm	ll	lm	lm	ll	lm	ll	ll	lm	ll	ll	ll	ll	ll	ll	ll	ll	lm	ll	ll	ll
F14845-48:C>T-LG1	<lmxll>	{0-}	(ll,lm)	LGI-1	24.429	Fvb1	3891569	0		TGCAGTAGATTGGAGCAGTGGAGGCATCAAGGACGAGTAGTATTGGAGCTCCAGAAAGATGTTGATAAT	48:C>T	1	1045.27	lm	ll	ll	lm	ll	ll	ll	ll	ll	ll	lm	ll	lm	lm	ll	lm	ll	lm	lm	ll	lm	ll	ll	lm	ll	ll	ll	ll	ll	ll	ll	ll	lm	ll	ll	ll
F14554-9:C>A-LG1	<lmxll>	{0-}	(ll,lm)	LGI-1	25.311	Fvb1	4213822	2		TGCAGACAACCGAACTCTCAAGTAGGATTTCCTTGCAATGTATCTCCACAAGTATTTCTGTATCTTGAC	9:C>A	1	1785.62	ll	ll	ll	lm	ll	ll	ll	ll	ll	lm	lm	ll	lm	lm	ll	lm	ll	ll	lm	ll	lm	ll	ll	ll	ll	ll	ll	ll	ll	ll	ll	ll	lm	ll	ll	ll
F22974-58:T>C-LG1	<lmxll>	{0-}	(ll,lm)	LGI-1	26.807	Fvb1	5071051	0		TGCAGGGTGGCTAGAGTGGAACGGTGACATGTTTTTGAAAACATTGTTCTATGGAGAGTACATGAATTA	58:T>C	1	1335.74	ll	ll	ll	lm	ll	ll	lm	ll	ll	lm	ll	ll	lm	lm	ll	lm	ll	lm	lm	ll	lm	ll	ll	lm	ll	ll	ll	ll	ll	ll	ll	lm	lm	ll	ll	ll
F14688-58:G>C-LG1	<lmxll>	{1-}	(ll,lm)	LGI-1	28.098	Fvb1	5688573	1		TGCAGAATCTATAAAAGGAGAGCTTGCTCACCTGAAACATGAGCATGTATGAATTTATGTCTTTTTTAT	58:G>C	1	527.809	lm	lm	lm	ll	lm	lm	lm	lm	lm	ll	ll	lm	ll	ll	lm	ll	lm	ll	ll	lm	ll	lm	lm	ll	lm	lm	lm	ll	lm	lm	lm	ll	ll	lm	lm	lm
CAGG-860	<lmxll>	{1-}	(ll,lm)	LGI-1	30.185	-	0	0		#N/A	#N/A	#N/A	#N/A	lm	lm	lm	ll	lm	lm	ll	lm	lm	ll	ll	lm	ll	ll	lm	ll	lm	ll	--	--	ll	lm	lm	ll	ll	lm	lm	ll	lm	lm	lm	ll	ll	lm	lm	lm
F12528-48:G>A-LG1	<lmxll>	{1-}	(ll,lm)	LGI-1	31.43	Fvb1	7246187	1		TGCAGGTGCTACCGAAACTCCATGCAATATTGCGTCCCTTTCTTCTCCGAAGAATGAAAATAGATGTTG	48:G>A	1	450.057	lm	lm	lm	ll	lm	ll	ll	lm	lm	ll	ll	lm	ll	ll	lm	ll	lm	lm	ll	lm	ll	lm	lm	ll	lm	lm	lm	ll	lm	ll	lm	ll	ll	lm	lm	lm
F3HT-S3	<lmxll>	{1-}	(ll,lm)	LGI-1	32.429	-	0	0		#N/A	#N/A	#N/A	#N/A	lm	lm	lm	ll	lm	lm	ll	lm	lm	lm	ll	lm	ll	ll	lm	ll	lm	lm	ll	lm	ll	lm	lm	ll	lm	lm	lm	ll	lm	lm	lm	ll	ll	lm	lm	lm
F28454-12:G>A-LG1	<lmxll>	{1-}	(ll,lm)	LGI-1	33.505	Fvb1	6183805	2		TGCAGAGATAATGAAGATCACATAACCATTCTACTGACACAAAGAGAAAAACACAAGACCCTAAAGACA	12:G>A	0.989583	308.706	lm	lm	lm	ll	lm	lm	ll	lm	lm	lm	ll	lm	ll	ll	ll	ll	lm	ll	ll	lm	ll	lm	lm	ll	lm	ll	lm	--	ll	lm	lm	ll	ll	lm	lm	lm
F15893-39:C>T-LG1	<lmxll>	{1-}	(ll,lm)	LGI-1	34.244	Fvb1	7251775	0		TGCAGGCTCAACAGTGTACTTCAATTTGAGACTTAGGCACCCCACACTGGACATGCCCCTTATAGATTA	39:C>T	1	274.503	lm	lm	lm	ll	lm	ll	ll	lm	lm	lm	ll	lm	ll	ll	lm	ll	lm	lm	ll	lm	ll	lm	lm	ll	lm	lm	lm	ll	ll	lm	ll	ll	ll	lm	ll	lm
F38565-6:A>T-LG1	<lmxll>	{1-}	(ll,lm)	LGI-1	35.577	Fvb1	6660380	0		TGCAGCAGACTGTAGCAAAGCACGTAGCTACTGCTTCTGCTTGATTACCAAGATCTGAGTTATCTTATG	6:A>T	0.96875	262.354	ll	lm	lm	ll	lm	--	ll	lm	lm	ll	ll	lm	ll	ll	lm	ll	lm	lm	ll	lm	ll	lm	lm	ll	lm	lm	ll	ll	lm	ll	ll	ll	ll	lm	ll	lm
F34404-5:G>C-LG4	<lmxll>	{1-}	(ll,lm)	LGI-1	36.626	Fvb4	28007781	8		TGCAGGTCATTTTCTTCTAACGGATCTTCTGTTGGAGACCATGAAAAACACCACAATTGAGGGGAGAAT	5:G>C	1	433.253	lm	lm	lm	ll	lm	lm	ll	lm	lm	lm	ll	lm	ll	ll	ll	ll	lm	lm	ll	lm	ll	lm	ll	ll	lm	lm	lm	ll	lm	lm	lm	ll	ll	lm	lm	lm
F12910-41:C>T-LG1	<lmxll>	{1-}	(ll,lm)	LGI-1	37.285	Fvb1	6660445	0		TGCAGTTCCTCTTTCTTTGCTCCCACCACTTTGTCCACAATCTTTCCTTCTTTCAGAAACATGAAGGTC	41:C>T	1	650.23	lm	lm	lm	ll	lm	ll	ll	lm	lm	lm	ll	lm	ll	ll	lm	ll	lm	lm	ll	lm	ll	lm	lm	ll	lm	lm	lm	ll	ll	lm	lm	ll	ll	lm	lm	lm
UFFxa16H07-251	<lmxll>	{1-}	(ll,lm)	LGI-1	37.935	Fvb1	6803244	0		#N/A	#N/A	#N/A	#N/A	lm	lm	lm	ll	lm	ll	ll	lm	lm	lm	ll	lm	ll	ll	lm	ll	lm	lm	ll	lm	ll	lm	lm	ll	lm	lm	lm	ll	--	lm	lm	ll	ll	--	lm	lm
F13255-48:C>T-LG1	<lmxll>	{1-}	(ll,lm)	LGI-1	38.404	Fvb1	6707639	0		TGCAGCTTGAACCATAATTGCAAAATCCAACACATGTAGCTAGAGAGACAATTAGAGTTACCACTTTTA	48:C>T	1	409.755	lm	lm	lm	ll	lm	ll	ll	lm	lm	lm	ll	lm	ll	ll	lm	ll	lm	lm	ll	lm	ll	lm	lm	ll	lm	lm	lm	ll	lm	lm	lm	ll	ll	lm	lm	lm
F13045-33:C>G-LG1	<lmxll>	{1-}	(ll,lm)	LGI-1	39.257	Fvb1	6237043	0		TGCAGCAGAGCGTTGTCATCATCCTGTTGCAAACTGAAAGTCAGTTTATTCTTCATGAAACAAAAACAA	33:C>G	1	547.923	lm	lm	lm	ll	lm	lm	ll	lm	lm	lm	ll	lm	ll	ll	lm	ll	lm	lm	ll	lm	ll	lm	lm	ll	lm	lm	lm	ll	ll	lm	lm	ll	ll	lm	lm	lm
F12143-29:T>C-LG1	<lmxll>	{1-}	(ll,lm)	LGI-1	40.097	Fvb1	7071815	1		TGCAGGATTACCCTATCTTGCTGTTCGGCTGAAACATTGTGGGATGGATCAACAGCTGCGACAAGCTGG	29:T>C	1	506.658	lm	lm	lm	ll	lm	ll	lm	ll	lm	lm	ll	lm	ll	ll	lm	ll	lm	lm	ll	lm	ll	ll	lm	ll	lm	lm	lm	ll	lm	lm	lm	ll	ll	lm	lm	lm
F13621-28:T>C-LG1	<lmxll>	{1-}	(ll,lm)	LGI-1	41.608	Fvb1	7164657	2		TGCAGGTATGCATATATTGCTTGTAATCTTTAGTTGGTACGAAGATAACCAGTAATTGCATATGAGAAG	28:T>C	1	670.936	lm	lm	lm	ll	lm	ll	ll	lm	lm	lm	ll	lm	ll	ll	lm	ll	lm	lm	ll	lm	ll	lm	lm	ll	lm	lm	lm	ll	lm	lm	lm	ll	ll	lm	lm	lm
F32464-36:T>C-LG1	<lmxll>	{1-}	(ll,lm)	LGI-1	44.222	Fvb1	6051760	1		TGCAGAAAATAAAATTGGCATCAAGAAATAGAAATATATAAAATCCATTCACCAGCAAAATTGAAAATG	36:T>C	0.989583	317.057	ll	lm	ll	ll	ll	lm	ll	lm	ll	lm	ll	lm	ll	ll	ll	ll	lm	lm	ll	ll	ll	lm	lm	ll	lm	lm	lm	ll	ll	lm	ll	ll	ll	lm	lm	lm
F23087-59:T>G-LG1	<lmxll>	{1-}	(ll,lm)	LGI-1	45.435	Fvb1	7150099	0		TGCAGTAATCAACAGTGTTGCTTGATCACCACCTCCATCCAGCTCACTACTTTGCATCCTTGAAATGAT	59:T>G	1	1380.01	lm	lm	lm	ll	lm	ll	ll	lm	lm	lm	ll	lm	ll	ll	lm	ll	lm	lm	ll	lm	ll	lm	ll	ll	lm	lm	lm	ll	ll	lm	lm	ll	ll	lm	lm	lm
39414--LG1	<hkxhk>	{00}	(h-,kk)	LGI-1	47.575	Fvb1	12411728	2		TGCAGACTGTTTAGCAAATTTTTTCTTGATATGGTTCTATAGTGTCAGATTAGCCTCTCTTTTGCTGCC	0	1	735.528	h-	h-	h-	kk	h-	h-	h-	h-	kk	h-	kk	kk	h-	h-	h-	h-	h-	h-	h-	h-	h-	h-	h-	kk	h-	h-	h-	h-	kk	h-	h-	h-	h-	h-	h-	h-
F26689-48:G>T-LG1	<lmxll>	{1-}	(ll,lm)	LGI-1	48.471	Fvb1	9436353	0		TGCAGAATGCATAGAATTGTATACAGTCAACTTTCTTCGTGTTATGTCGGCGCATAAAGCTACCCAATG	48:G>T	1	352.546	lm	lm	lm	ll	lm	ll	ll	lm	ll	lm	ll	lm	ll	ll	lm	ll	lm	lm	ll	lm	ll	ll	ll	ll	lm	lm	lm	ll	lm	lm	lm	ll	ll	ll	lm	lm
14481-44:A>T-LG1	<hkxhk>	{00}	(h-,kk)	LGI-1	48.803	Fvb1	12158330	1		TGCAGTATATTGGCAGGACTTTGGGGTTCAGGTACTGGGTCAACAACCTTGACAGAAAATGTTCATACA	44:A>T	1	696.813	h-	h-	h-	kk	h-	h-	h-	h-	kk	h-	kk	kk	h-	h-	h-	h-	h-	h-	h-	h-	kk	kk	h-	kk	h-	h-	h-	h-	h-	h-	h-	h-	h-	h-	h-	h-
F39999-7:T>C-LG1	<lmxll>	{1-}	(ll,lm)	LGI-1	50.033	Fvb1	9314466	2		TGCAGTATTTATTTGAGAAAAGAACAAGATCAAGAATGAAAATTCATAACAATTGGTGAAAATTCAAAC	7:T>C	0.979167	363.416	lm	lm	lm	ll	lm	ll	ll	lm	ll	lm	ll	lm	ll	ll	lm	ll	lm	lm	ll	ll	ll	lm	--	ll	lm	lm	lm	ll	lm	lm	lm	ll	lm	lm	lm	lm
39414-49:T>A-LG1	<hkxhk>	{11}	(h-,kk)	LGI-1	50.526	Fvb1	12411728	2		TGCAGACTGTTTAGCAAATTTTTTCTTGATATGGTTCTATAGTGTCAGATTAGCCTCTCTTTTGCTGCC	49:T>A	1	735.528	h-	kk	kk	h-	h-	h-	h-	h-	h-	kk	h-	h-	h-	h-	h-	h-	kk	h-	h-	kk	h-	kk	h-	h-	h-	h-	h-	h-	h-	kk	h-	h-	h-	kk	kk	kk
28248-24:T>A-LG1	<hkxhk>	{00}	(h-,kk)	LGI-1	51.007	Fvb1	2204665	0		TGCAGGTGATCTTTAGTTTTACAATAGAGTTGCACCTTGTTTTCCTTTTTGTTCCTTGTTTTGGTTATG	24:T>A	1	700.234	h-	h-	h-	kk	h-	h-	h-	h-	kk	h-	kk	h-	h-	h-	h-	h-	h-	h-	h-	h-	h-	h-	h-	kk	h-	kk	h-	h-	h-	h-	h-	kk	h-	h-	h-	h-
16529-27:T>G-LG1	<hkxhk>	{11}	(h-,kk)	LGI-1	51.81	Fvb1	9871434	0		TGCAGAAGGTGAAGTGTTCTTGGAAAATGCAGGTTCCTTCGGTTATTTTTCTCTTGTGTTCTTCAGCTG	27:T>G	1	813.224	h-	kk	h-	h-	h-	h-	h-	h-	h-	kk	h-	h-	h-	kk	h-	h-	kk	h-	h-	kk	h-	kk	h-	h-	h-	h-	h-	h-	h-	kk	h-	h-	h-	kk	kk	h-
15754-26:T>G-LG1	<hkxhk>	{00}	(h-,kk)	LGI-1	52.213	Fvb1	12148403	0		TGCAGACTAACATACCATAACATATGTTCAGAACATTGACCACATAAATCAATGACCAACAAGGAAGAC	26:T>G	1	1260.56	h-	h-	h-	kk	h-	h-	h-	h-	kk	h-	kk	kk	h-	h-	h-	h-	h-	h-	h-	h-	h-	h-	h-	kk	h-	h-	h-	h-	kk	h-	h-	h-	h-	h-	h-	h-
23869-49:C>T-	<hkxhk>	{11}	(h-,kk)	LGI-1	53.417	*	0	0		TGCAGCATTTTGATAAGTTTTGCTGCCTTATTTTGGTCATGGTCGGTATCCTTGTCTCCTGAGAATATT	49:C>T	1	823.083	h-	kk	h-	h-	h-	h-	kk	h-	h-	kk	h-	h-	h-	h-	h-	kk	kk	h-	kk	kk	h-	kk	h-	h-	h-	h-	h-	h-	h-	kk	h-	h-	h-	h-	kk	h-
F20599-55:T>A-LG1	<lmxll>	{1-}	(ll,lm)	LGI-1	53.949	Fvb1	9480180	2		TGCAGTTGAAAGCTTCAAAAAGGCACTGGAATTGGAACCAAATGATGGTCAGTAGTTAGATACTTTACA	55:T>A	1	288.301	lm	lm	lm	ll	lm	ll	ll	lm	ll	lm	ll	lm	ll	ll	ll	ll	ll	lm	ll	lm	ll	lm	ll	ll	ll	lm	lm	ll	ll	lm	lm	ll	ll	lm	lm	lm
16478-12:C>T-LG1	<hkxhk>	{00}	(h-,kk)	LGI-1	54.175	Fvb1	10317783	0		TGCAGGGATACTCAGGTGATTGCCTGTTTGGTAGGGTAGTCAGTTTTTTTCTTTGTCCTTGCCTTCATA	12:C>T	1	1366.53	h-	h-	h-	kk	h-	h-	h-	h-	kk	h-	kk	h-	h-	h-	h-	h-	h-	h-	h-	h-	h-	h-	h-	kk	h-	h-	h-	h-	h-	h-	h-	h-	h-	h-	h-	h-
11570-31:C>A-LG1	<hkxhk>	{11}	(h-,kk)	LGI-1	54.634	Fvb1	10348685	0		TGCAGAAACAAATTTCTTCAACAATCAATATCATACTGAGACATAAGGTACCACTAAAAGGTCCAATAA	31:C>A	1	874.12	h-	kk	h-	h-	h-	h-	h-	h-	h-	kk	h-	kk	h-	h-	h-	h-	kk	h-	h-	kk	h-	kk	kk	h-	h-	kk	h-	h-	h-	kk	h-	h-	h-	kk	kk	h-
29907--LG1	<hkxhk>	{11}	(h-,kk)	LGI-1	55.087	Fvb1	16854070	3		TGCAGCTGTTTCTCAGGCACACAAGGAAGAGGCTGATGCTCGTTCTGTTTTCGTGGGCAATGTGAGTTT	0	1	1298.7	h-	kk	h-	h-	h-	h-	kk	h-	h-	h-	h-	h-	h-	h-	h-	kk	kk	h-	h-	kk	h-	kk	h-	h-	h-	h-	h-	h-	h-	kk	h-	h-	h-	kk	kk	h-
ARSFL92-183h	<hkxhk>	{00}	(h-,kk)	LGI-1	55.524	Fvb1	10137138	0		#N/A	#N/A	#N/A	#N/A	h-	h-	h-	kk	h-	h-	h-	h-	kk	h-	kk	h-	h-	h-	h-	h-	h-	h-	h-	h-	h-	h-	h-	kk	h-	h-	h-	h-	h-	h-	h-	h-	h-	h-	h-	h-
ChFaM032-210h	<hkxhk>	{11}	(h-,kk)	LGI-1	55.858	Fvb1	12222916	0		#N/A	#N/A	#N/A	#N/A	h-	kk	h-	h-	h-	h-	h-	h-	h-	kk	h-	h-	h-	h-	h-	h-	kk	h-	h-	kk	h-	kk	h-	h-	--	h-	h-	h-	h-	kk	h-	h-	h-	kk	kk	h-
12230-15:A>C-	<hkxhk>	{11}	(h-,kk)	LGI-1	56.302	*	0	0		TGCAGTATCCAAATCAGAAAACAGCTCTCATTCCTCTATGAGGTTACTTTCTTCTCTCTCACCCATTAC	15:A>C	1	1020.84	h-	kk	h-	h-	h-	h-	h-	kk	h-	kk	h-	h-	h-	h-	h-	h-	kk	h-	h-	kk	h-	kk	h-	h-	h-	h-	h-	h-	h-	kk	h-	h-	h-	kk	kk	h-
24337-48:C>G-LG1	<hkxhk>	{11}	(h-,kk)	LGI-1	57.184	Fvb1	11140070	1		TGCAGCTAGACCAGAACCAGCTTTTTCAGCAGTAGCAACTAATCCTGACAAAACCCAACTTGGGGTGAG	48:C>G	1	864.32	h-	kk	h-	h-	h-	h-	h-	h-	h-	kk	h-	h-	h-	h-	h-	h-	kk	h-	h-	kk	h-	kk	h-	h-	h-	h-	h-	h-	kk	kk	h-	h-	h-	kk	kk	h-
ChFaM149-184/198	<hkxhk>	{00}	(hh,hk,kk)	LGI-1	57.522	-	0	0		#N/A	#N/A	#N/A	#N/A	hk	hh	hk	kk	hk	hk	hk	hk	kk	hh	kk	kk	hk	hk	hk	hk	hh	hk	hk	hh	hk	hh	hk	kk	hk	hk	hk	hk	hk	hh	hk	hk	hk	hh	hh	hk
30977-51:A>C-	<hkxhk>	{11}	(h-,kk)	LGI-1	57.963	*	0	0		TGCAGACAAAATGAATATCATAGTGCATGTGTTTGTGATCTAAGATAGAAAATATATATGATTTACAGA	51:A>C	1	779.31	h-	kk	h-	h-	h-	h-	h-	h-	h-	kk	h-	h-	h-	h-	h-	h-	kk	h-	h-	kk	h-	kk	h-	h-	h-	h-	h-	h-	kk	kk	h-	h-	h-	kk	kk	h-
00464-10:C>T-	<hkxhk>	{00}	(h-,kk)	LGI-1	59.165	*	0	0		TGCAGGATTTCATAAATTGCAAGATATTATACTACAGTAATGTTAGGCGGAAAATCTTTGTTCTACTTG	10:C>T	1	848.825	h-	h-	h-	kk	h-	h-	h-	h-	kk	h-	kk	kk	h-	h-	h-	h-	h-	h-	h-	h-	h-	h-	h-	kk	h-	h-	h-	h-	kk	h-	h-	h-	h-	h-	h-	h-
F19914-43:T>C-	<lmxll>	{1-}	(ll,lm)	LGI-1	59.426	*	0	0		TGCAGTTCATGGTATCTAAACTAGACATGTTCTCCTCATACTTTCTCTTACAGATCGGAAGAGCGGTTC	43:T>C	0.989583	446.798	lm	lm	lm	ll	lm	ll	lm	ll	ll	lm	ll	ll	ll	ll	ll	ll	lm	lm	ll	ll	ll	ll	ll	ll	lm	ll	lm	ll	--	lm	lm	ll	ll	lm	lm	lm
17800-67:C>G-LG1	<hkxhk>	{00}	(h-,kk)	LGI-1	60.492	Fvb1	10544587	1		TGCAGATTCCTCTTCCATCCCCTTATTTACTTTGGCCGCAGAGCACCATCCCCTCTTTTCTTCAAACCT	67:C>G	1	798.504	h-	h-	h-	kk	h-	h-	h-	h-	kk	h-	kk	kk	h-	h-	h-	h-	h-	h-	h-	h-	h-	h-	h-	kk	h-	h-	h-	h-	h-	h-	h-	kk	h-	h-	h-	h-
13858-56:C>T-LG1	<hkxhk>	{11}	(h-,kk)	LGI-1	61.619	Fvb1	9726831	0		TGCAGTAGATATCTTGCCCTAAATTCAGAAAGTATTAGTTACAGATTGAAACAAACCAAATGTTGAATA	56:C>T	1	721.347	h-	kk	h-	h-	h-	h-	h-	h-	h-	kk	h-	h-	h-	h-	kk	h-	kk	h-	h-	kk	h-	kk	h-	h-	h-	h-	h-	h-	h-	kk	kk	h-	h-	kk	kk	h-
31101-16:A>T-LG1	<hkxhk>	{11}	(h-,kk)	LGI-1	62.365	Fvb1	17344175	2		TGCAGAGGAAGCTGACAGTGAAAGATTCTCTGACGTTCTTCAATAATAACATTAGATTTTTTCATAGTT	16:A>T	1	600.736	h-	kk	h-	h-	h-	h-	kk	h-	h-	kk	h-	h-	h-	h-	h-	kk	kk	h-	h-	kk	h-	kk	kk	h-	h-	h-	h-	h-	h-	kk	h-	h-	h-	kk	kk	h-
20044-54:T>A-LG1	<hkxhk>	{11}	(h-,kk)	LGI-1	63.148	Fvb1	17203981	0		TGCAGGGCAAGAGAGATTTAGGAGTCTCATTCCAAGCTACATCAGGGATTCTTCTGTTGCTGTAATCGT	54:T>A	1	612.334	h-	kk	h-	h-	h-	h-	kk	h-	h-	kk	h-	h-	kk	kk	kk	kk	kk	h-	h-	kk	h-	kk	h-	h-	h-	h-	h-	h-	kk	kk	h-	h-	h-	kk	kk	h-
M20127-35:A>G-	<nnxnp>	{-1}	(nn,np)	LGI-1	63.903	*	0	0		TGCAGGTCAGCATAAATGAGATACCTTGCTTCAACATCCAATACTACATAAAACTTTTACAGATCGGAA	35:A>G	1	615.02	nn	np	nn	nn	nn	nn	np	nn	nn	np	nn	nn	np	np	nn	nn	np	nn	np	nn	nn	np	np	np	nn	nn	np	np	np	np	nn	np	np	np	np	nn
CAGG-775h	<hkxhk>	{11}	(h-,kk)	LGI-1	64.308	-	0	0		#N/A	#N/A	#N/A	#N/A	h-	kk	h-	h-	h-	h-	kk	h-	h-	kk	h-	h-	h-	h-	h-	h-	kk	h-	--	h-	h-	kk	h-	h-	h-	h-	h-	h-	h-	kk	h-	h-	h-	kk	kk	h-
14609-15:G>A-LG1	<hkxhk>	{00}	(h-,kk)	LGI-1	64.497	Fvb1	10723805	0		TGCAGTCCATGAGTAGTGTCATTAGCATATATGCCCGTGAAGAACACTAACAGAAGCAAACCCTACAAG	15:G>A	1	669.763	kk	h-	kk	kk	h-	h-	h-	h-	kk	h-	kk	kk	h-	h-	h-	h-	h-	h-	h-	h-	h-	h-	h-	kk	kk	h-	h-	kk	h-	h-	h-	h-	h-	h-	h-	h-
M15544-8:A>G-LG1	<nnxnp>	{-1}	(nn,np)	LGI-1	65.714	Fvb1	19070384	0		TGCAGCACACACAGAGAAAATGCTTCTAGAACTGGACTCTCATACGAAGCAATGCACCGATAGTTACAC	8:A>G	1	353.897	nn	np	nn	nn	nn	nn	np	np	nn	np	nn	nn	nn	np	nn	nn	np	nn	np	nn	np	np	np	nn	nn	nn	np	np	np	np	nn	np	nn	np	np	nn
F13510-27:C>A-LG1	<lmxll>	{1-}	(ll,lm)	LGI-1	66.552	Fvb1	19342275	3		TGCAGAGAACAAACTAATAAAGAATCCCGAAATGTTGGTTCATAATGTATGGCCAACACGATGTAATGA	27:C>A	1	874.094	lm	lm	lm	ll	lm	ll	lm	ll	ll	lm	ll	ll	ll	ll	lm	lm	lm	lm	ll	lm	ll	lm	ll	ll	lm	lm	lm	ll	ll	lm	lm	ll	ll	lm	lm	lm
M24424-61:A>T-LG1	<nnxnp>	{-1}	(nn,np)	LGI-1	67.67	Fvb1	19040580	3		TGCAGTACTAGGATTATGGCAAAATCCCAATTATAGCCCTTTCAATCCCCCTCCTATCTTGAGCTATAT	61:A>T	1	402.44	nn	np	nn	nn	nn	nn	np	nn	nn	np	nn	nn	np	np	nn	nn	np	nn	np	nn	np	np	np	nn	nn	nn	np	np	np	np	nn	np	np	nn	np	nn
ChFvM206-240	<lmxll>	{1-}	(ll,lm)	LGI-1	69.706	Fvb1	14682911	0		#N/A	#N/A	#N/A	#N/A	lm	lm	lm	ll	lm	ll	lm	ll	ll	lm	ll	ll	ll	ll	lm	lm	lm	lm	ll	lm	ll	lm	ll	ll	lm	lm	lm	ll	lm	ll	lm	ll	ll	lm	lm	lm
13831-33:C>T-LG1	<hkxhk>	{11}	(h-,kk)	LGI-1	71.039	Fvb1	16212840	1		TGCAGTCCTTTAGTTAGGAAAACCTAAAATCAGCGGTGTATTTTTTATGGTGGAACGTGATAGATTTTG	33:C>T	1	693.144	h-	kk	h-	h-	h-	h-	kk	h-	h-	kk	h-	h-	h-	h-	kk	h-	kk	h-	h-	h-	h-	h-	h-	h-	h-	h-	kk	h-	kk	h-	h-	h-	h-	kk	kk	h-
M36971-20:T>C-LG1	<nnxnp>	{-1}	(nn,np)	LGI-1	72.712	Fvb1	14962850	3		TGCAGGACATAAAAGCATGCTGACCACACAGTTATTTACTTACAACAACACTCACACATACGAATTGAA	20:T>C	0.96875	407.98	nn	np	nn	nn	nn	nn	np	nn	nn	np	nn	np	np	np	nn	nn	np	nn	np	nn	nn	np	np	nn	nn	nn	np	nn	np	nn	nn	np	np	np	np	nn
F13907-63:G>A-LG1	<lmxll>	{1-}	(ll,lm)	LGI-1	74.142	Fvb1	15069007	1		TGCAGATTTATTGGTCTTTTATAGATGACTCACCAAGATTACCACAAGCTCTACAAATTTCTGGCAAAG	63:G>A	1	319.49	lm	lm	lm	ll	lm	ll	lm	ll	ll	lm	ll	ll	ll	ll	lm	lm	lm	lm	ll	lm	ll	ll	ll	ll	lm	ll	lm	ll	lm	ll	lm	ll	ll	lm	lm	lm
17367-61:T>A-LG1	<hkxhk>	{00}	(h-,kk)	LGI-1	75.706	Fvb1	16112758	4		TGCAGAAGTGCATCAGACATAGCTGAAGCCTTCTGTAAGACTACAGTCACTACTGGAGATATTATGATA	61:T>A	1	1188.54	h-	h-	h-	kk	kk	kk	h-	kk	kk	h-	kk	h-	h-	h-	h-	h-	h-	h-	h-	h-	kk	h-	h-	kk	h-	kk	h-	kk	h-	kk	h-	h-	kk	h-	h-	h-
F31565-20:G>T-LG1	<lmxll>	{1-}	(ll,lm)	LGI-1	76.547	Fvb1	14933560	4		TGCAGCTGCAATATAGGTGTGCCCGCAATATATTGCAGCAGCATACTAGTGAAGAAGGGATTGTAATTG	20:G>T	0.989583	448.179	lm	lm	lm	ll	lm	ll	lm	ll	ll	lm	ll	ll	ll	ll	lm	lm	lm	lm	ll	lm	ll	ll	ll	ll	lm	ll	lm	ll	lm	ll	lm	ll	ll	lm	ll	lm
M43414-10:G>A-LG5	<nnxnp>	{-1}	(nn,np)	LGI-1	77.484	Fvb5	22581927	3	2	TGCAGCATCTGCAACACAACAACTCCATCTCTTAGTGTTGAATCCCATCTCTTTCCTTATGGAACTCTA	10:G>A	0.958333	382.676	nn	np	nn	nn	nn	nn	np	nn	nn	np	nn	np	np	np	nn	nn	np	nn	np	nn	nn	np	np	nn	nn	nn	nn	nn	np	nn	nn	np	np	np	nn	nn
F24624-47:G>A-LG1	<lmxll>	{1-}	(ll,lm)	LGI-1	80.882	Fvb1	14961057	0		TGCAGGTATTTTTGTTGTTAGGAGTCAAAATCAATAAACAGAAACTTGTATGATCAGTGGCTTCAAATC	47:G>A	0.96875	422.585	ll	lm	lm	ll	lm	--	lm	ll	--	lm	ll	ll	ll	ll	ll	lm	lm	lm	ll	lm	ll	ll	ll	ll	lm	ll	ll	ll	--	ll	lm	ll	ll	lm	lm	lm
F18342-54:A>G-LG1	<lmxll>	{0-}	(ll,lm)	LGI-2	0	Fvb1	556708	0		TGCAGTTACAGATACGGAGGTTTCCCACTGGGGAGGTGGAAACTGAGGAGCTTCATTTCTCAAAATTTT	54:A>G	1	334.11	lm	ll	ll	ll	lm	ll	ll	ll	ll	ll	ll	ll	lm	ll	ll	lm	ll	lm	lm	ll	lm	lm	ll	ll	lm	lm	lm	ll	ll	lm	lm	lm	ll	ll	lm	ll
F16242-6:T>A-LG1	<lmxll>	{1-}	(ll,lm)	LGI-2	3.749	Fvb1	435907	0		TGCAGGTATCAAAAAGAAACGCCCCATGTATGAACAAGTACAAACAATAAAAACAAATTCAGAAATTCT	6:T>A	1	320.973	ll	lm	lm	lm	ll	lm	lm	lm	lm	lm	ll	lm	ll	lm	ll	ll	lm	ll	ll	ll	ll	ll	lm	lm	ll	ll	ll	lm	ll	ll	ll	ll	lm	ll	ll	lm
F34400-7:C>T-LG1	<lmxll>	{0-}	(ll,lm)	LGI-2	5.142	Fvb1	40001	0		TGCAGTACAAGTCAAAGTGATGTACCAATTATCACATATAAAATGAAATTACACTTGGAATGACTCAAG	7:C>T	0.989583	424.591	lm	ll	ll	ll	lm	ll	ll	ll	ll	ll	ll	ll	lm	ll	lm	lm	ll	lm	lm	lm	lm	lm	ll	ll	lm	lm	lm	ll	--	lm	lm	lm	ll	ll	lm	ll
F35437-22:G>T-LG1	<lmxll>	{0-}	(ll,lm)	LGI-2	6.497	Fvb1	42466	0		TGCAGTTGAAGTAGAATAAGTGGTTTGGAAAGCTTACAATGAACGGAACGAATGCTATCCAGAAATAGG	22:G>T	0.979167	365.67	lm	ll	ll	ll	lm	ll	ll	ll	ll	ll	ll	ll	lm	ll	lm	lm	ll	lm	lm	lm	lm	lm	ll	ll	lm	lm	lm	ll	lm	lm	lm	lm	ll	lm	lm	ll
F12694-18:A>T-LG1	<lmxll>	{1-}	(ll,lm)	LGI-2	8.463	Fvb1	610900	1	3	TGCAGCATGACAGTCAGCAGGCTATTACAGGTAACAAAAAGCAAAATTCACATTACCGCCTAAAACATT	18:A>T	1	467.654	ll	lm	lm	lm	ll	lm	lm	lm	lm	lm	ll	lm	ll	lm	ll	ll	lm	ll	ll	ll	ll	ll	lm	lm	ll	ll	ll	lm	ll	ll	ll	ll	lm	ll	ll	lm
ChFvM192-210	<lmxll>	{0-}	(ll,lm)	LGI-2	10.595	Fvb1	558049	0		#N/A	#N/A	#N/A	#N/A	lm	ll	ll	ll	lm	ll	ll	ll	ll	ll	ll	ll	lm	ll	lm	lm	ll	lm	lm	lm	lm	lm	ll	ll	lm	lm	lm	ll	lm	lm	lm	lm	ll	lm	lm	ll
F18787-18:C>G-LG1	<lmxll>	{0-}	(ll,lm)	LGI-2	11.763	Fvb1	811246	0		TGCAGAATTCATCTCCAACATTTGCGTCACAAGACATCTCGGACTATCTGATCCCATGGATGAATTCAA	18:C>G	1	432.544	lm	ll	ll	ll	lm	ll	ll	ll	ll	ll	ll	ll	lm	ll	lm	lm	ll	lm	lm	lm	lm	lm	ll	ll	lm	lm	lm	ll	lm	lm	lm	lm	lm	lm	lm	ll
F12810-45:A>T-LG1	<lmxll>	{0-}	(ll,lm)	LGI-2	13.107	Fvb1	1481801	3		TGCAGAGACTGTCACACACAACAAAAGTTTCAAACTTCATAAAACAAACACAACAAAAGTATTACAGAT	45:A>T	1	585.624	lm	ll	ll	ll	lm	ll	ll	lm	ll	ll	ll	ll	lm	ll	lm	lm	ll	lm	lm	lm	lm	lm	lm	ll	lm	lm	lm	ll	lm	lm	lm	lm	lm	lm	lm	ll
F11045-38:C>T-LG1	<lmxll>	{0-}	(ll,lm)	LGI-2	14.611	Fvb1	2124174	0		TGCAGCTGAGGATTTACAAAACTCCAGACTTGGAAACACCAAAATATGACATACTAAAGAGAACAGCAA	38:C>T	1	616.147	lm	ll	ll	ll	lm	ll	ll	ll	ll	ll	ll	ll	lm	ll	lm	lm	ll	lm	lm	lm	lm	lm	lm	ll	lm	lm	lm	ll	ll	lm	lm	lm	ll	lm	lm	ll
F18760-32:G>A-LG1	<lmxll>	{0-}	(ll,lm)	LGI-2	15.406	Fvb1	2610789	0		TGCAGGAGTCATTTGTCCGAGCAAAGAAGTGGGTTTTTGAATTGCAAAGACAAGGTACATTTGGAGTGA	32:G>A	1	396.325	lm	ll	ll	ll	ll	ll	ll	ll	ll	ll	ll	ll	lm	ll	lm	lm	ll	lm	ll	lm	lm	lm	lm	ll	lm	lm	lm	ll	lm	lm	lm	lm	lm	lm	lm	ll
EMFn49-188	<lmxll>	{0-}	(ll,lm)	LGI-2	16.524	Fvb1	1700488	0		#N/A	#N/A	#N/A	#N/A	lm	ll	ll	ll	lm	ll	ll	ll	ll	ll	ll	ll	lm	ll	lm	lm	ll	lm	lm	lm	lm	lm	lm	ll	lm	lm	lm	ll	lm	lm	lm	lm	lm	lm	lm	ll
ChFvM191-204	<lmxll>	{0-}	(ll,lm)	LGI-2	17.218	Fvb1	2193008	0		#N/A	#N/A	#N/A	#N/A	lm	ll	ll	ll	lm	ll	ll	ll	ll	ll	ll	ll	lm	ll	lm	lm	ll	lm	lm	lm	lm	lm	lm	ll	lm	lm	lm	ll	lm	lm	lm	lm	lm	lm	lm	ll
F22396-17:C>A-	<lmxll>	{0-}	(ll,lm)	LGI-2	18.115	*	0	0		TGCAGTGTATTATCTGCCAAATCATTACCCTGAGGAGGTAACAAAATTGACGGGATATGTTTGGAGGAC	17:C>A	1	936.694	lm	ll	ll	ll	lm	ll	ll	ll	ll	ll	ll	ll	lm	ll	ll	lm	ll	lm	lm	lm	lm	lm	lm	ll	lm	lm	lm	ll	lm	lm	lm	lm	lm	lm	lm	ll
UDF-002-129	<lmxll>	{1-}	(ll,lm)	LGI-2	19.299	Fvb1	2602121	0		#N/A	#N/A	#N/A	#N/A	ll	lm	lm	lm	ll	lm	lm	lm	lm	lm	lm	lm	ll	lm	ll	ll	lm	ll	ll	ll	ll	ll	ll	lm	ll	ll	ll	lm	ll	ll	ll	ll	ll	ll	ll	lm
FvPINS1-S2	<lmxll>	{1-}	(ll,lm)	LGI-2	19.308	-	0	0		#N/A	#N/A	#N/A	#N/A	ll	lm	lm	lm	ll	lm	lm	lm	lm	lm	lm	lm	ll	lm	ll	ll	lm	ll	ll	ll	ll	ll	ll	lm	ll	ll	ll	lm	ll	ll	ll	ll	ll	ll	ll	lm
ChFvM210-179	<lmxll>	{1-}	(ll,lm)	LGI-2	19.723	Fvb1	2960543	0		#N/A	#N/A	#N/A	#N/A	ll	lm	lm	lm	ll	lm	lm	lm	lm	lm	lm	lm	ll	lm	ll	ll	lm	ll	ll	ll	ll	ll	ll	lm	ll	ll	ll	lm	ll	ll	ll	ll	ll	ll	ll	lm
F30014-20:C>T-LG1	<lmxll>	{0-}	(ll,lm)	LGI-2	20.295	Fvb1	1746187	0		TGCAGGATCAGGTGCAGGATCAGTTACAACTGTGGGTTTGACAGGTTATTTATTTTCTGCTGCTTAGGT	20:C>T	1	577.192	lm	ll	ll	ll	ll	lm	ll	ll	ll	ll	ll	ll	lm	ll	lm	lm	ll	lm	lm	lm	lm	lm	lm	ll	lm	ll	lm	ll	lm	lm	lm	lm	lm	lm	lm	ll
F12913-30:C>T-LG1	<lmxll>	{0-}	(ll,lm)	LGI-2	21.351	Fvb1	3067089	0		TGCAGGAAGCTTGTACTTCATGATGAACTCCTTCCTTTTGTCATATGTAAGATCCTCCAGCGCCCGTAT	30:C>T	1	2034.32	ll	ll	ll	ll	ll	ll	ll	ll	ll	ll	ll	ll	lm	ll	lm	lm	ll	lm	lm	lm	lm	lm	lm	ll	lm	lm	lm	ll	lm	lm	lm	lm	lm	lm	lm	ll
F38890-40:T>G-LG1	<lmxll>	{0-}	(ll,lm)	LGI-2	23.219	Fvb1	2163880	0	2	TGCAGTTCGTGGATAGACAATATACTATTTTTCTTCAACATTACATTTTCTAAAACGATATCTTTTTTT	40:T>G	0.989583	359.037	lm	ll	ll	ll	lm	ll	ll	ll	ll	ll	ll	ll	lm	ll	ll	lm	ll	lm	lm	ll	lm	lm	lm	ll	lm	ll	lm	ll	--	lm	lm	ll	lm	lm	ll	ll
F30095-45:A>G-LG1	<lmxll>	{0-}	(ll,lm)	LGI-2	24.411	Fvb1	3101487	5		TGCAGCTCTTATTGCTATGGTAAATTATTTTCTGTTCTCATAATAACTTCTTTTTTTCTTTACAGATCG	45:A>G	1	453.576	lm	ll	ll	ll	lm	ll	ll	ll	ll	ll	ll	ll	lm	ll	ll	ll	ll	lm	lm	lm	lm	lm	lm	ll	lm	lm	lm	ll	lm	lm	lm	lm	lm	lm	lm	ll
F14212-45:A>G-	<lmxll>	{1-}	(ll,lm)	LGI-2	25.485	*	0	0		TGCAGAGGGAGGAAATGATCTAGACAGAACACCGAGGGAATGTGTACTTGATACTTTACAGATCGGAAG	45:A>G	1	1797.54	ll	lm	lm	lm	ll	lm	lm	lm	lm	lm	lm	lm	ll	lm	ll	lm	lm	ll	ll	ll	ll	ll	ll	lm	ll	ll	ll	lm	ll	ll	ll	ll	ll	ll	ll	lm
F35364-25:C>A-LG1	<lmxll>	{0-}	(ll,lm)	LGI-2	26.74	Fvb1	3306318	0		TGCAGTTACCAGCCTCTTGCCCTAGCTTAGCTTGATGGGGACGAAGTAATAGTAGAGTACCATCATACA	25:C>A	1	402.004	lm	ll	ll	ll	lm	ll	ll	ll	ll	ll	ll	ll	lm	ll	lm	ll	ll	lm	lm	lm	lm	lm	lm	ll	lm	lm	lm	ll	ll	lm	lm	lm	lm	ll	lm	ll
F00721-39:G>A-LG1	<lmxll>	{0-}	(ll,lm)	LGI-2	28.179	Fvb1	3132251	1		TGCAGCCATTATCGCCAGCCAAGCTATGATTTCTGGGGCGTTTGCAATAATCTCTCAGTCCCTAACTCT	39:G>A	0.958333	343.277	lm	ll	ll	--	lm	ll	ll	ll	ll	ll	ll	ll	ll	ll	--	ll	ll	lm	lm	lm	lm	lm	ll	ll	lm	lm	lm	ll	lm	lm	lm	lm	lm	lm	lm	ll
F14179-15:A>G-LG1	<lmxll>	{0-}	(ll,lm)	LGI-2	29.911	Fvb1	4133882	0		TGCAGAAGCAGTGAAAGAGTCGGAGAGGGTTTCACAGATGTTTGAAGACACAAACTCAGTGCTCCAGTT	15:A>G	1	419.72	lm	ll	ll	ll	lm	ll	ll	ll	ll	ll	ll	ll	lm	ll	lm	ll	ll	lm	lm	lm	lm	ll	lm	lm	lm	lm	lm	lm	ll	lm	lm	ll	lm	lm	lm	ll
F13790-12:T>C-LG1	<lmxll>	{0-}	(ll,lm)	LGI-2	30.966	Fvb1	3980897	0		TGCAGGAGAAGCTGGAAGTTATTATTGAAAAGGTTACACGTAATAAGCGGAAATCTATCACAACTGTCA	12:T>C	1	416.585	lm	ll	ll	ll	lm	ll	ll	ll	ll	ll	ll	ll	lm	ll	lm	ll	ll	lm	lm	lm	lm	lm	lm	lm	lm	lm	lm	ll	lm	lm	lm	ll	lm	lm	lm	ll
F28830-24:C>T-LG1	<lmxll>	{0-}	(ll,lm)	LGI-2	32.342	Fvb1	3695487	0	2	TGCAGAGCAAAGATCACGAAGATCCTCTTTCGTGAAGGATGGTATTACCTCGGTTGCCCCACTTGCAAA	24:C>T	1	302.767	lm	ll	ll	ll	lm	ll	ll	ll	ll	ll	ll	ll	lm	ll	lm	ll	ll	lm	lm	lm	lm	lm	lm	lm	lm	lm	lm	ll	ll	lm	lm	ll	lm	lm	lm	ll
F19090-8:A>G-	<lmxll>	{0-}	(ll,lm)	LGI-2	34.151	*	0	0		TGCAGCAGAGAATAGAACATAGAATTATAAACTTCCCAACACAACCTTTTACAGATCGGAAGAGCGGTT	8:A>G	1	486.194	lm	ll	ll	ll	lm	ll	ll	ll	ll	ll	ll	ll	lm	ll	lm	ll	ll	lm	lm	lm	lm	ll	ll	lm	lm	lm	lm	ll	ll	lm	lm	ll	lm	lm	lm	ll
F41005-30:C>T-LG1	<lmxll>	{0-}	(ll,lm)	LGI-2	34.534	Fvb1	4125607	1		TGCAGAAGGACAAGATTTTTTTACATCATACGATGAAGTTTACGACAGTTTTGATAACATGGGCTTGCA	30:C>T	0.989583	389.118	lm	ll	ll	ll	lm	ll	ll	ll	ll	ll	ll	ll	lm	ll	lm	ll	ll	lm	lm	lm	lm	lm	lm	lm	lm	lm	lm	ll	lm	ll	lm	ll	lm	ll	lm	ll
F32156-17:A>C-LG1	<lmxll>	{0-}	(ll,lm)	LGI-2	35.672	Fvb1	4331709	0	2	TGCAGATGTGTTTGCGTACACAGCTCATGTGCCATCTTATGCGGATTCATGTGGATGGGTTGTGGTAAG	17:A>C	0.989583	401.417	lm	ll	ll	ll	lm	ll	ll	ll	ll	ll	ll	ll	lm	ll	lm	ll	ll	lm	lm	--	lm	lm	ll	lm	lm	lm	lm	ll	lm	lm	lm	ll	lm	lm	lm	ll
F40498-26:G>A-LG1	<lmxll>	{0-}	(ll,lm)	LGI-2	37.496	Fvb1	4477956	0	2	TGCAGAGAGGCAGAGAGAAACACCATGAGTCTCTTTGGTCTTAGAAGCAGGTAGGTACTTGCTATGATA	26:G>A	0.989583	347.739	lm	ll	ll	ll	lm	ll	ll	ll	ll	ll	ll	ll	lm	ll	lm	ll	ll	lm	lm	lm	lm	lm	ll	lm	lm	lm	lm	ll	ll	lm	lm	ll	lm	lm	lm	ll
F38062-28:C>T-	<lmxll>	{0-}	(ll,lm)	LGI-2	38.966	*	0	0		TGCAGTGATATAGTCCAAAGGGAACCAACCTTATGACTGTTTGAGCTCACTTGTTTTACAGATCGGAAG	28:C>T	0.989583	527.033	lm	ll	ll	ll	lm	ll	ll	ll	ll	ll	ll	ll	lm	ll	lm	ll	ll	ll	lm	lm	ll	lm	lm	lm	lm	lm	lm	ll	lm	lm	lm	--	lm	lm	lm	ll
14064-18:T>C-LG1	<hkxhk>	{00}	(h-,kk)	LGI-2	41.304	Fvb1	6499604	3		TGCAGTAGTAGTACATTGTGGATAACTCAACAGAACCATTCAACTTCTTATTATGTATCATTTACAGAT	18:T>C	1	621.121	h-	h-	h-	h-	kk	kk	h-	h-	h-	h-	kk	h-	h-	h-	kk	h-	h-	kk	h-	h-	h-	h-	kk	h-	kk	h-	h-	h-	kk	kk	h-	h-	kk	kk	h-	h-
F23507-20:T>C-LG1	<lmxll>	{0-}	(ll,lm)	LGI-2	42.874	Fvb1	6174252	1		TGCAGTACTGGTGTGTCTTCTGCAAGCAGTATGCGTAGGCCTTGAAGAGACTTCGGTTGATTCACAGGT	20:T>C	1	417.119	ll	ll	ll	ll	lm	ll	ll	ll	ll	lm	ll	ll	lm	ll	lm	ll	ll	lm	lm	lm	lm	lm	lm	lm	lm	lm	ll	ll	lm	lm	lm	ll	lm	ll	lm	ll
15379-42:A>G-LG1	<hkxhk>	{00}	(h-,kk)	LGI-2	43.933	Fvb1	7031670	2		TGCAGCTGATACAATTAGTGAGATTGACGGACAAATTCCTATAAAGATATTTCCTAGGGTCAGAATGGT	42:A>G	1	673.475	h-	h-	h-	h-	kk	kk	h-	h-	h-	h-	h-	h-	h-	h-	kk	h-	h-	kk	h-	h-	h-	h-	kk	h-	kk	h-	h-	h-	h-	kk	h-	h-	kk	kk	h-	h-
F28454-11:T>C-LG1	<lmxll>	{0-}	(ll,lm)	LGI-2	44.395	Fvb1	6183805	2		TGCAGAGATAATGAAGATCACATAACCATTCTACTGACACAAAGAGAAAAACACAAGACCCTAAAGACA	11:T>C	0.979167	308.706	lm	ll	ll	ll	lm	ll	ll	ll	ll	lm	ll	ll	lm	ll	lm	ll	ll	lm	ll	lm	lm	lm	lm	lm	lm	ll	ll	--	lm	lm	lm	ll	lm	lm	lm	ll
F39616-66:A>T-LG1	<lmxll>	{0-}	(ll,lm)	LGI-2	45.516	Fvb1	6650754	1		TGCAGTAGTGCATATATATCAATTGATTAGGACGCAAATTAGGGTCATTTTCACATAACAAATCCAAGC	66:A>T	0.989583	304.016	lm	ll	ll	ll	lm	lm	ll	ll	ll	lm	ll	ll	lm	ll	ll	ll	ll	lm	lm	lm	lm	lm	lm	lm	lm	lm	ll	ll	lm	lm	lm	ll	lm	lm	lm	ll
M32335-51:G>A-LG1	<nnxnp>	{-0}	(nn,np)	LGI-2	46.191	Fvb1	6566482	0		TGCAGAGTAAGATTTTTTCTTTGGTCGTTGAAGATTGTTGGATTGTTTTGAGCTGTTGTTGATGAGGTA	51:G>A	1	398.449	nn	np	np	np	nn	np	nn	nn	np	nn	np	nn	nn	np	np	np	np	np	nn	nn	nn	nn	np	nn	np	nn	nn	nn	nn	nn	nn	np	np	np	nn	nn
F33698-8:A>T-LG1	<lmxll>	{0-}	(ll,lm)	LGI-2	47.431	Fvb1	6688082	0		TGCAGTGAAAATATCTGCATCTGAAAACCAGGAATAGTGTCTGAAATTCTTTTTCTCCTTATATGATAT	8:A>T	0.979167	501.906	lm	ll	ll	ll	lm	ll	ll	ll	ll	lm	ll	ll	lm	ll	lm	ll	ll	lm	lm	lm	lm	lm	lm	lm	lm	lm	ll	ll	--	ll	lm	ll	lm	lm	lm	ll
F3HT-S2h	<hkxhk>	{00}	(h-,kk)	LGI-2	48.392	-	0	0		#N/A	#N/A	#N/A	#N/A	h-	h-	h-	h-	kk	kk	h-	h-	h-	h-	h-	h-	h-	h-	kk	h-	h-	kk	h-	h-	h-	h-	kk	h-	kk	h-	h-	h-	h-	kk	h-	h-	kk	kk	h-	h-
M39367-10:G>A-LG1	<nnxnp>	{-0}	(nn,np)	LGI-2	49.289	Fvb1	7219245	0		TGCAGAACGTGTTTACCAAGAAAATTCATAAGGGATAGAATGCAAAGTCTACGAAAGATTCAAAAGGTA	10:G>A	0.96875	333.846	nn	np	np	np	np	np	nn	nn	np	--	np	nn	nn	np	np	np	np	np	nn	nn	nn	nn	nn	nn	np	nn	nn	nn	nn	np	nn	--	np	np	nn	nn
F13032-14:G>A-LG1	<lmxll>	{0-}	(ll,lm)	LGI-2	49.479	Fvb1	6541330	0		TGCAGCATGGTCCGGCCTTCAGGAAACTGCTGCTTCTTCTCCGGCTAGCAATCATGTTGGAGCAGTAAG	14:G>A	1	318.63	lm	ll	ll	ll	ll	lm	ll	ll	ll	lm	ll	ll	lm	ll	lm	ll	ll	lm	lm	lm	lm	ll	lm	lm	lm	lm	ll	ll	lm	lm	lm	ll	lm	lm	lm	ll
ChFaM083-1/2	<hkxhk>	{00}	(hh,hk,kk)	LGI-2	49.979	Fvb1	6497376	0		#N/A	#N/A	#N/A	#N/A	hk	hk	hk	hk	kk	kk	hh	hh	hk	hk	hk	hh	hk	hk	kk	hk	hk	kk	hk	hk	hk	hk	kk	hk	kk	hk	hh	hh	hk	kk	hk	hk	kk	kk	hk	hh
UFFxa16H07-249/55/65	<efxeg>	{00}	(ee,ef,eg,fg)	LGI-2	50.031	Fvb1	6803244	0		#N/A	#N/A	#N/A	#N/A	ef	eg	eg	eg	fg	fg	ee	ee	eg	ef	eg	ee	ef	eg	fg	eg	eg	fg	ef	ef	ef	ef	fg	ef	fg	ef	ee	ee	--	fg	ef	eg	fg	--	ef	ee
F22120-7:A>T-LG1	<lmxll>	{0-}	(ll,lm)	LGI-2	50.667	Fvb1	6669546	0		TGCAGGCATTGAGGGAATTTCACCCCTTTCCTTGCCAAACTTGCTCTCTTCATTTTTCCCCCAGACCAC	7:A>T	1	320.562	lm	ll	ll	ll	lm	lm	ll	ll	ll	ll	ll	ll	lm	ll	lm	ll	ll	lm	lm	lm	lm	lm	ll	lm	lm	lm	ll	ll	ll	lm	lm	ll	lm	lm	lm	ll
M31406-12:T>C-LG1	<nnxnp>	{-0}	(nn,np)	LGI-2	51.566	Fvb1	6453348	0		TGCAGAGAATTGTCCCTTATCTTTTCTCAATTCCATTCCTGTCTGCATTTTCGTCCTGAATCAGACTCT	12:T>C	1	424.41	nn	np	np	np	np	np	nn	nn	np	nn	np	nn	nn	np	np	np	np	np	nn	nn	nn	nn	np	nn	np	nn	nn	nn	nn	nn	nn	np	np	np	nn	nn
F13347-55:C>T-LG1	<lmxll>	{0-}	(ll,lm)	LGI-2	51.742	Fvb1	6378302	1		TGCAGATGGCTATGGAGGTTCGGGACAGCCTGGAGATTGCGCACACAGCCGAGTACTTGAATTTTCTTA	55:C>T	1	890.386	lm	ll	ll	ll	ll	lm	ll	ll	ll	lm	ll	ll	lm	ll	lm	ll	ll	lm	lm	lm	lm	lm	lm	lm	lm	lm	ll	ll	lm	lm	lm	ll	lm	lm	lm	ll
M22537-66:C>T-LG1	<nnxnp>	{-0}	(nn,np)	LGI-2	52.72	Fvb1	7031735	0		TGCAGTTAGACAGTCTTGATAAAGACATGTGGTAGGAAATTCTCAAATATTGCCACTCAATGAGGCCGT	66:C>T	1	713.16	nn	np	np	np	np	nn	nn	nn	np	nn	np	nn	nn	np	np	np	np	nn	nn	nn	nn	nn	np	nn	np	nn	nn	nn	nn	np	nn	np	nn	np	nn	nn
F29242-24:A>G-LG1	<lmxll>	{0-}	(ll,lm)	LGI-2	53.551	Fvb1	10395851	0		TGCAGTGTTGTTGAGATGATTCCGAGAAACAAGTAAACATCAGTTTCCTATTTTGATTATTAGGAGCTA	24:A>G	1	451.777	ll	ll	ll	ll	ll	lm	ll	ll	ll	lm	ll	ll	lm	ll	lm	ll	ll	lm	lm	lm	lm	lm	ll	lm	lm	lm	ll	ll	ll	lm	lm	ll	lm	lm	lm	ll
F00960-64:G>A-LG1	<lmxll>	{0-}	(ll,lm)	LGI-2	54.139	Fvb1	9511338	1		TGCAGCAGAGCGCGGGCAATCATGTTTGGTTTGCTTTTCTTTTGGCACTCTGTACATCTGTACTGCATT	64:G>A	0.958333	343.395	ll	ll	ll	ll	lm	--	ll	ll	ll	lm	ll	ll	lm	ll	--	ll	ll	lm	lm	lm	lm	lm	lm	lm	lm	lm	ll	ll	lm	lm	lm	ll	lm	lm	ll	ll
M10828-43:T>G-	<nnxnp>	{-0}	(nn,np)	LGI-2	54.717	*	0	0		TGCAGCCCTGCTTGGGTGTCTCTTGATTTGATATGCTAGAGGTTGATAGAAAAATTTTGCAGCCTTTTC	43:T>G	1	1186.31	nn	np	np	np	np	np	nn	nn	np	nn	np	nn	nn	np	np	np	np	np	nn	nn	nn	nn	np	nn	np	nn	nn	nn	nn	np	nn	np	nn	np	nn	nn
30785-64:G>T-LG1	<hkxhk>	{00}	(h-,kk)	LGI-2	55.382	Fvb1	9549992	0		TGCAGATGTTTAGTTGAATCTATGTTGCAACAACATTCTAATAACTTATGTTACTTCTTTTGTTGCTTT	64:G>T	1	1087.86	h-	h-	h-	h-	kk	kk	h-	h-	h-	h-	h-	h-	kk	h-	kk	h-	h-	kk	h-	h-	h-	h-	kk	h-	kk	h-	h-	h-	h-	kk	h-	h-	kk	kk	kk	h-
F17043-39:C>T-LG1	<lmxll>	{0-}	(ll,lm)	LGI-2	56.254	Fvb1	10339466	0		TGCAGCTCCATTGGCCTATGCAACTGCTGTTAGCTCCTGCGCAAGGAAGGTATACATTGCAATTGATGC	39:C>T	1	371.597	ll	ll	ll	ll	ll	lm	ll	ll	ll	lm	ll	ll	lm	ll	lm	ll	ll	lm	lm	lm	lm	lm	lm	ll	lm	ll	ll	ll	lm	lm	lm	ll	lm	lm	lm	ll
EMFn182-186	<nnxnp>	{-0}	(nn,np)	LGI-2	56.364	Fvb1	7251180	0		#N/A	#N/A	#N/A	#N/A	nn	np	np	np	np	np	nn	nn	np	nn	np	nn	nn	np	np	np	np	np	nn	nn	nn	nn	np	nn	np	nn	nn	nn	nn	np	nn	np	np	np	nn	nn
F24686-20:G>T-LG1	<lmxll>	{0-}	(ll,lm)	LGI-2	57.97	Fvb1	9237683	1		TGCAGACCTAGATAGATTCAGGTGAGTCCAGTTATTATCAACTACATGATTCAAATCATTTGATATCAG	20:G>T	1	342.595	ll	ll	ll	ll	lm	lm	ll	ll	ll	lm	ll	ll	lm	ll	lm	ll	ll	lm	lm	lm	lm	lm	lm	lm	ll	lm	ll	ll	ll	ll	lm	ll	lm	lm	ll	ll
M31827-35:T>C-LG1	<nnxnp>	{-0}	(nn,np)	LGI-2	58.192	Fvb1	9931323	1		TGCAGGGATGAACTGTTGCAGCATCAACCAATTAGTGTAAATCATTCAGAGACTAATCCTTTAGGTGAG	35:T>C	1	442.73	nn	np	np	np	np	np	nn	nn	np	nn	np	nn	np	np	np	np	np	np	nn	nn	nn	nn	np	nn	np	nn	nn	nn	nn	nn	nn	np	np	np	nn	nn
F22845-12:C>T-LG1	<lmxll>	{0-}	(ll,lm)	LGI-2	58.932	Fvb1	10569594	0		TGCAGGGTTAGCCGGGATAAGAGAAGGGACGTACATGCTTTACTACCAGCTGTGTAGACTACTAGTTCC	12:C>T	1	428.344	ll	ll	ll	ll	ll	lm	ll	ll	ll	lm	ll	ll	lm	ll	lm	ll	ll	lm	lm	lm	lm	lm	lm	ll	lm	lm	ll	ll	ll	lm	lm	ll	lm	lm	lm	ll
15754-29:A>G-LG1	<hkxhk>	{00}	(h-,kk)	LGI-2	60.797	Fvb1	12148403	0		TGCAGACTAACATACCATAACATATGTTCAGAACATTGACCACATAAATCAATGACCAACAAGGAAGAC	29:A>G	1	1260.56	h-	h-	h-	h-	h-	kk	h-	h-	h-	h-	h-	h-	kk	h-	kk	h-	h-	kk	h-	h-	h-	h-	kk	h-	kk	kk	h-	h-	kk	kk	h-	h-	kk	kk	h-	h-
M10665-48:C>A-LG1	<nnxnp>	{-0}	(nn,np)	LGI-2	61.84	Fvb1	17358951	0		TGCAGTCCATGGAAGGGTGAGGAAGCCAAAAGGAAATATTAGACAAACCAACTGTTTATCAGTCAATAA	48:C>A	1	640.674	nn	np	np	np	np	np	nn	nn	np	nn	np	nn	np	np	np	np	np	np	nn	nn	nn	nn	np	nn	np	np	nn	nn	nn	np	nn	np	np	np	np	nn
F00286-8:T>A-LG1	<lmxll>	{0-}	(ll,lm)	LGI-2	62.373	Fvb1	18280869	0		TGCAGGGGTCACTGAGGTCCTATTGTACTCATGCGACTGATTGAAACTTGCCGTGCAATTTGGTTTCTC	8:T>A	0.989583	286.91	ll	--	ll	ll	ll	ll	ll	ll	ll	lm	ll	ll	lm	ll	lm	ll	ll	lm	lm	lm	lm	lm	lm	lm	lm	lm	ll	ll	lm	lm	ll	ll	lm	lm	ll	ll
ChFaM062-1/2/3	<efxeg>	{00}	(ee,ef,eg,fg)	LGI-2	63.708	Fvb1	17036380	0		#N/A	#N/A	#N/A	#N/A	ee	eg	eg	eg	eg	fg	ee	ee	eg	ef	eg	ee	fg	eg	fg	eg	eg	fg	ef	ef	ef	ef	fg	ef	fg	fg	ee	ee	ef	fg	ee	eg	fg	fg	eg	ee
F13810-6:G>A-LG1	<lmxll>	{0-}	(ll,lm)	LGI-2	64.432	Fvb1	12261610	0		TGCAGAGCCTGAATCGTAGAATCTCGCTGTTCAATCTGTATCTTTTGGTCTTGCTCTACCTGTAACAGT	6:G>A	1	402.58	ll	ll	ll	ll	ll	lm	ll	ll	ll	lm	ll	ll	lm	ll	lm	ll	ll	lm	lm	lm	lm	lm	lm	lm	lm	lm	ll	ll	lm	lm	ll	ll	lm	lm	ll	ll
11240-43:C>G-LG1	<hkxhk>	{00}	(h-,kk)	LGI-2	65.65	Fvb1	15616605	0		TGCAGCCAAGCTGAAACTAAAAGGGACCTTTAGAACAACTGAACAAGGATATGTAATGGGTACAATATA	43:C>G	1	1659.22	h-	h-	h-	h-	h-	kk	h-	h-	h-	h-	h-	h-	kk	kk	kk	h-	h-	kk	h-	h-	h-	h-	kk	h-	h-	kk	h-	h-	h-	kk	h-	h-	kk	kk	h-	h-
33527-15:A>G-LG1	<hkxhk>	{00}	(h-,kk)	LGI-2	66.584	Fvb1	17009677	0	2	TGCAGATTGATACTGACACTCTAAAACACATACTGTATTCAGGAAGCAAAGGTGAAGGTAGTAGTGTAT	15:A>G	1	1036.11	h-	h-	h-	h-	h-	h-	h-	h-	h-	h-	h-	h-	kk	kk	kk	h-	h-	kk	h-	h-	h-	h-	kk	h-	kk	kk	h-	h-	h-	kk	h-	h-	kk	kk	h-	h-
F35763-52:G>A-LG1	<lmxll>	{0-}	(ll,lm)	LGI-2	67.18	Fvb1	17248252	0		TGCAGCAATTCTAGACACCACTCATATATTTGCAAATGCAGATTATAATGGAGGTTGTAATAGGCAACA	52:G>A	1	357.539	ll	ll	ll	ll	ll	lm	ll	ll	ll	lm	ll	ll	lm	ll	lm	ll	ll	lm	lm	lm	lm	lm	lm	lm	lm	lm	ll	ll	lm	lm	ll	ll	lm	lm	ll	ll
ChFaM107-194/200	<hkxhk>	{11}	(hh,hk,kk)	LGI-2	68.807	Fvb1	18438186	0		#N/A	#N/A	#N/A	#N/A	hk	hk	hk	hk	hk	hk	kk	hk	hk	hk	hk	kk	hh	hh	hh	hk	hk	hh	hk	hk	hk	hk	hh	hk	hk	hh	kk	kk	hk	hh	kk	hk	hh	hk	hk	kk
M27098-56:A>T-	<nnxnp>	{-0}	(nn,np)	LGI-2	68.939	*	0	0		TGCAGCTTTGTAAACAACATATCATTTGTCTCTTTCAATCATGTCTTTCATCTTACACTATTGGTTTTT	56:A>T	1	748.28	nn	np	np	np	np	nn	nn	nn	np	nn	np	nn	np	np	np	np	np	np	nn	nn	nn	np	np	nn	np	np	nn	nn	nn	np	np	np	np	nn	np	nn
11495-63:C>A-LG1	<hkxhk>	{00}	(h-,kk)	LGI-2	69.561	Fvb1	19100005	0		TGCAGTTGTGCTTTGGCTTTCTTGAGTTCTAGTTGTTCTTCATACTTTGGTAAATCTTCATAACGAATT	63:C>A	1	741.943	h-	h-	h-	h-	h-	h-	h-	h-	kk	h-	h-	h-	kk	kk	kk	h-	h-	kk	kk	h-	h-	h-	kk	h-	h-	kk	h-	h-	h-	kk	h-	h-	kk	h-	h-	h-
M36605-29:G>A-LG1	<nnxnp>	{-0}	(nn,np)	LGI-2	69.909	Fvb1	8886049	1		TGCAGCAAAGAACCACACATTTACACAGCGGTGGAATGAAAAAGAATAATCCTTCAAAGTTCTTATATC	29:G>A	0.947917	516.914	nn	np	np	np	np	nn	nn	nn	np	nn	np	np	np	np	np	nn	np	np	nn	nn	nn	nn	np	nn	np	--	nn	nn	nn	np	np	np	np	nn	np	nn
ChFvM206-216	<nnxnp>	{-0}	(nn,np)	LGI-2	70.225	Fvb1	14682911	0		#N/A	#N/A	#N/A	#N/A	nn	np	np	np	np	nn	nn	nn	np	nn	np	nn	np	np	np	np	np	np	nn	nn	nn	nn	np	nn	np	np	nn	nn	nn	np	np	np	np	nn	np	nn
11673-65:G>T-LG1	<hkxhk>	{00}	(h-,kk)	LGI-2	70.729	Fvb1	18910235	0		TGCAGTAATAAAATGAAAGTGACTGTTCCAGTAATTTCGGTTCCCATCATAGAAGGGATGTTCATGTTG	65:G>T	1	1024.4	h-	h-	h-	h-	h-	h-	h-	h-	h-	h-	h-	h-	kk	kk	kk	h-	h-	kk	h-	h-	h-	h-	kk	h-	h-	kk	h-	h-	h-	kk	h-	h-	kk	h-	h-	h-
M20595-55:A>G-LG1	<nnxnp>	{-0}	(nn,np)	LGI-2	70.922	Fvb1	14083769	0		TGCAGAAATTTGTAACTTTCTCCACTGAAAGGTTTGTTGCATACATGTTTCCTTTAGACTGGAGGAAAT	55:A>G	0.989583	1043.24	np	np	np	np	np	nn	nn	nn	np	nn	np	nn	np	np	np	np	np	np	nn	nn	nn	nn	np	nn	np	np	nn	nn	nn	np	np	np	np	nn	np	nn
13060-18:C>T-LG1	<hkxhk>	{00}	(h-,kk)	LGI-2	72.313	Fvb1	17983147	0		TGCAGGGATAGCCGCTAACAGGGACCACCACGCATCCACCATCACAATGCAATGTCAATCTCTTCTTCA	18:C>T	1	695.932	h-	kk	h-	h-	h-	h-	h-	h-	h-	h-	kk	h-	kk	kk	kk	h-	h-	kk	h-	h-	h-	h-	kk	h-	h-	kk	h-	h-	h-	kk	h-	h-	kk	h-	h-	h-
M34039-32:A>G-LG1	<nnxnp>	{-0}	(nn,np)	LGI-2	72.835	Fvb1	16060277	0		TGCAGCAAAAGAAAATAAGAATGTGAAGGACCAGGTAATTATATATGTTTGATATGAAAAGCTCATCAT	32:A>G	1	1066.96	nn	np	np	np	np	nn	nn	nn	nn	nn	np	nn	np	np	np	np	np	np	nn	nn	nn	nn	np	nn	np	np	nn	nn	nn	np	np	np	np	nn	nn	nn
38906-43:A>G-LG1	<hkxhk>	{00}	(h-,kk)	LGI-2	73.452	Fvb1	15063796	0		TGCAGGGATAAGGATGTAATGAGCTTAGAAAAATAAAACGAATACGATATTCCTTGATGAACTGCATAA	43:A>G	1	878.27	h-	h-	h-	h-	h-	h-	h-	h-	h-	h-	kk	h-	kk	kk	h-	h-	h-	kk	h-	h-	h-	h-	kk	h-	h-	kk	h-	h-	h-	h-	h-	h-	kk	kk	h-	h-
39742-26:T>A-LG1	<hkxhk>	{00}	(h-,kk)	LGI-2	74.43	Fvb1	18878030	0		TGCAGTTTGTTTATTGAGTGACTCCATAGTATGTTGGCTCTTCAACAATTTCCTGTTTTCGTTTGAGAA	26:T>A	1	770.944	h-	h-	h-	h-	h-	h-	h-	h-	h-	kk	h-	h-	kk	kk	kk	h-	h-	kk	h-	h-	h-	h-	kk	h-	h-	kk	h-	h-	kk	kk	h-	h-	kk	h-	h-	h-
F38174-60:G>A-LG1	<lmxll>	{0-}	(ll,lm)	LGI-2	76.401	Fvb1	14662075	0		TGCAGTTAGGCTTTTCTTTACTCTTTCTATATAGGCCAACAAGGCATTGCGAGGAGGAGAGCACACACA	60:G>A	0.989583	349.558	ll	ll	ll	ll	ll	ll	ll	ll	ll	lm	ll	ll	lm	lm	ll	ll	ll	lm	lm	lm	lm	lm	lm	lm	ll	lm	ll	ll	--	lm	ll	ll	lm	lm	ll	ll
M34044-53:A>G-LG1	<nnxnp>	{-0}	(nn,np)	LGI-2	76.414	Fvb1	8850408	0		TGCAGATATTTCCTTCAACAGAGAATGAACAACTCATCAATAAAGTTTTGGACACTGGTGAAAATTCTC	53:A>G	1	435.481	nn	np	nn	np	np	nn	nn	nn	np	nn	np	nn	np	np	np	np	np	np	nn	nn	nn	nn	np	nn	np	np	nn	nn	nn	np	np	np	np	nn	np	nn
10782-31:G>A-LG5	<hkxhk>	{00}	(h-,kk)	LGI-2	76.922	Fvb5	8724508	0		TGCAGTATCCCTTTTTTTTGTTTCCATAACAGATTGGTTTGCCCGTCATCTGTTTTGTCTATTGCAGGT	31:G>A	1	2013.48	h-	h-	h-	h-	h-	h-	h-	h-	h-	kk	h-	h-	kk	kk	kk	h-	h-	kk	h-	h-	h-	h-	kk	h-	h-	kk	h-	h-	h-	kk	h-	h-	kk	h-	h-	h-
19512-34:G>A-LG2	<hkxhk>	{00}	(h-,kk)	LGI-2	78.437	Fvb2	18465289	1	2	TGCAGCTGATCCTAGTTATGGTTTAGGTAAAATTGTCAATGTCATGACGAACTACTCATGGATGTTTAC	34:G>A	1	687.139	h-	h-	h-	h-	h-	kk	h-	h-	h-	h-	h-	h-	kk	h-	kk	h-	h-	kk	h-	h-	h-	h-	kk	h-	h-	kk	h-	h-	kk	kk	h-	h-	kk	h-	h-	h-
31233-60:G>T-LG1	<hkxhk>	{00}	(h-,kk)	LGI-2	82.291	Fvb1	8654590	1	2	TGCAGAACAGACCTGGGAAGGCATGTGCAAGTAAATTTAGAATCTAAAACGATCAATTTTGTCATTACA	60:G>T	1	855.82	h-	h-	h-	h-	kk	h-	h-	h-	h-	h-	h-	h-	h-	kk	h-	h-	h-	kk	h-	h-	kk	h-	kk	h-	h-	kk	h-	h-	h-	h-	h-	h-	kk	h-	h-	h-
F11896-59:T>C-LG1	<lmxll>	{0-}	(ll,lm)	LGI-2	83.606	Fvb1	8836618	0		TGCAGAATTTCAATTTAGGTCCGATCCCAAAATCGTAATTTGCATCACCTTACTGCTAATTCTTCTCAA	59:T>C	1	2430.64	ll	ll	ll	ll	ll	lm	ll	lm	ll	lm	ll	ll	ll	lm	ll	ll	ll	lm	lm	ll	lm	lm	lm	lm	ll	lm	ll	ll	ll	ll	ll	ll	lm	lm	ll	ll
11980-57:G>A-LG1	<hkxhk>	{00}	(h-,kk)	LGI-2	84.408	Fvb1	17771043	2		TGCAGCCATTTGAGGGTAATCAGACCAGCAATTCGTGTTTCGCGACACCAAACCGGAGTTTTCTTACAG	57:G>A	1	699.58	h-	h-	kk	h-	h-	h-	h-	h-	kk	h-	h-	h-	h-	kk	h-	h-	h-	kk	h-	h-	h-	kk	kk	kk	kk	kk	h-	h-	h-	h-	h-	h-	kk	h-	h-	h-
F11067-47:C>G-LG1	<lmxll>	{0-}	(ll,lm)	LGI-2	85.768	Fvb1	8756145	0		TGCAGGTGTTGTTGTTCGTGACTCATTAGGGCAGTCAATCCTTGCAGCTTCAAAGAAGCTTGGAGTCTC	47:C>G	1	559.493	ll	ll	ll	ll	ll	lm	ll	ll	ll	lm	ll	ll	ll	lm	ll	ll	ll	lm	lm	ll	lm	lm	lm	lm	ll	lm	ll	ll	ll	ll	ll	ll	lm	lm	ll	ll
12889-19:C>T-LG6	<hkxhk>	{00}	(h-,kk)	LGI-2	87.61	Fvb6	29940646	0		TGCAGGTTGGGTCCTCACCCGAATCATCACAGATTTTCTCAACCTGATAAACAAGACTTCGCAATCCAA	19:C>T	1	697.843	h-	h-	h-	h-	h-	h-	h-	h-	h-	h-	h-	h-	h-	kk	h-	kk	h-	kk	kk	h-	h-	h-	kk	h-	h-	kk	h-	h-	h-	h-	h-	h-	kk	kk	h-	h-
11719-16:A>C-LG1	<hkxhk>	{00}	(h-,kk)	LGI-2	89.653	Fvb1	13201796	0		TGCAGTAGACTGGATGAATTGCTCTAGTTGTTGCCCTTCTTCCCCTTCCCATATCTCAGGTATTGCTTC	16:A>C	1	651.908	kk	h-	kk	h-	h-	h-	h-	h-	kk	h-	h-	h-	h-	kk	h-	h-	h-	kk	h-	h-	h-	h-	kk	h-	h-	kk	h-	h-	h-	kk	h-	h-	kk	h-	h-	h-
F30964-30:A>T-LG1	<lmxll>	{0-}	(ll,lm)	LGI-2	91.978	Fvb1	14149816	0		TGCAGATGTGTATTGAGTTCAAAAGCATGTAGAAGAAACTACTGAAATGATCAAATGACAGAAATGTAT	30:A>T	0.989583	374.125	ll	ll	lm	ll	ll	ll	ll	ll	ll	lm	ll	ll	ll	lm	ll	ll	ll	lm	--	ll	lm	lm	lm	lm	ll	lm	ll	ll	ll	ll	ll	ll	lm	lm	ll	ll
ARSFL-010-236h	<hkxhk>	{00}	(h-,kk)	LGI-2	92.61	Fvb1	8611724	0		#N/A	#N/A	#N/A	#N/A	h-	h-	h-	h-	h-	h-	h-	h-	h-	h-	h-	h-	h-	kk	h-	kk	h-	kk	h-	h-	h-	h-	kk	h-	h-	kk	h-	h-	h-	h-	h-	h-	kk	h-	h-	h-
CTCA-284	<lmxll>	{0-}	(ll,lm)	LGI-2	93.659	-	0	0		#N/A	#N/A	#N/A	#N/A	ll	ll	lm	ll	ll	ll	ll	ll	ll	lm	ll	ll	ll	lm	ll	ll	ll	lm	lm	ll	lm	lm	lm	lm	ll	lm	ll	ll	ll	ll	ll	ll	lm	lm	ll	ll
F30543-16:T>G-LG4	<lmxll>	{0-}	(ll,lm)	LGI-2	97.362	Fvb4	26122226	1		TGCAGATTCACCATTCTTTAGAAGCACTAAAGATCGCCTAACAGCTTCCCGAGCCAAGTCTCTGTGTTC	16:T>G	1	339.662	ll	ll	lm	ll	ll	ll	ll	ll	ll	lm	ll	ll	ll	lm	ll	ll	ll	lm	lm	ll	lm	lm	lm	ll	ll	lm	ll	ll	ll	ll	ll	ll	lm	lm	ll	ll
F32377-39:C>G-LG1	<lmxll>	{0-}	(ll,lm)	LGI-2	99.044	Fvb1	23183023	0		TGCAGCTGCTCTCTTTTCTTATAAAGCGGACTCCTTGTTCTTTGCTTTTTTGTCTCAATAAAAAGCTGT	39:C>G	1	320.735	ll	ll	lm	ll	ll	ll	ll	ll	ll	lm	ll	ll	ll	lm	ll	ll	ll	ll	lm	ll	lm	lm	ll	lm	ll	lm	ll	ll	ll	ll	ll	ll	lm	lm	ll	ll
M16999-11:T>C-LG1	<nnxnp>	{-0}	(nn,np)	LGI-3M	0	Fvb1	8949677	2		TGCAGCCGTTCTTTTTCCTTCTCCTGTGCTTCTTTACTTCTGGCAGACTTTGCCTGCCTCAATTTACAG	11:T>C	1	305.761	nn	np	nn	nn	nn	np	np	np	np	nn	nn	np	nn	nn	nn	nn	nn	nn	nn	np	np	nn	np	np	np	np	np	np	nn	nn	nn	np	nn	np	np	np
M24162-58:A>G-LG1	<nnxnp>	{-0}	(nn,np)	LGI-3M	5.351	Fvb1	19090531	0		TGCAGAATGGTAAACAGATACCAAAGGATGGTGTTATTAGTGTGAAATCAAGTAGAAAAGAAAAAGAGG	58:A>G	0.989583	324.911	nn	np	np	nn	nn	nn	nn	np	nn	np	np	np	nn	nn	nn	nn	nn	nn	nn	np	np	np	nn	nn	np	np	np	np	np	nn	nn	np	np	np	np	np
M14745-8:G>T-LG7	<nnxnp>	{-0}	(nn,np)	LGI-3M	7.574	Fvb7	3826506	0	4	TGCAGGAAGGGGTGCAGTAGGCTTTCCAAAATCAGAAACAAATTCCAACACCTTGGCACCGATTGAGTT	8:G>T	1	1196.23	nn	np	np	nn	nn	np	np	nn	nn	np	nn	np	nn	nn	nn	nn	nn	nn	np	np	np	np	nn	np	np	nn	np	np	nn	nn	nn	nn	np	nn	np	np
M00283-17:G>T-	<nnxnp>	{-0}	(nn,np)	LGI-3M	11.33	Fvb1	8941582	2		TGCAGAAAGAAAAAAGAGGAAACAGTGTGTTATATGATAGAGCACACACTAGATTTACTCAAACAACCT	17:G>T	0.979167	417.565	nn	np	nn	nn	nn	np	np	np	nn	np	np	np	nn	nn	nn	np	nn	nn	nn	np	np	np	nn	nn	np	nn	np	np	np	nn	nn	np	np	np	np	np
M12142-28:G>A-LG1	<nnxnp>	{-0}	(nn,np)	LGI-3M	13.358	Fvb1	19017680	0		TGCAGGGAGTACAAAGACTAAGCGAAGGGCAAAAGGCTATGTGCCATTACGACGGCCAGTAGTGGACTC	28:G>A	1	554.789	nn	np	np	nn	nn	np	np	np	np	np	np	np	nn	nn	nn	np	nn	nn	nn	np	np	np	nn	np	np	np	np	np	np	nn	nn	np	np	np	np	np
M35309-5:G>C-LG1	<nnxnp>	{-0}	(nn,np)	LGI-3M	14.425	Fvb1	16244270	0	2	TGCAGGGAAGAATCTTTACAATCCCATATAGAATTCTTGGAAACTCAAGGGATAGCTGGTGTCAGTCAC	5:G>C	0.989583	370.863	nn	np	np	nn	nn	nn	np	np	np	np	nn	np	nn	nn	nn	np	nn	nn	np	np	np	np	nn	np	np	np	np	nn	np	nn	nn	np	np	np	nn	np
M23448-51:G>T-LG3	<nnxnp>	{-0}	(nn,np)	LGI-3M	15.73	Fvb3	13572875	7	2	TGCAGAGGAAGAAGGGAAAGGGAGCAACTGCCTAAAATTTTGCTGTGAACTGAGTCATTTTAGACTCAG	51:G>T	1	750.547	nn	np	np	nn	nn	np	np	np	np	np	np	np	nn	nn	nn	np	nn	nn	nn	np	np	np	nn	np	np	np	np	np	np	nn	nn	np	np	np	np	np
M37979-15:C>T-LG1	<nnxnp>	{-0}	(nn,np)	LGI-3M	17.221	*	0	0		TGCAGAATGGAAACCCGCTAGAAAATCTGTAGCAGGACTAGTAAGGTTCCCAAAAAACAAGACAGAACA	15:C>T	0.989583	421.489	nn	np	np	nn	nn	np	np	nn	nn	np	np	np	nn	nn	nn	np	nn	nn	nn	np	np	np	nn	np	np	nn	np	np	np	nn	nn	nn	np	np	np	np
M30266-9:A>G-	<nnxnp>	{-0}	(nn,np)	LGI-3M	18.03	*	0	0		TGCAGGACTAGTTGACATTTTTTATGCCTTGAAGATGGTGAGAACTTTGCCCTTGTTATCCCACATGGG	9:A>G	1	415.491	nn	np	np	nn	nn	nn	np	nn	np	np	np	np	nn	nn	nn	np	nn	nn	np	np	np	np	nn	np	np	nn	np	np	np	nn	nn	nn	np	np	np	np
M12198-64:C>T-LG1	<nnxnp>	{-0}	(nn,np)	LGI-3M	18.751	Fvb1	13655736	0		TGCAGACCCTAAAGGTGAGTAATGTAGAAGTGGAAACTGACTGTCTAGAAGCTGTTGCTGCTATCAGCT	64:C>T	1	1654.96	nn	np	np	nn	nn	np	np	nn	np	np	np	np	nn	nn	nn	np	nn	nn	np	np	np	np	nn	np	np	nn	np	np	np	nn	nn	nn	np	np	np	np
M16260-47:G>A-LG7	<nnxnp>	{-0}	(nn,np)	LGI-3M	19.625	Fvb7	11839484	1	2	TGCAGGTAATGGTTATGAGCAATTATAGTGTATTACTTTTGTGTATAGGCATCTTTTATTTGATTGATT	47:G>A	1	470.522	nn	np	np	nn	nn	np	np	nn	np	np	np	np	nn	nn	nn	nn	nn	nn	np	np	np	np	nn	np	np	nn	np	np	nn	nn	nn	nn	np	np	np	np
M40325-12:C>T-LG1	<nnxnp>	{-0}	(nn,np)	LGI-3M	20.817	Fvb1	20865263	3		TGCAGACGAACACATATATCAACAAGAAAACAAAAGGTCCAGATTCATGGCAAAGATTGGTGTGTTTCT	12:C>T	0.979167	288.268	nn	np	np	nn	nn	np	np	nn	np	np	np	np	nn	nn	nn	nn	nn	nn	np	np	np	np	nn	np	np	np	np	np	nn	nn	nn	nn	np	nn	nn	np
M11739-45:G>A-	<nnxnp>	{-0}	(nn,np)	LGI-3M	21.431	*	0	0		TGCAGATTTTGATGATGATGATGGTGGTGGTTTGGTGAGTGAATAGTTTACAGATCGGAAGAGCGGTTC	45:G>A	1	507.174	nn	nn	nn	nn	nn	np	np	nn	np	np	np	np	nn	nn	nn	np	nn	nn	np	np	np	nn	nn	np	np	np	np	np	nn	nn	nn	nn	np	np	np	np
M34717-7:T>G-LG1	<nnxnp>	{-0}	(nn,np)	LGI-3M	22.638	Fvb1	14306937	2		TGCAGCATCAGATGCTTTATCAAAATTTTACTACCCACCGGTTGCAGCTGTGTCTATTTCATATCCAAA	7:T>G	0.947917	285.146	--	np	np	nn	nn	np	np	nn	np	--	np	np	nn	nn	nn	np	nn	nn	np	np	np	nn	nn	np	np	np	np	np	--	nn	nn	nn	np	np	nn	np
M34399-12:T>G-LG1	<nnxnp>	{-0}	(nn,np)	LGI-3M	23.373	Fvb1	8733534	0		TGCAGTATCTAGTTATGTTTAGATTTTTCATGCTATAGACCTAAGTTACTCCTGCTTTATTTGTTCTAT	12:T>G	0.989583	301.857	nn	np	np	nn	nn	np	np	np	np	nn	nn	nn	nn	nn	nn	np	nn	nn	nn	np	np	np	nn	np	np	np	nn	np	nn	nn	nn	np	np	np	nn	np
M15072-39:G>A-	<nnxnp>	{-0}	(nn,np)	LGI-3M	24.889	*	0	0		TGCAGACAGGAAAAGGATGCATGTAAAACATGATAAAAGGAAAGAGCATGGATTTTACAGATCGGAAGA	39:G>A	1	1897.34	nn	np	np	nn	nn	np	np	nn	np	np	np	np	nn	nn	nn	np	nn	nn	np	np	nn	np	nn	np	np	np	np	np	nn	nn	nn	nn	np	np	np	np
CAGT-158	<nnxnp>	{-0}	(nn,np)	LGI-3M	25.417	-	0	0		#N/A	#N/A	#N/A	#N/A	nn	np	np	nn	nn	np	np	nn	np	np	np	np	nn	nn	nn	np	nn	nn	np	np	np	np	nn	np	np	np	np	np	np	nn	nn	nn	np	np	np	np
ChFvM206-214*	<nnxnp>	{-0}	(nn,np)	LGI-3M	25.742	Fvb1	14682911	0		#N/A	#N/A	#N/A	#N/A	nn	np	np	nn	nn	np	np	nn	np	np	np	np	nn	nn	nn	np	nn	nn	np	np	np	np	nn	np	np	np	np	np	np	nn	nn	nn	np	np	np	np
M29524-62:G>T-LG6	<nnxnp>	{-0}	(nn,np)	LGI-3M	26.816	Fvb6	29881566	1		TGCAGAAATAATAGGAAATAGAAATGTCATTATGAGGGTATAAAGACAAAATCATAAAATTGGTCTAGT	62:G>T	1	535.365	nn	np	np	nn	nn	np	np	nn	np	np	np	np	nn	nn	nn	np	nn	nn	np	np	np	np	nn	np	np	np	np	np	np	nn	nn	nn	np	np	np	np
M28758-53:C>T-	<nnxnp>	{-0}	(nn,np)	LGI-3M	28.12	*	0	0		TGCAGGCAATTGAAGGTAACTCAATGCCATAGTTCAGAACTCAATGCCATAGTCCAGATAGTATTACAG	53:C>T	0.979167	419.844	nn	np	np	nn	nn	np	np	nn	np	np	np	np	nn	nn	nn	np	nn	nn	np	np	np	np	nn	np	np	np	np	np	nn	nn	nn	nn	np	np	np	np
M25392-16:C>G-LG1	<nnxnp>	{-0}	(nn,np)	LGI-3M	28.49	Fvb1	14282333	0		TGCAGGTGTTTTCTCACGCCCACTGCTTCAAACTAAAGCTGAATCTTCATCATTGTTCATTAGCTCTGA	16:C>G	1	376.495	nn	np	np	nn	nn	np	np	nn	np	np	np	np	nn	nn	nn	np	nn	nn	np	np	np	np	nn	np	np	np	np	np	np	nn	nn	nn	np	np	np	np
M15061-52:G>T-LG1	<nnxnp>	{-0}	(nn,np)	LGI-3M	29.828	Fvb1	8578360	1		TGCAGAAGCACCAAAACACTTTCAAGTAAAGATGCAGGAAGCACTTGCGTTTGTCAAGAAAGATCTTTT	52:G>T	1	595.524	nn	np	np	nn	nn	np	np	nn	np	np	np	np	nn	nn	nn	np	nn	nn	np	np	np	np	nn	np	np	np	nn	np	np	nn	nn	nn	np	np	np	np
M45125-28:T>C-LG1	<nnxnp>	{-0}	(nn,np)	LGI-3M	33.966	Fvb1	14166879	2		TGCAGTTTTGGGCTAGCTAGAAAGCAAATCAGAAATCAACTTGAAAATAAAATATAGCTAAAATTTCTA	28:T>C	0.9375	268.336	nn	nn	np	--	nn	np	np	nn	np	np	np	nn	nn	nn	nn	np	nn	nn	np	np	np	np	nn	nn	np	np	np	np	--	nn	nn	nn	--	nn	np	np
ARSF-010-250*	<nnxnp>	{-0}	(nn,np)	LGI-3M	40.6	Fvb1	8611724	0		#N/A	#N/A	#N/A	#N/A	nn	np	nn	nn	np	np	np	nn	np	np	np	np	nn	nn	nn	np	nn	nn	np	np	np	np	nn	np	np	np	np	np	np	nn	nn	nn	np	--	np	np
M32713-47:G>A-LG1	<nnxnp>	{-0}	(nn,np)	LGI-5M	0	Fvb1	3191603	2		TGCAGAAGAAAGTGCAAGGAAATTTTGGTCACAACTTACAGATAACAGCAGACTCATGTTTTTGAAGCA	47:G>A	1	432.849	nn	np	np	np	np	nn	nn	nn	nn	nn	np	nn	np	np	np	np	nn	nn	nn	np	np	nn	np	nn	np	nn	nn	np	np	np	nn	nn	np	nn	np	np
M29805-65:A>C-LG1	<nnxnp>	{-0}	(nn,np)	LGI-5M	2.826	Fvb1	3382058	2		TGCAGAAAACAGATTTTGCCTTCTCGTTGTTCTCTTCTTCAAAAAGTCCACATACAAGCAATTTGAAGA	65:A>C	1	405.426	nn	np	np	np	np	np	nn	nn	nn	nn	np	nn	np	np	np	np	nn	nn	nn	np	np	np	np	nn	np	nn	nn	np	np	np	nn	nn	np	nn	np	np
M22950-40:G>A-LG1	<nnxnp>	{-0}	(nn,np)	LGI-5M	3.538	Fvb1	3392418	6		TGCAGATTTATCTCACAGATACAAATATTACTCGTACAGTGGTGATCAACAAATTTGTGGTCACTCACC	40:G>A	1	655.912	nn	np	np	np	np	np	nn	nn	nn	nn	np	nn	np	nn	np	np	nn	nn	nn	np	np	np	np	nn	np	nn	nn	np	np	np	nn	nn	np	nn	np	np
M16168-45:G>T-LG1	<nnxnp>	{-0}	(nn,np)	LGI-5M	5.133	Fvb1	3381416	1		TGCAGTATGCATGAACAAATGTACCGTACATAACTGCATCAGGTTGGTAACCAAGAGAAACAAATTCAT	45:G>T	1	1872.77	nn	np	np	np	np	np	nn	np	nn	nn	np	nn	np	np	np	np	nn	nn	nn	np	np	nn	np	nn	np	nn	nn	np	nn	np	nn	nn	np	nn	np	np
M14123-15:A>G-	<nnxnp>	{-0}	(nn,np)	LGI-5M	6.141	*	0	0		TGCAGGATCTATCAAAGACTTGCATATACTTTGACACTACTAAAATGGAGATACAATTGTTACAAGTTA	15:A>G	1	413.466	nn	np	np	np	np	np	nn	nn	nn	nn	np	nn	np	np	np	np	nn	nn	nn	np	np	nn	np	nn	np	nn	nn	np	nn	nn	nn	nn	np	nn	np	np
M13585-53:T>C-LG1	<nnxnp>	{-0}	(nn,np)	LGI-5M	11.923	Fvb1	90494	5		TGCAGCTGGAAGAGAAGCAGTCTAAACTTTAGACTGAAAGAAACAAGAAATGATGTTTTATTCGGTTTG	53:T>C	1	598.414	nn	np	np	np	np	np	nn	nn	nn	nn	np	nn	np	np	np	np	nn	nn	np	np	np	nn	np	nn	np	nn	nn	np	np	nn	nn	np	np	nn	np	np
M36499-12:G>A-LG1	<nnxnp>	{-0}	(nn,np)	LGI-5M	13.589	Fvb1	497594	5		TGCAGTTCATATGTATCCATCCTAGCAGTTGCAACTGCTCACATGCAAAAGAGGGAAAAAGAGAGGTTC	12:G>A	0.989583	445.541	nn	np	np	np	nn	np	nn	nn	nn	nn	np	nn	np	np	np	np	nn	nn	np	np	np	nn	np	nn	np	nn	nn	np	np	np	nn	np	np	nn	nn	np
M24245-30:T>C-	<nnxnp>	{-0}	(nn,np)	LGI-5M	15.312	*	0	0		TGCAGAAAATCAACAATGTAATTGAAAGACTAAAACAAAATGTCTACAATGCATATATTCATGTAACAA	30:T>C	1	517.026	nn	np	np	np	np	np	nn	nn	nn	nn	np	nn	np	np	np	np	nn	nn	np	np	np	nn	np	nn	np	nn	nn	np	np	np	nn	nn	np	nn	np	np
M12856-67:G>C-LG1	<nnxnp>	{-0}	(nn,np)	LGI-5M	16.161	Fvb1	636569	0		TGCAGAACGGAGAGCTCAGCTTACACTTACAGAACTAGATTGAATGTAATGCTTTGTTATTATCACAGC	67:G>C	1	1645.4	nn	np	np	np	np	np	nn	nn	nn	nn	np	nn	np	np	np	np	nn	nn	np	np	np	nn	np	nn	np	nn	nn	np	np	np	nn	np	nn	nn	np	np
ChFvM192-218	<nnxnp>	{-0}	(nn,np)	LGI-5M	16.695	Fvb1	558049	0		#N/A	#N/A	#N/A	#N/A	nn	np	np	np	np	np	nn	nn	nn	nn	np	nn	np	np	np	np	nn	nn	np	np	np	nn	np	nn	np	nn	nn	np	np	np	nn	np	np	nn	np	np
M27317-45:T>A-	<nnxnp>	{-0}	(nn,np)	LGI-5M	17.563	*	0	0		TGCAGACTAGCAGTGGATTTGTTAGTTGATAATGATCTAAAACATTACTGTAAAAGAGATTACAGATCG	45:T>A	1	640.91	nn	np	np	np	np	np	nn	nn	nn	nn	np	nn	np	np	np	np	nn	nn	np	np	np	nn	np	nn	np	nn	nn	np	np	np	nn	np	np	nn	nn	np
M11309-20:T>A-LG1	<nnxnp>	{-0}	(nn,np)	LGI-5M	19.102	Fvb1	783473	0		TGCAGATCTATGTTATCCTGTGCGGTCTGCAAGAAGAAAAGAGAGTTATAAGTTCTCCATCTGAAGTCA	20:T>A	1	462.201	nn	np	np	np	np	np	nn	nn	nn	nn	np	nn	np	np	nn	np	nn	nn	np	np	np	nn	np	nn	nn	nn	nn	np	np	np	nn	np	np	nn	nn	np
M35440-10:G>A-	<nnxnp>	{-0}	(nn,np)	LGI-5M	20.309	*	0	0		TGCAGTTATCGCTAGGTTTTTGCATCATGGTTTTTAGTATCCTTGTTATTTGTCTATGGCAACTCCTTT	10:G>A	0.979167	463.187	nn	np	np	np	np	np	nn	nn	nn	nn	nn	nn	np	np	np	np	nn	nn	np	np	np	nn	np	nn	np	nn	nn	np	np	np	nn	np	np	nn	np	np
M10876-54:T>G-LG1	<nnxnp>	{-0}	(nn,np)	LGI-5M	22.478	Fvb1	317356	0		TGCAGCAAACAAAGTGTTGCAGTTACTTTCCTTAGGAATTGCTCTAATGTATGATTAGCTAGATATATA	54:T>G	1	492.37	nn	np	np	np	np	np	nn	nn	nn	nn	np	nn	np	np	nn	np	nn	nn	np	np	np	nn	np	nn	np	nn	nn	np	np	np	nn	np	np	nn	np	np
M35945-47:A>C-LG1	<nnxnp>	{-0}	(nn,np)	LGI-5M	26.369	Fvb1	500246	2		TGCAGTCCCTGTCCATACCCATGCCAGAGGGAGTAGATACCATGGGGATTTTGAAATCATAAAGAGCCC	47:A>C	1	389.117	nn	np	np	np	np	np	nn	nn	nn	nn	np	nn	np	np	np	np	nn	nn	np	np	np	nn	np	nn	np	nn	nn	np	nn	np	nn	np	np	nn	np	np
M12732-42:T>G-LG1	<nnxnp>	{-0}	(nn,np)	LGI-5M	28.205	Fvb1	793284	0		TGCAGTAACATGGTCTTTGCCACTTCTTCAGAATTTCTCAGCTTCCTCGTGTAGTATCTTAGGCAATCT	42:T>G	1	282.503	nn	nn	np	np	np	nn	nn	nn	nn	nn	np	nn	np	np	nn	np	nn	nn	np	np	np	nn	np	nn	np	nn	nn	np	nn	np	nn	np	np	nn	np	np
M41360-16:A>G-LG1	<nnxnp>	{-0}	(nn,np)	LGI-5M	33.02	Fvb1	338613	3		TGCAGTTGCAGATAGCAAAGTATATGAGCATAATGGAAAGGAGAAAGAACTTGGAAACTGAACTATTGA	16:A>G	0.979167	312.813	nn	nn	nn	np	np	np	nn	nn	nn	nn	np	nn	nn	np	np	np	nn	nn	np	np	np	nn	np	nn	np	nn	nn	nn	nn	np	nn	np	np	nn	np	np
F18954-29:G>A-LG1	<lmxll>	{0-}	(ll,lm)	LGI-4F	0	Fvb1	19049048	0		TGCAGGGCACCAGTAAAGAAGAGAAAAACGACCTTCTTTTTGAAAAGTTTGAGATCAATTACCAGAAGT	29:G>A	1	271.495	ll	lm	lm	ll	ll	ll	ll	lm	ll	lm	ll	ll	ll	ll	lm	lm	ll	ll	ll	ll	ll	ll	lm	ll	ll	ll	ll	ll	ll	ll	ll	ll	ll	lm	ll	ll
F31701-54:A>T-LG1	<lmxll>	{0-}	(ll,lm)	LGI-4F	8.896	Fvb1	14868655	2		TGCAGGAAATTGTCGGAACAAAAACTATTGTCGGTTTTCCCATGATATTCAGTCACATGTAAGCTCTGA	54:A>T	0.989583	353.442	lm	lm	lm	lm	ll	lm	ll	lm	ll	lm	ll	ll	lm	ll	lm	lm	lm	ll	ll	ll	ll	ll	lm	ll	ll	ll	ll	ll	lm	lm	ll	ll	ll	lm	ll	ll
F35404-68:C>G-	<lmxll>	{0-}	(ll,lm)	LGI-4F	11.179	*	0	0		TGCAGATTGATGTGTTTTCTAATTTCTTTACGGATATGGACTATGGACTACAGAAATAAGATGTTTCTC	68:C>G	0.989583	412.177	lm	lm	lm	lm	ll	ll	ll	lm	ll	lm	ll	ll	lm	ll	lm	lm	ll	ll	ll	ll	ll	ll	lm	ll	ll	ll	ll	ll	ll	lm	ll	ll	ll	lm	ll	ll
EMFv143-205	<lmxll>	{0-}	(ll,lm)	LGI-4F	14.262	Fvb1	18496320	0		#N/A	#N/A	#N/A	#N/A	lm	lm	lm	lm	ll	lm	ll	lm	ll	lm	ll	ll	lm	ll	lm	lm	lm	ll	ll	ll	ll	ll	lm	ll	ll	ll	ll	ll	lm	lm	ll	ll	ll	lm	ll	ll
F26236-43:T>A-LG1	<lmxll>	{0-}	(ll,lm)	LGI-4F	15.874	Fvb1	8894266	5		TGCAGAAATAATAATCAAAAGGAAAAACAAAAAAACAGTAATATGTTTCTGATGTGCATCCATAAACTA	43:T>A	1	531.784	lm	lm	ll	lm	ll	lm	ll	lm	ll	lm	ll	ll	lm	ll	lm	lm	lm	ll	ll	ll	ll	ll	lm	ll	ll	ll	ll	ll	ll	lm	ll	ll	ll	lm	ll	ll
F32664-20:G>A-	<lmxll>	{0-}	(ll,lm)	LGI-4F	17.663	*	0	0		TGCAGGTTGATCTCTCTCTTGGGGCAAGGAGTAAACCCAATCTCCCCGTTTCCTATATTGTCCTCCCAT	20:G>A	0.979167	413.714	lm	lm	ll	lm	ll	lm	ll	lm	ll	lm	ll	ll	lm	ll	ll	ll	lm	ll	ll	ll	ll	ll	lm	ll	ll	ll	ll	ll	ll	lm	ll	ll	ll	ll	ll	ll
F29413-19:A>G-LG1	<lmxll>	{0-}	(ll,lm)	LGI-4F	20.442	Fvb1	8753924	1		TGCAGAAACTAAGTCTTATAGGAATGGATATACCTATCCTTCTCCGTGGCTGCCCTTGAGGTCCAGAAG	19:A>G	1	268.106	ll	lm	ll	lm	ll	lm	ll	ll	ll	lm	ll	ll	lm	ll	ll	lm	lm	ll	ll	ll	ll	ll	lm	ll	ll	ll	ll	ll	ll	lm	ll	ll	ll	lm	ll	ll
F13492-66:T>C-LG1	<lmxll>	{0-}	(ll,lm)	LGI-4F	21.945	Fvb1	8584994	1		TGCAGTGCAAGTTTCTTCTGTTCCCTATGTTTCAATTTTATCAGTTTATGATTTACGATTATAGAATGC	66:T>C	1	1943.84	lm	lm	ll	lm	ll	lm	ll	lm	ll	lm	ll	lm	lm	ll	ll	lm	lm	ll	ll	ll	ll	ll	lm	ll	ll	ll	ll	ll	ll	lm	ll	ll	lm	lm	ll	ll
ARSFL-010-239	<lmxll>	{0-}	(ll,lm)	LGI-4F	25.186	Fvb1	8611724	0		#N/A	#N/A	#N/A	#N/A	lm	lm	ll	lm	ll	lm	ll	lm	ll	lm	ll	lm	lm	ll	lm	lm	lm	ll	ll	ll	ll	ll	lm	ll	ll	ll	ll	ll	ll	lm	ll	ll	lm	lm	ll	ll
F35618-7:C>G-	<lmxll>	{0-}	(ll,lm)	LGI-4F	28.013	Fvb6	29839885	3	3	TGCAGCACCCATAAGTTGGTTGGAAAAGAAATATCCTCTTTGGAAGCCTAAGACTAAGCCCGGCCCTTT	7:C>G	0.96875	401.714	lm	lm	ll	ll	ll	lm	ll	lm	ll	lm	ll	lm	lm	ll	lm	lm	lm	ll	ll	ll	ll	ll	lm	ll	ll	ll	ll	ll	ll	ll	ll	ll	lm	lm	ll	ll
F14953-62:G>A-LG1	<lmxll>	{0-}	(ll,lm)	LGI-4F	30.297	Fvb1	16061370	0		TGCAGTTGAAAATATGATACTAAGACTCACAGAGAAGGTACAAGTTTGACATGTTATTATCCGATACAG	62:G>A	1	307.445	lm	lm	lm	ll	ll	lm	ll	ll	ll	lm	ll	ll	lm	ll	lm	lm	lm	ll	ll	ll	ll	ll	lm	ll	ll	ll	ll	ll	lm	ll	ll	ll	ll	lm	ll	ll
F31052-15:T>C-LG2	<lmxll>	{0-}	(ll,lm)	LGII-1	0	Fvb2	11053386	0		TGCAGTTTACATTGGTTTGTATGAAAGAGAGTTTGTAGTGCATGCTATATTCTTCTGCACATGTTATTT	15:T>C	1	355.184	ll	ll	ll	lm	ll	lm	ll	lm	lm	ll	lm	ll	ll	lm	ll	lm	ll	ll	ll	ll	ll	ll	ll	ll	lm	ll	ll	lm	ll	lm	ll	ll	lm	ll	ll	lm
F39608-36:G>A-LG2	<lmxll>	{0-}	(ll,lm)	LGII-1	4.856	Fvb2	1619969	1		TGCAGTTATATTGTTCGGATGTTAGCATCAATTAGGGGTGAAAATTAGGAATGATTTGGTTTGGTTATG	36:G>A	0.96875	330.32	ll	ll	ll	lm	ll	lm	ll	lm	ll	ll	--	ll	ll	lm	lm	ll	ll	ll	ll	ll	ll	ll	ll	ll	lm	ll	ll	lm	ll	lm	ll	lm	lm	ll	lm	lm
F37622-11:G>A-LG2	<lmxll>	{0-}	(ll,lm)	LGII-1	8.299	Fvb2	1678235	0		TGCAGGTGCATGTAGACAATCAATATCCAGTCATATACTAGTAGGAAACAATTTTCTGCAAACATACAT	11:G>A	0.989583	350.091	ll	ll	ll	lm	ll	lm	ll	lm	lm	ll	lm	ll	lm	lm	lm	ll	ll	ll	ll	ll	ll	ll	ll	ll	lm	ll	ll	lm	lm	lm	ll	lm	lm	ll	lm	lm
M34349-55:G>A-	<nnxnp>	{-1}	(nn,np)	LGII-1	8.933	Fvb2	8122362	5		TGCAGGTACTTTTGCGTGAAGTTTACTCAAGTGCAGTGATGTTTTTCTGTTTTCAGCATTACAGATCGG	55:G>A	0.989583	786.087	nn	nn	np	np	np	np	np	np	np	np	np	nn	np	np	np	nn	nn	np	np	np	nn	--	nn	nn	np	nn	np	nn	nn	np	nn	nn	np	nn	np	np
F32536-66:A>C-LG2	<lmxll>	{0-}	(ll,lm)	LGII-1	9.809	Fvb2	1700346	0		TGCAGTAAACACCAGTAGTCCCAAATTAGCACACGCACTCAAGCAAACAACTAAAAACAATCCTAAAAC	66:A>C	1	343.027	ll	ll	ll	ll	ll	lm	ll	lm	lm	ll	lm	ll	lm	ll	lm	ll	ll	ll	ll	ll	ll	ll	ll	ll	lm	ll	ll	lm	lm	lm	ll	lm	lm	ll	lm	lm
ChFaM120-194	<lmxll>	{0-}	(ll,lm)	LGII-1	11.636	Fvb2	11066108	0		#N/A	#N/A	#N/A	#N/A	ll	ll	ll	lm	ll	lm	ll	lm	lm	ll	lm	ll	lm	lm	lm	lm	ll	ll	ll	ll	ll	ll	ll	ll	lm	ll	ll	lm	lm	lm	ll	lm	lm	ll	--	lm
F14035-22:T>G-LG2	<lmxll>	{0-}	(ll,lm)	LGII-1	14.633	Fvb2	5581246	2		TGCAGTTACCTCTTCAAATTTTTCCCTAATGTCTTTATTTTCTTGCTCCCATTTTCTGCAATCCTTTTT	22:T>G	1	1430.99	ll	ll	ll	lm	ll	lm	ll	lm	lm	ll	ll	ll	lm	lm	lm	lm	ll	ll	ll	ll	ll	ll	ll	lm	lm	ll	ll	lm	lm	lm	ll	lm	lm	ll	lm	lm
F40731-28:C>A-LG2	<lmxll>	{0-}	(ll,lm)	LGII-1	17.382	Fvb2	1589275	0		TGCAGTGGTGATCATGACCTTATCATTCCGAACACCGGCACAGAAGCGTGGATAAAGGAGTTGGGTTTG	28:C>A	0.96875	275.005	ll	ll	ll	lm	ll	lm	ll	lm	lm	ll	lm	ll	lm	lm	lm	ll	ll	ll	ll	ll	ll	ll	ll	ll	lm	ll	ll	lm	ll	lm	ll	lm	lm	ll	lm	ll
M20606-18:A>G-LG2	<nnxnp>	{-1}	(nn,np)	LGII-1	18.013	Fvb2	6192514	0		TGCAGGGACTGCCCGAACAGCAGATGCCAGAGCTGATCCAGCACCAGCTCCACGTTGGTATTTCTTCAG	18:A>G	1	315.542	nn	nn	nn	np	np	np	nn	np	np	nn	np	nn	np	np	nn	nn	nn	nn	np	np	nn	nn	nn	nn	np	nn	np	nn	nn	np	nn	np	np	nn	np	np
16799-47:A>G-LG2	<hkxhk>	{10}	(h-,kk)	LGII-1	21.254	Fvb2	8396701	0		TGCAGATAACACAGCTAAGGAATCTGCGATATCTTTCAAATCCAAGTATCCTCATTACAAAAAAGCTAT	47:A>G	1	797.257	kk	kk	h-	h-	h-	h-	kk	h-	h-	h-	h-	kk	h-	h-	h-	kk	kk	h-	h-	h-	kk	h-	kk	kk	kk	kk	h-	h-	kk	h-	kk	h-	h-	kk	h-	h-
F42068-51:A>C-LG2	<lmxll>	{0-}	(ll,lm)	LGII-1	21.6	Fvb2	1756186	1		TGCAGCAACGAAAGAGTAAGGTGAGGTTGCAGGTAACTCGGGCAAATAAAGATCCTCTTACTGGTGCTG	51:A>C	0.947917	256.956	ll	ll	ll	--	ll	lm	ll	lm	lm	ll	ll	ll	lm	lm	lm	ll	ll	ll	ll	ll	ll	ll	ll	ll	ll	ll	ll	--	lm	lm	ll	lm	lm	ll	lm	lm
12009-12:T>C-	<hkxhk>	{01}	(h-,kk)	LGII-1	25.251	*	0	0		TGCAGCTTATGTTATAACTTATTCTTATTTGATGTTAGACCAGTAAATTGTTACAGATCGGAAGAGCGG	12:T>C	1	719.276	h-	h-	h-	h-	h-	h-	h-	kk	kk	h-	h-	h-	h-	h-	kk	h-	h-	kk	h-	h-	h-	h-	h-	h-	h-	h-	h-	h-	h-	kk	h-	kk	kk	h-	kk	kk
ChFaM194-192/194	<hkxhk>	{01}	(hh,hk,kk)	LGII-1	27.303	Fvb2	468751	0		#N/A	#N/A	#N/A	#N/A	hh	hh	hk	hk	hk	hk	hk	hk	kk	hk	hk	hh	hk	hk	kk	hh	hh	hk	hk	hh	hh	hk	hh	hh	kk	hh	hk	kk	hh	kk	hh	kk	kk	hh	kk	hk
22667-39:C>A-LG2	<hkxhk>	{01}	(h-,kk)	LGII-1	28.769	Fvb2	362687	0		TGCAGAGGAGAGTTGAAGAAAAGGCAAACTGGTATAATTCTGCTCCCTGTTTTGCTTACTTTCAAAATT	39:C>A	1	719.125	h-	h-	h-	h-	h-	h-	h-	kk	kk	h-	h-	h-	h-	h-	kk	h-	h-	h-	h-	h-	h-	h-	h-	h-	kk	h-	h-	kk	h-	kk	h-	kk	kk	h-	kk	kk
00043-8:C>T-	<hkxhk>	{01}	(h-,kk)	LGII-1	32.255	*	0	0		TGCAGCTTCGCAATGGTGTGAAACAATATGAACTGGTAATGTACGTACTCCACCTCTTGAGCACCGGAA	8:C>T	1	679.43	h-	h-	h-	h-	h-	h-	kk	h-	kk	h-	h-	h-	h-	h-	kk	h-	h-	h-	h-	h-	h-	h-	h-	h-	kk	h-	h-	kk	kk	kk	h-	kk	kk	h-	kk	h-
F01921-50:C>T-LG2	<lmxll>	{0-}	(ll,lm)	LGII-1	33.508	Fvb2	15366924	0	3	TGCAGTCGTTCTTCCAAGTTCTAAACCCAGAACTATAATCTGAATTCAATCCTAGAAAACGCATTGAAT	50:C>T	0.927083	251.764	ll	lm	ll	ll	ll	ll	ll	lm	lm	ll	lm	ll	lm	lm	lm	ll	--	ll	ll	ll	ll	lm	ll	ll	lm	ll	lm	lm	ll	ll	ll	lm	lm	--	lm	ll
ChFaM101-180h	<hkxhk>	{01}	(h-,kk)	LGII-1	34.202	Fvb2	5900427	0		#N/A	#N/A	#N/A	#N/A	h-	h-	h-	h-	h-	h-	h-	h-	kk	h-	h-	h-	h-	h-	kk	h-	h-	h-	h-	h-	h-	h-	h-	h-	kk	h-	h-	kk	h-	kk	h-	kk	kk	h-	kk	h-
CFVC027-120h	<hkxhk>	{01}	(h-,kk)	LGII-1	34.493	Fvb2	12193980	0		#N/A	#N/A	#N/A	#N/A	h-	h-	h-	h-	h-	h-	h-	h-	kk	h-	h-	h-	h-	h-	kk	h-	h-	h-	h-	h-	h-	h-	h-	h-	kk	h-	h-	kk	h-	kk	h-	kk	kk	h-	kk	h-
F34512-41:C>A-LG2	<lmxll>	{0-}	(ll,lm)	LGII-1	36.608	Fvb2	13858273	1		TGCAGACAATTGAAAATTTACTTGTGGGAAAATTTTAGGGGCAACTAATAGCAACTGGAGTTTCTGTCT	41:C>A	1	395.671	ll	lm	lm	ll	lm	ll	ll	ll	lm	ll	lm	ll	lm	lm	lm	ll	ll	ll	ll	ll	ll	ll	ll	ll	ll	ll	lm	lm	ll	ll	lm	lm	lm	lm	lm	ll
M28987-63:A>G-LG2	<nnxnp>	{-1}	(nn,np)	LGII-1	38.244	Fvb2	7133252	0		TGCAGCCTCAACCATATCCGGTGAACACATGTGCTCCACCTTTAGACACACCCCTCTAACAACAGAGGA	63:A>G	1	359.392	nn	nn	np	nn	np	nn	np	np	np	np	nn	nn	nn	nn	np	nn	nn	np	np	np	nn	np	nn	np	nn	nn	np	nn	nn	np	nn	np	np	np	np	nn
F38905-25:G>C-LG2	<lmxll>	{0-}	(ll,lm)	LGII-1	38.928	Fvb2	15066369	0		TGCAGGGCTTACAGATGAGTATGGAGATAGATATCTACCAGAAAGAAAGTGATGATCAGTATATTGATT	25:G>C	1	322.034	ll	lm	lm	ll	ll	ll	ll	lm	lm	ll	lm	ll	lm	lm	lm	ll	ll	ll	ll	ll	ll	lm	ll	ll	ll	ll	lm	lm	ll	lm	ll	lm	lm	lm	lm	ll
F38852-68:T>C-LG2	<lmxll>	{0-}	(ll,lm)	LGII-1	40.999	Fvb2	15523552	1		TGCAGGTACTTTTTCAAGTGAGCTCTGTTATAATACTGTCTTTCTATTGTATTGTAACAGAATCGGTAT	68:T>C	0.989583	261.56	ll	lm	lm	ll	lm	ll	ll	lm	ll	ll	lm	ll	ll	lm	lm	ll	ll	lm	ll	ll	ll	ll	ll	ll	lm	ll	lm	lm	ll	lm	ll	lm	ll	lm	lm	ll
M40031-37:G>T-LG2	<nnxnp>	{-1}	(nn,np)	LGII-1	41.05	Fvb2	7133317	2		TGCAGCAAGAAGAGTCGCATGTGAGTTAGCTTTAGAGGTCTAGCTTTCTCCAATTGTTTTTGAGTCGGA	37:G>T	0.958333	254.215	nn	nn	np	nn	np	np	np	np	np	np	nn	nn	--	--	np	nn	nn	np	np	np	nn	np	nn	nn	nn	nn	np	np	nn	np	nn	np	np	np	np	nn
F15847-8:G>T-LG2	<lmxll>	{0-}	(ll,lm)	LGII-1	42.147	Fvb2	15192932	1		TGCAGACAGGTGATTTTACTGGAAACCACTTATACATGGGCATGTTGTAGTGTTGCTTATGATTTTGGT	8:G>T	1	642.492	ll	lm	lm	ll	ll	ll	ll	lm	lm	ll	lm	ll	lm	lm	lm	ll	ll	ll	ll	ll	ll	lm	ll	ll	lm	ll	lm	lm	ll	lm	ll	lm	lm	lm	lm	ll
F38771-15:G>A-LG2	<lmxll>	{0-}	(ll,lm)	LGII-1	42.533	Fvb2	15230973	0	2	TGCAGAACAAATTCAGATACAGGTACCAAATGAAAAGGCAAGTTCCATTAGTGTTCTTTTGGTGGCTTT	15:G>A	0.979167	293.681	--	lm	lm	ll	ll	ll	ll	lm	lm	ll	lm	ll	lm	lm	lm	ll	ll	ll	ll	ll	ll	lm	ll	ll	lm	ll	lm	lm	ll	lm	ll	ll	lm	lm	lm	ll
M30063-13:G>T-LG2	<nnxnp>	{-1}	(nn,np)	LGII-1	42.769	Fvb2	10174808	0		TGCAGAAAACTAGGCCAAAAGCCACCTCGCTCCAAACTCCTCCCGCTAGAGCAACCGACCAAATCATTG	13:G>T	1	339.395	nn	nn	np	nn	np	np	np	np	np	np	nn	nn	nn	nn	np	nn	nn	np	np	np	nn	np	nn	np	nn	nn	np	np	nn	np	nn	np	np	np	np	nn
FaEGS-S3	<nnxnp>	{-1}	(nn,np)	LGII-1	43.54	-	0	0		#N/A	#N/A	#N/A	#N/A	nn	nn	np	nn	np	np	np	np	np	np	nn	nn	nn	nn	np	nn	nn	np	np	np	nn	np	nn	np	nn	nn	np	np	nn	np	nn	np	np	np	np	nn
F00700-58:C>T-LG2	<lmxll>	{0-}	(ll,lm)	LGII-1	43.921	Fvb2	15759421	1		TGCAGGACAAGAAAATGAACAACCATAATAGCCATCCTTTCGTTCTGGGATTTCATTACCACGTTATAT	58:C>T	0.989583	297.919	ll	lm	lm	ll	lm	ll	ll	ll	lm	ll	lm	ll	ll	lm	lm	ll	ll	lm	lm	ll	ll	ll	ll	ll	lm	ll	lm	lm	ll	lm	ll	lm	lm	lm	lm	ll
BFACT037-206	<nnxnp>	{-1}	(nn,np)	LGII-1	45.414	Fvb6	12099637	0		#N/A	#N/A	#N/A	#N/A	nn	nn	np	nn	np	np	np	np	np	np	nn	np	nn	nn	np	nn	nn	np	np	np	nn	np	nn	np	nn	nn	np	np	nn	nn	nn	np	np	np	np	nn
F36716-13:G>A-LG2	<lmxll>	{0-}	(ll,lm)	LGII-1	45.439	Fvb2	15494565	0		TGCAGCATTGGCAGCCAATTCAGGATATGTTTGAAGTTACAACCATCCAAATCACACCCTCCATAAAAA	13:G>A	1	467.495	ll	lm	lm	ll	ll	ll	ll	lm	lm	ll	ll	ll	lm	lm	lm	ll	ll	lm	ll	ll	ll	lm	ll	ll	lm	ll	lm	lm	ll	lm	ll	lm	lm	lm	lm	ll
F41484-47:C>G-LG2	<lmxll>	{0-}	(ll,lm)	LGII-1	46.19	Fvb2	17232928	1		TGCAGGAGAGGAGAGAAAGGTAAAATGTGATAAATTTTTGTGGGTTTCTTGGGGTGTAAGGAGTAATGC	47:C>G	0.979167	275.561	ll	lm	lm	ll	lm	ll	ll	ll	ll	ll	lm	ll	lm	lm	ll	ll	ll	ll	lm	ll	ll	lm	ll	ll	lm	ll	lm	lm	ll	ll	ll	lm	lm	lm	lm	ll
EMFn121-259	<nnxnp>	{-1}	(nn,np)	LGII-1	46.511	Fvb2	10584693	0		#N/A	#N/A	#N/A	#N/A	nn	nn	np	nn	np	np	np	np	np	--	nn	np	nn	nn	np	nn	nn	np	np	np	nn	np	nn	np	nn	nn	np	np	nn	np	nn	np	np	np	np	nn
M01185-55:C>T-LG2	<nnxnp>	{-1}	(nn,np)	LGII-1	47.284	Fvb2	2480423	1	2	TGCAGTCAACTCCTTTTGGACTTTCTTTGAAGGCGGAGTCTCCAGAATTCTTCTGCCTGCTGCAACCTC	55:C>T	0.9375	261.338	nn	nn	np	nn	np	np	np	np	np	np	--	np	nn	nn	np	nn	nn	np	np	np	--	np	nn	np	nn	nn	np	np	--	np	nn	np	nn	np	nn	nn
F34537-68:G>A-LG2	<lmxll>	{0-}	(ll,lm)	LGII-1	47.71	Fvb2	17214695	0		TGCAGTCCTCCCTCCCCTTAGTTTGGGAATTCATTTTCCTTGTGGCATTTCTTTTTCTTTTCCTTGTAG	68:G>A	0.979167	990.736	ll	lm	ll	ll	lm	ll	ll	lm	ll	ll	lm	ll	lm	lm	--	ll	ll	lm	lm	ll	ll	lm	ll	ll	ll	ll	lm	lm	ll	lm	ll	lm	lm	lm	lm	ll
F00544-11:A>T-LG2	<lmxll>	{0-}	(ll,lm)	LGII-1	48.444	Fvb2	15943880	1		TGCAGAAGTTCAACCATTCACTAAAATACAAGATTCACATCCGATTCTTGCTTTAGATCTGTTCAAGGT	11:A>T	0.958333	315.124	ll	lm	lm	ll	lm	ll	ll	lm	ll	ll	lm	ll	lm	--	lm	--	ll	lm	lm	--	ll	ll	ll	ll	lm	ll	lm	lm	ll	lm	ll	--	lm	lm	lm	ll
M01133-51:G>C-LG2	<nnxnp>	{-1}	(nn,np)	LGII-1	48.537	Fvb2	4071046	1		TGCAGTTGGCCAAATGGTACGCAAATTATATTGCATTTGATTTCCGGGTGTGTATTGATTTTTCCCTCC	51:G>C	0.947917	259.075	nn	nn	np	nn	np	np	np	np	np	np	nn	np	nn	nn	--	nn	nn	np	np	np	nn	np	nn	np	nn	nn	np	np	--	np	nn	np	np	np	--	nn
ChFvM140-102	<nnxnp>	{-1}	(nn,np)	LGII-1	49.133	Fvb6	16910762	0		#N/A	#N/A	#N/A	#N/A	nn	nn	np	nn	np	np	np	np	np	np	nn	np	nn	nn	np	nn	nn	np	np	np	nn	np	nn	np	nn	nn	np	np	nn	np	nn	np	np	np	np	nn
M26002-40:G>A-LG2	<nnxnp>	{-1}	(nn,np)	LGII-1	49.891	*	0	0		TGCAGTACATAGTGATTTAGAAACTTAGAATAGTAGGATTGGCTGCGGATCAAGGATCTGAAAGTCTGA	40:G>A	1	518.665	nn	nn	np	nn	np	np	np	np	np	np	nn	np	nn	nn	np	nn	nn	np	np	np	nn	np	nn	np	nn	nn	np	np	nn	np	nn	np	np	np	np	nn
F38317-8:G>C-LG2	<lmxll>	{0-}	(ll,lm)	LGII-1	50.015	Fvb2	17524882	0		TGCAGCTAGCACTGGGTCCATTTTTGGTTCAGTCCTAATTTATTGTCCAACTACATCAAAGGGGATCCT	8:G>C	0.9375	296.525	ll	lm	lm	ll	lm	ll	ll	ll	ll	ll	lm	--	lm	lm	lm	ll	ll	lm	ll	ll	ll	lm	ll	ll	lm	ll	lm	lm	ll	lm	ll	lm	lm	lm	lm	ll
M29164-5:C>T-LG2	<nnxnp>	{-1}	(nn,np)	LGII-1	50.455	Fvb2	3725546	0		TGCAGCCAAAAACCAAAAGGGAAATATATGGGTCAGGATTGGCCATCAATCAGAATCACTTATTCTTTT	5:C>T	1	266.147	nn	nn	np	nn	np	np	np	np	np	np	nn	np	nn	nn	np	nn	nn	np	np	nn	nn	np	nn	np	nn	nn	np	np	nn	nn	nn	np	np	nn	nn	nn
M10540-21:T>C-LG2	<nnxnp>	{-1}	(nn,np)	LGII-1	51.476	Fvb2	3693539	0		TGCAGATGACTTGATTGTGGATATACCTGATACAGTTGATGTTCTTGCATTGTTCATTGCCCGAGCTGT	21:T>C	1	652.067	nn	nn	np	nn	np	np	np	np	np	np	nn	np	nn	nn	np	nn	nn	np	np	np	nn	np	nn	np	nn	nn	np	np	nn	np	nn	np	np	np	np	nn
F27849-40:A>G-LG2	<lmxll>	{0-}	(ll,lm)	LGII-1	51.732	Fvb2	16373407	0		TGCAGTTGTAATTTTTACACAGACCTTTGTTGCAATGTTGAATGAAGATCCCATTTTCACATCTACTAT	40:A>G	1	517.808	ll	lm	lm	ll	lm	ll	ll	lm	ll	ll	lm	ll	lm	lm	ll	ll	ll	lm	lm	ll	ll	lm	ll	ll	lm	ll	lm	lm	ll	lm	ll	ll	lm	lm	lm	ll
F42480-12:A>T-LG2	<lmxll>	{0-}	(ll,lm)	LGII-1	52.621	Fvb2	18358584	0		TGCAGAGCTTAGATGGTGACATTGCTGACCAGATGTCTGCTACTTCCAGCATGGATGAATCTAGCTTCC	12:A>T	0.958333	294.021	ll	--	--	ll	lm	ll	ll	lm	ll	ll	lm	ll	lm	ll	ll	ll	ll	lm	lm	ll	ll	lm	ll	--	lm	ll	lm	lm	ll	lm	ll	lm	lm	lm	lm	ll
M32735-23:G>A-LG2	<nnxnp>	{-1}	(nn,np)	LGII-1	52.689	Fvb2	2975053	1		TGCAGGTTCCCGGACATAAATCTGTAGATTGGGAAAGGATCTACTCAATTCTGTAGATTGGGACATAAC	23:G>A	1	428.528	nn	nn	np	nn	np	np	np	np	np	np	nn	np	nn	nn	np	nn	nn	np	np	np	nn	np	nn	np	nn	nn	np	np	nn	np	nn	np	np	np	np	nn
F31316-27:T>A-LG2	<lmxll>	{0-}	(ll,lm)	LGII-1	52.888	Fvb2	18433648	1		TGCAGTATTTCAGACTCCTCTATTTTCTGGATCTGTGATCCTTCTTGTTAGTGGGAAAGACAATAGTTC	27:T>A	0.958333	351.607	ll	lm	lm	ll	lm	ll	ll	lm	ll	ll	lm	ll	lm	lm	ll	ll	ll	lm	lm	ll	ll	lm	ll	ll	lm	ll	lm	lm	ll	ll	ll	lm	lm	lm	lm	ll
F37349-35:A>G-LG2	<lmxll>	{0-}	(ll,lm)	LGII-1	53.369	Fvb2	16834411	1		TGCAGGTTTGAATTTACTTTCTTCTCGTAAATTTCATATGTAAGTCTTTCTTCACAGATTTTGTTTCCC	35:A>G	0.979167	322.612	--	lm	lm	ll	lm	ll	ll	lm	ll	ll	lm	ll	lm	ll	ll	ll	ll	lm	ll	ll	ll	lm	ll	ll	lm	ll	lm	lm	ll	lm	ll	lm	lm	lm	lm	ll
M35434-63:A>G-LG2	<nnxnp>	{-1}	(nn,np)	LGII-1	54.061	Fvb2	8907577	2		TGCAGTTTTATTTCTGTAGGATTTAGGACTAGGGTCCTATCCATTTCCTTTTGGAACGTTTCAACAAGC	63:A>G	1	368.178	nn	nn	np	nn	np	np	np	np	np	np	nn	np	nn	nn	np	np	nn	np	np	np	nn	nn	nn	np	nn	nn	np	np	nn	np	nn	np	np	np	np	nn
F01032-14:G>C-LG2	<lmxll>	{0-}	(ll,lm)	LGII-1	54.38	Fvb2	16840368	2		TGCAGTACTCCACTGTACAGGGATTTTATATACAAAGACTTTCTTAGCACCTATATAACAGATACCCTA	14:G>C	0.989583	327.894	ll	--	lm	ll	lm	ll	ll	lm	ll	ll	lm	ll	lm	lm	ll	ll	ll	lm	lm	ll	ll	lm	ll	ll	lm	ll	lm	lm	ll	lm	ll	lm	lm	lm	ll	ll
F32426-20:A>G-LG2	<lmxll>	{0-}	(ll,lm)	LGII-1	55.244	Fvb2	16018787	1		TGCAGGATCAGATTTCGGTTATTCATGTGAGCCAAAAAGGAAATGTGGCTGCACACACACACTTTTTGC	20:A>G	1	291.766	ll	lm	lm	ll	lm	ll	ll	lm	lm	ll	lm	ll	lm	lm	ll	ll	ll	lm	lm	ll	ll	lm	ll	ll	lm	ll	lm	lm	ll	lm	ll	ll	ll	lm	ll	ll
M38744-26:C>A-LG2	<nnxnp>	{-1}	(nn,np)	LGII-1	55.513	Fvb2	14331151	1		TGCAGCTTCTTTCCTGCTCATCCTCCCTTCTCTCACTGCAAGCACCTCAAAACAAAGTTGGGGTTTTTA	26:C>A	0.989583	313.251	nn	nn	np	nn	np	np	np	np	np	np	nn	np	nn	nn	np	np	nn	np	np	np	nn	nn	nn	np	nn	nn	np	np	nn	np	nn	np	np	nn	np	nn
F40928-42:A>G-LG2	<lmxll>	{0-}	(ll,lm)	LGII-1	56.161	Fvb2	15950373	1		TGCAGAGGCATAGAGCCACAAATGATATGAACTTTGTTCACAAAAAGACAATACAGATATTATGAGTCA	42:A>G	0.947917	285.444	ll	lm	ll	ll	lm	ll	--	lm	lm	ll	--	ll	lm	lm	ll	ll	ll	lm	lm	ll	ll	lm	ll	ll	lm	ll	lm	lm	--	lm	ll	--	lm	lm	ll	ll
M32570-48:G>A-LG2	<nnxnp>	{-1}	(nn,np)	LGII-1	56.271	Fvb2	4378943	1		TGCAGACAAATTGTGGATAATTTCCAGAAGTATTACCACAGAAGTCATGAGAAAAATGTATGTTTTGTA	48:G>A	0.989583	333.057	nn	nn	np	nn	np	np	np	np	np	np	nn	np	nn	nn	np	np	nn	np	np	np	nn	np	nn	np	nn	nn	np	np	nn	np	nn	np	np	np	np	nn
F30837-58:T>G-LG2	<lmxll>	{0-}	(ll,lm)	LGII-1	56.416	Fvb2	16044270	2		TGCAGCTTATGGATGACTGATTTCCATGCCCGGTATGATTTAGTGTACTTGTTTTTTTTATTTCTATAT	58:T>G	1	613.765	ll	lm	lm	ll	lm	ll	ll	lm	lm	ll	lm	ll	lm	lm	ll	ll	ll	lm	lm	ll	ll	lm	ll	ll	lm	ll	lm	lm	ll	lm	ll	ll	lm	lm	lm	ll
ChFvM235-172	<nnxnp>	{-1}	(nn,np)	LGII-1	56.592	Fvb2	4370390	0		#N/A	#N/A	#N/A	#N/A	nn	nn	np	nn	np	np	np	np	np	np	nn	np	nn	nn	np	np	nn	np	np	np	nn	np	nn	np	nn	nn	np	np	nn	np	nn	np	np	np	np	nn
ARSFL031-191	<lmxll>	{0-}	(ll,lm)	LGII-1	56.737	Fvb2	16166748	0		#N/A	#N/A	#N/A	#N/A	ll	lm	lm	ll	lm	ll	ll	lm	lm	ll	lm	ll	lm	lm	lm	ll	ll	lm	lm	ll	ll	lm	ll	ll	lm	ll	lm	lm	ll	lm	ll	lm	lm	lm	lm	ll
M36843-26:T>C-LG2	<nnxnp>	{-1}	(nn,np)	LGII-1	57.263	Fvb2	9153596	0		TGCAGCATGCTGACCGATTTTCACTTTTCTCTCTCTTTGTAAAGAATTGGTTGTCGGTAGGTTAGCAAA	26:T>C	0.979167	320.92	nn	nn	np	nn	np	np	np	nn	np	np	nn	np	nn	nn	np	np	nn	nn	np	np	nn	np	nn	np	nn	nn	np	np	nn	np	nn	np	np	np	nn	nn
F35986-54:T>A-LG2	<lmxll>	{0-}	(ll,lm)	LGII-1	57.529	Fvb2	16057462	0		TGCAGCAAAATCAGCTGAAAAGGGAGGAAAATACATTGGCCGAAAGGTATATAATCTCTAGCTATAATG	54:T>A	1	362.445	ll	ll	lm	ll	lm	ll	ll	lm	lm	ll	lm	ll	lm	lm	ll	ll	ll	lm	lm	ll	ll	lm	ll	ll	lm	ll	lm	lm	ll	lm	ll	lm	lm	lm	lm	ll
F39188-6:A>G-LG2	<lmxll>	{0-}	(ll,lm)	LGII-1	58.327	Fvb2	16160394	1		TGCAGTAATGTACCAAATCTTGAAGCATATAATTTTAGGCATCAACTAAGTTGACATTTGCCAATGCTC	6:A>G	1	438.542	ll	lm	lm	ll	lm	ll	ll	lm	lm	ll	lm	ll	lm	lm	lm	ll	ll	ll	lm	ll	ll	lm	ll	ll	lm	ll	lm	lm	ll	lm	ll	lm	lm	lm	lm	ll
M14322-44:A>G-LG2	<nnxnp>	{-1}	(nn,np)	LGII-1	58.598	Fvb2	22246971	0	2	TGCAGATTGAATGAGAAAACTCTCCATCCCTCGTAGACCCACGAACAGGTCCATGACAAGAAATACATC	44:A>G	1	374.439	nn	nn	np	nn	np	np	nn	np	np	np	nn	np	np	nn	np	np	nn	nn	np	np	nn	np	nn	nn	nn	nn	np	np	nn	np	nn	np	np	np	np	nn
ChFvM201-264	<nnxnp>	{-1}	(nn,np)	LGII-1	59.033	Fvb2	14580048	0		#N/A	#N/A	#N/A	#N/A	nn	nn	np	nn	np	np	np	np	np	np	np	np	nn	nn	np	np	nn	np	np	np	nn	np	nn	np	--	nn	np	np	nn	np	nn	np	np	np	np	nn
F12701-54:C>T-LG2	<lmxll>	{0-}	(ll,lm)	LGII-1	59.56	Fvb2	17671439	1		TGCAGGAATTGAAGCAAAGTATATCATGCGGACACCAAGAGAATGGGACAGATTCATGAGATTCATGGA	54:C>T	1	1775.65	ll	lm	lm	ll	lm	ll	lm	lm	ll	ll	lm	ll	lm	lm	lm	ll	ll	lm	lm	ll	ll	lm	ll	ll	lm	ll	lm	lm	ll	lm	ll	lm	lm	lm	lm	ll
M43400--LG2	<nnxnp>	{-1}	(nn,np)	LGII-1	59.644	Fvb2	13582094	2		TGCAGGCTGAGACATTCTTGGTTTGATCTTCCCTTTGGAGCAAACTGTATGCAATCTGAGAAACTCAAT	0	0.947917	569.697	nn	nn	np	nn	nn	np	np	nn	np	np	np	np	nn	nn	np	np	nn	np	np	np	nn	np	nn	np	nn	nn	np	np	--	np	nn	np	np	np	np	nn
F13047-43:G>T-LG2	<lmxll>	{0-}	(ll,lm)	LGII-1	61.372	Fvb2	18032552	0		TGCAGAAGATACAGGGAGAGACTTTGACCTCACAAGACTAGCAGAATAAACCAGCTCTTCCTTACTGGA	43:G>T	1	1468.78	lm	lm	lm	ll	lm	ll	ll	lm	ll	ll	lm	ll	lm	lm	lm	lm	ll	lm	lm	ll	ll	lm	ll	ll	lm	ll	lm	lm	ll	lm	ll	lm	lm	lm	lm	ll
F18967-58:A>G-LG2	<lmxll>	{0-}	(ll,lm)	LGII-1	69.537	Fvb2	21378208	0		TGCAGCATTACTGGGCGGTTTTATAAGCAGAAATTGGTGGATTTGTGCATATTCATATATACAAGTCAA	58:A>G	1	547.164	lm	ll	lm	ll	lm	ll	ll	lm	ll	ll	lm	ll	lm	lm	ll	ll	ll	lm	lm	ll	ll	lm	ll	ll	lm	ll	lm	lm	ll	ll	ll	ll	lm	lm	lm	ll
F40459-51:C>A-LG2	<lmxll>	{0-}	(ll,lm)	LGII-1	71.751	Fvb2	21637990	0		TGCAGTTCAGACTCAAGGCGAAGAGTACTGGAGAAGGAAAGAAGAGAGACTCCCATTTAGAAACAAGAC	51:C>A	0.979167	296.652	lm	ll	lm	ll	ll	lm	ll	lm	ll	ll	lm	ll	lm	lm	ll	--	ll	lm	lm	ll	ll	lm	ll	ll	lm	ll	lm	lm	--	ll	ll	ll	ll	lm	lm	ll
F32621-42:C>T-LG2	<lmxll>	{0-}	(ll,lm)	LGII-1	72.459	Fvb2	21700325	0		TGCAGCAGTCTATTGGTCATAAGTTTGTGCATACAAAATTCCCCTTGAGTTTATATAAACCAAGGGACA	42:C>T	1	382.242	lm	ll	lm	ll	lm	lm	ll	lm	ll	ll	lm	ll	lm	lm	ll	ll	ll	lm	lm	ll	ll	lm	ll	ll	lm	ll	lm	lm	ll	ll	ll	ll	lm	lm	ll	ll
ChFaM007-171	<lmxll>	{0-}	(ll,lm)	LGII-1	73.351	Fvb2	22047582	0		#N/A	#N/A	#N/A	#N/A	lm	ll	lm	ll	lm	lm	ll	lm	ll	ll	lm	lm	lm	lm	ll	ll	ll	lm	lm	ll	ll	lm	ll	ll	lm	ll	lm	ll	ll	ll	ll	ll	lm	lm	lm	ll
F36409-9:T>A-LG2	<lmxll>	{0-}	(ll,lm)	LGII-1	74.597	Fvb2	22371600	1		TGCAGCATGTTCCGAACCAAGAAGCGGTGGCTTCGCAGCTGGAGAATTTGCTGGGGAGATTAGAGAAGT	9:T>A	0.979167	340.633	lm	ll	lm	ll	lm	lm	ll	lm	ll	ll	lm	ll	lm	lm	ll	ll	ll	lm	lm	ll	ll	lm	ll	ll	lm	ll	lm	lm	ll	ll	ll	ll	lm	lm	lm	ll
F00457-16:T>A-LG2	<lmxll>	{0-}	(ll,lm)	LGII-1	75.424	Fvb2	21833300	2		TGCAGTAGGATTATCATAATTCAATTCACCAGATCCTAATACTATCAAATCCTTTTCGTTCAAGTGTTC	16:T>A	1	332.938	lm	ll	lm	ll	lm	lm	ll	lm	ll	ll	lm	ll	lm	lm	ll	ll	ll	lm	ll	ll	ll	lm	ll	ll	lm	ll	lm	lm	ll	ll	ll	ll	lm	lm	lm	ll
F31192-56:A>C-LG2	<lmxll>	{0-}	(ll,lm)	LGII-1	76.298	Fvb2	22003528	1		TGCAGGCCATTGTTTAGATTACTGCTCTGTGAACAATATGTCAATTGAACAATCTCAGACGGGAAAGTC	56:A>C	0.979167	961.607	lm	ll	lm	ll	lm	ll	ll	lm	ll	ll	lm	ll	lm	lm	ll	ll	ll	lm	lm	ll	ll	lm	ll	ll	ll	ll	lm	lm	--	ll	ll	ll	lm	lm	lm	ll
F33512-49:A>G-LG2	<lmxll>	{0-}	(ll,lm)	LGII-1	77.302	Fvb2	22269945	0		TGCAGCTTCCAATATAAATTGAATTCTGCATGTGATGAGAAACATTAGCATATAGATAAATGGCATTCT	49:A>G	1	309.18	lm	ll	lm	ll	lm	lm	ll	lm	ll	ll	lm	ll	lm	lm	ll	ll	ll	ll	lm	ll	ll	lm	ll	ll	lm	ll	lm	lm	ll	ll	ll	ll	lm	lm	lm	ll
F12833-39:A>G-LG2	<lmxll>	{0-}	(ll,lm)	LGII-1	78.836	Fvb2	22568227	0		TGCAGCCAATTTTGTTCGTGGTGGCCGTAGTAAGAGCAAATATCCAGCCAGAGTTACTATTAGCTGTCA	39:A>G	1	482.74	lm	ll	lm	ll	lm	lm	ll	lm	ll	ll	lm	ll	lm	ll	ll	ll	ll	lm	lm	ll	ll	lm	ll	ll	lm	ll	lm	lm	ll	ll	ll	ll	lm	lm	lm	ll
F10795-28:C>T-LG2	<lmxll>	{0-}	(ll,lm)	LGII-1	80.167	Fvb2	22546180	1		TGCAGTACTATGAAATTTCAGCAAAGAGCAATTATAACTTTGAGAAGCCTTTTCTGTACCTTGCCAGGA	28:C>T	1	425.521	lm	ll	lm	ll	lm	ll	lm	lm	ll	ll	lm	ll	lm	ll	ll	ll	ll	lm	lm	ll	ll	lm	ll	ll	lm	ll	lm	lm	ll	ll	ll	ll	lm	lm	lm	ll
F13991-63:C>T-LG2	<lmxll>	{0-}	(ll,lm)	LGII-1	81.038	Fvb2	22397489	1		TGCAGTTTTGTGATTTGACGTGCATGTCTGTTTTTTCCTGTTAGCTTTTTAGCTATGTCATCTCTCATC	63:C>T	0.947917	2522.16	lm	ll	lm	ll	ll	lm	--	lm	ll	ll	lm	ll	lm	lm	ll	ll	ll	lm	lm	ll	ll	ll	ll	ll	lm	ll	ll	lm	ll	ll	ll	ll	ll	--	lm	--
F16737-24:T>C-LG2	<lmxll>	{0-}	(ll,lm)	LGII-1	81.979	Fvb2	23063722	1		TGCAGTAATTTTTCTCGCATGTCTTGCCAGGAATCTCCATATCCCTCCTTTCCTGATGACACCATCTTG	24:T>C	1	592.611	lm	ll	lm	ll	lm	lm	lm	lm	ll	ll	lm	ll	lm	ll	ll	ll	ll	lm	lm	ll	ll	lm	ll	ll	lm	ll	lm	lm	ll	ll	ll	ll	lm	lm	lm	ll
F33681-34:T>C-LG2	<lmxll>	{0-}	(ll,lm)	LGII-1	82.221	Fvb2	23060868	1		TGCAGAACCATTTGGAGGCTGTAAATACTATCCCTCGCAAGGTAATCTGTTCGTGAATGTTGTTTCTCC	34:T>C	1	324.156	lm	ll	ll	ll	lm	lm	lm	lm	ll	ll	lm	ll	lm	ll	ll	ll	ll	lm	lm	ll	ll	lm	ll	ll	lm	ll	lm	lm	ll	ll	ll	ll	lm	lm	ll	ll
F12978-43:G>T-LG2	<lmxll>	{0-}	(ll,lm)	LGII-1	83.577	Fvb2	22779952	0		TGCAGCCTGGTTATTCACTTCGCACCTTCATGGGACATAATGCGTCAGTGATGTCAGTAGATTTCCACC	43:G>T	1	338.931	ll	ll	lm	ll	lm	lm	lm	lm	ll	ll	lm	ll	ll	ll	ll	ll	ll	lm	lm	ll	ll	lm	ll	ll	lm	ll	lm	lm	ll	ll	ll	ll	lm	lm	lm	ll
34410-17:G>C-LG2	<hkxhk>	{10}	(h-,kk)	LGII-1	84.187	Fvb2	24450459	1		TGCAGGAGAAGGGGTGCGTAGTTTCTGGTTATATGCTCTGAAAGGATGTGACGACGTATATGATGAGGT	17:G>C	1	914.415	h-	kk	h-	h-	h-	h-	h-	h-	h-	kk	h-	h-	h-	kk	h-	h-	kk	h-	h-	h-	h-	h-	h-	h-	kk	kk	h-	h-	h-	h-	kk	h-	h-	h-	h-	kk
38056-17:T>A-	<hkxhk>	{10}	(h-,kk)	LGII-1	85.495	*	0	0		TGCAGTTTTGTTATATTTTACTATTTGCATGTTCTATGGCTCATTACATTCCATTTCTTTCTAATTTTT	17:T>A	1	722.722	h-	kk	h-	h-	h-	h-	h-	h-	h-	kk	h-	h-	h-	kk	h-	h-	kk	h-	h-	h-	h-	h-	h-	h-	kk	kk	h-	h-	h-	h-	kk	h-	h-	h-	h-	kk
F33968-36:T>C-LG2	<lmxll>	{0-}	(ll,lm)	LGII-1	85.868	Fvb2	22870044	0		TGCAGAGGTATGTTTTTATCGCTTTCACACTTCTGATAATCTTGGAAGTTTTCATGATTGACATTGGAA	36:T>C	1	311.398	lm	ll	lm	ll	lm	lm	lm	lm	ll	ll	lm	ll	lm	ll	ll	ll	ll	lm	lm	ll	ll	lm	ll	ll	lm	ll	lm	lm	ll	ll	ll	ll	lm	lm	ll	ll
Fvi11-302/310	<hkxhk>	{01}	(hh,hk,kk)	LGII-1	86.974	-	0	0		#N/A	#N/A	#N/A	#N/A	hk	hh	hk	hk	kk	hk	kk	hk	hk	hh	kk	hk	hk	hh	hk	hk	hh	hk	hk	hk	hk	kk	hk	hk	hh	hh	hk	kk	hk	hk	hh	hk	hk	hk	kk	hh
34088-48:C>T-LG2	<hkxhk>	{10}	(h-,kk)	LGII-1	88.937	Fvb2	23585699	2		TGCAGCGAGCTTCCTAAATTCAAAAATCAAGTGGGTTCTTTCAAGCACCAGTAGCATGTTACTAAAAGG	48:C>T	1	1010.23	h-	kk	h-	h-	h-	h-	h-	h-	h-	kk	h-	h-	h-	kk	h-	h-	kk	h-	h-	h-	h-	h-	h-	h-	h-	kk	h-	h-	h-	h-	kk	h-	h-	kk	h-	kk
ChFaM126-188h	<hkxhk>	{10}	(h-,kk)	LGII-1	93.134	Fvb2	25161101	0		#N/A	#N/A	#N/A	#N/A	h-	kk	kk	h-	h-	h-	h-	kk	h-	kk	h-	h-	h-	kk	h-	h-	kk	h-	h-	h-	h-	h-	h-	h-	kk	kk	h-	h-	h-	h-	kk	h-	h-	h-	h-	kk
F24012-54:T>C-LG2	<lmxll>	{0-}	(ll,lm)	LGII-2	0	Fvb2	20988595	4		TGCAGAACAGAAAAACTATAGTGAAGGAAACACCAAATTACAGGAAAGATAGAATTATAGACAATGCAA	54:T>C	1	1019.24	ll	lm	ll	lm	ll	ll	lm	ll	ll	ll	ll	lm	ll	ll	ll	lm	lm	ll	lm	lm	ll	ll	ll	lm	ll	ll	lm	lm	ll	lm	ll	ll	lm	lm	ll	lm
F28239-10:C>A-LG2	<lmxll>	{0-}	(ll,lm)	LGII-2	3.987	Fvb2	20795289	2		TGCAGAAAAACAGGTGTGATGGCAATTATCATGGCCACCCTTTTATACAGACCTATAGTTGTGTGGTAA	10:C>A	1	409.357	ll	lm	ll	lm	ll	ll	ll	ll	ll	ll	ll	lm	ll	ll	ll	lm	lm	ll	lm	lm	ll	ll	ll	lm	ll	ll	lm	lm	ll	lm	ll	ll	lm	lm	ll	lm
F15135-48:G>A-LG2	<lmxll>	{0-}	(ll,lm)	LGII-2	5.981	Fvb2	20570622	0		TGCAGCTTCTGCAAAACCCGAGTATGAGAAACCCAAACTAGAAAAGGAGAACTTACTATCAACTATTAT	48:G>A	1	367.806	ll	lm	ll	lm	ll	ll	ll	ll	ll	ll	ll	lm	ll	ll	ll	lm	lm	ll	ll	lm	lm	ll	ll	ll	ll	ll	lm	lm	ll	lm	ll	ll	lm	ll	ll	lm
ChFaM103-122	<lmxll>	{0-}	(ll,lm)	LGII-2	8.004	Fvb2	20653147	0		#N/A	#N/A	#N/A	#N/A	ll	lm	ll	lm	ll	ll	ll	ll	ll	ll	ll	lm	ll	--	ll	lm	lm	ll	lm	lm	lm	ll	ll	lm	ll	ll	lm	lm	ll	lm	ll	ll	lm	lm	ll	lm
ChFaM247-222	<lmxll>	{0-}	(ll,lm)	LGII-2	8.242	-	0	0		#N/A	#N/A	#N/A	#N/A	ll	lm	ll	lm	ll	ll	ll	ll	ll	ll	ll	lm	ll	ll	ll	lm	lm	ll	lm	lm	lm	ll	ll	lm	ll	ll	lm	lm	ll	lm	ll	--	lm	lm	ll	lm
UFFa03B05-091	<lmxll>	{0-}	(ll,lm)	LGII-2	8.716	Fvb2	21216079	0		#N/A	#N/A	#N/A	#N/A	ll	lm	ll	lm	ll	ll	ll	ll	ll	ll	ll	lm	ll	ll	ll	lm	lm	ll	lm	lm	lm	ll	ll	lm	ll	ll	lm	lm	ll	lm	ll	ll	lm	lm	ll	lm
F14099-27:G>A-LG2	<lmxll>	{0-}	(ll,lm)	LGII-2	9.754	Fvb2	21176189	1		TGCAGTTTTGTATCCAGGAAGGCGTCCGACCGTGTTGAGAATCCGCCTAAGGTACTACAACAGCTCACT	27:G>A	1	835.352	ll	lm	ll	lm	ll	ll	ll	ll	ll	ll	ll	lm	ll	ll	ll	lm	lm	ll	lm	lm	lm	ll	ll	lm	ll	ll	lm	lm	ll	ll	ll	lm	lm	lm	ll	lm
ChFaM007-169	<lmxll>	{1-}	(ll,lm)	LGII-2	10.679	Fvb2	22047582	0		#N/A	#N/A	#N/A	#N/A	lm	ll	lm	ll	lm	lm	lm	lm	lm	lm	lm	lm	lm	lm	lm	ll	ll	lm	ll	ll	ll	lm	ll	ll	lm	lm	ll	ll	lm	ll	lm	lm	ll	ll	lm	ll
F28117-68:C>T-LG2	<lmxll>	{0-}	(ll,lm)	LGII-2	11.66	Fvb2	20234513	0		TGCAGAGGGATTATGCTTTTACAATGGTCAGCTCATCAATGCAATATGTGAATTTAGACTATACTTTTC	68:C>T	1	762.932	ll	lm	ll	ll	ll	ll	ll	ll	ll	ll	ll	ll	ll	ll	ll	lm	lm	ll	lm	ll	lm	ll	lm	lm	ll	ll	lm	ll	ll	lm	ll	ll	lm	lm	ll	lm
F20456-45:T>C-LG2	<lmxll>	{1-}	(ll,lm)	LGII-2	13.734	Fvb2	22070776	0		TGCAGATGGTGATGCAGATGGGGAAGGAGAAAGAAATGATGATAGTTCTGCCAATCCTGACCTGCCAAT	45:T>C	1	1601.65	lm	ll	lm	ll	lm	lm	lm	lm	lm	lm	ll	lm	lm	lm	lm	ll	ll	lm	ll	ll	ll	lm	ll	ll	lm	lm	ll	ll	lm	ll	lm	lm	ll	ll	lm	ll
F27924-14:G>A-	<lmxll>	{1-}	(ll,lm)	LGII-2	14.702	*	0	0		TGCAGCCAAGCACCGCAACTGTAGTGGTTTGAAAGGCAGTAGCAGCAAAAACTTTACAGATCGGAAGAG	14:G>A	0.979167	547.8	lm	ll	ll	ll	lm	lm	lm	lm	lm	lm	lm	lm	lm	lm	lm	ll	ll	lm	ll	ll	ll	lm	ll	ll	lm	lm	ll	ll	ll	ll	lm	lm	ll	ll	lm	ll
FaTIR-S1	<lmxll>	{1-}	(ll,lm)	LGII-2	15.486	-	0	0		#N/A	#N/A	#N/A	#N/A	lm	ll	lm	ll	lm	lm	lm	lm	lm	lm	lm	--	lm	lm	lm	--	--	lm	ll	ll	ll	lm	ll	ll	lm	lm	ll	ll	lm	ll	lm	lm	ll	ll	lm	ll
BFACT002-184	<lmxll>	{1-}	(ll,lm)	LGII-2	15.897	Fvb2	19761608	0		#N/A	#N/A	#N/A	#N/A	lm	ll	lm	ll	lm	lm	lm	lm	lm	lm	lm	lm	lm	lm	lm	ll	ll	lm	ll	ll	ll	lm	ll	ll	lm	--	ll	ll	lm	ll	lm	lm	ll	ll	lm	ll
F17281-27:C>A-LG2	<lmxll>	{0-}	(ll,lm)	LGII-2	16.81	*	0	0		TGCAGTGCAGCTTCAAAATCTTTGTGGCGTCCTTTCTTTGCCTGCACCCGTGATGAGGTATGTCTTTAT	27:C>A	1	332.93	ll	lm	ll	lm	ll	ll	ll	ll	ll	ll	ll	ll	ll	ll	ll	lm	lm	ll	lm	ll	lm	ll	lm	lm	ll	ll	lm	lm	ll	lm	ll	ll	lm	lm	ll	lm
F35670-57:G>C-LG2	<lmxll>	{0-}	(ll,lm)	LGII-2	18.771	Fvb2	19310697	4		TGCAGGAGTACGTGAGTGATGAACCACATGTCACTTATTGAATGTATGATATGCATAGTTGGTGTAGTC	57:G>C	0.989583	414.149	ll	ll	ll	lm	ll	ll	ll	ll	ll	ll	ll	ll	ll	ll	ll	lm	lm	ll	lm	lm	lm	ll	lm	lm	ll	ll	lm	lm	ll	lm	ll	ll	lm	lm	ll	lm
F20695-10:A>C-LG2	<lmxll>	{1-}	(ll,lm)	LGII-2	20.606	Fvb2	19605910	1		TGCAGTTGGCACTATGGTGGTATTTCAGGTGAGGTTTGAGGAATGATTGGAAAGTTAGAGGGTTTTGAG	10:A>C	1	323.879	lm	ll	lm	ll	lm	lm	lm	lm	lm	lm	ll	lm	ll	ll	lm	ll	ll	lm	ll	ll	ll	lm	ll	ll	lm	lm	ll	ll	lm	ll	lm	lm	ll	ll	lm	ll
22483-56:T>A-LG2	<hkxhk>	{00}	(h-,kk)	LGII-2	21.74	Fvb2	18468972	7		TGCAGAATATCTGATGCTCTCTGCACTGTTACTGTCTAGTTTAGTAAAATCTTTTCTTTTTTTACAGAT	56:T>A	1	794.863	h-	kk	h-	kk	h-	h-	h-	h-	h-	h-	h-	h-	h-	h-	h-	h-	kk	h-	kk	kk	kk	h-	kk	h-	h-	h-	kk	h-	h-	h-	h-	h-	kk	h-	h-	h-
22320-6:G>A-	<hkxhk>	{00}	(h-,kk)	LGII-2	30.21	*	0	0		TGCAGTGACAAGGATAATACGAAATTAGCTTGAGTAATTATCAAAATACAGTTACAGATCGGAAGAGCG	6:G>A	1	635.975	h-	kk	h-	kk	h-	h-	h-	h-	h-	h-	h-	h-	h-	h-	h-	kk	kk	h-	kk	kk	kk	h-	kk	h-	h-	h-	kk	h-	h-	h-	h-	h-	kk	h-	h-	h-
14294-52:C>T-LG2	<hkxhk>	{00}	(h-,kk)	LGII-2	34.893	Fvb2	17098649	1		TGCAGACCCCAGGTAGTTATCATTTTAGATGCATCTTTCCATGTTGAATCTCCGTTCTGAGAGTTTTTA	52:C>T	1	1031.22	h-	kk	h-	kk	h-	h-	h-	h-	h-	h-	h-	h-	h-	h-	h-	h-	kk	h-	kk	kk	kk	h-	kk	h-	h-	h-	kk	h-	kk	h-	h-	h-	kk	h-	h-	h-
33769--	<hkxhk>	{00}	(h-,kk)	LGII-2	37.507	*	0	0		TGCAGTTTGAAGAAAAGAAGGTACTGGAAAAACAAAAAGTGAAGCCATCACATGAGCCACATACCTTGA	0	1	1034.03	h-	kk	h-	kk	h-	h-	h-	h-	h-	h-	h-	h-	h-	h-	h-	h-	kk	h-	kk	kk	kk	h-	kk	h-	h-	h-	kk	h-	h-	h-	kk	h-	kk	h-	h-	h-
M13004-34:C>G-LG2	<nnxnp>	{-1}	(nn,np)	LGII-2	38.128	Fvb2	17143839	0		TGCAGTAAATATCCAGTAATCCTACAATTGCCCTCGGTGAATGAAAATAGAAATGTTCACACTATTACC	34:C>G	1	340.093	nn	nn	nn	nn	nn	np	nn	nn	np	nn	nn	nn	nn	np	np	nn	nn	np	nn	np	nn	np	nn	nn	np	np	nn	nn	nn	np	np	nn	np	np	np	np
M13185-40:C>G-LG2	<nnxnp>	{-1}	(nn,np)	LGII-2	38.821	Fvb2	17797428	0		TGCAGTTGTTGGTAGACACACAAATGTTCTCAGTTCTATCCGACTCTCGTTTGTCAAGCTTAGAGCATG	40:C>G	1	358.172	nn	nn	nn	nn	nn	np	nn	nn	np	nn	np	nn	nn	nn	nn	nn	nn	np	nn	np	nn	nn	nn	nn	np	np	np	nn	np	np	np	nn	np	np	np	np
M32678-10:G>T-	<nnxnp>	{-1}	(nn,np)	LGII-2	40.409	*	0	0		TGCAGGAGTAGGTGAAGTGATGAACCACATGTCACTTATTGAATGTGTGATATACATAGCTGGTGTAGT	10:G>T	0.989583	439.335	nn	nn	nn	nn	nn	np	nn	nn	np	nn	np	nn	nn	np	np	nn	nn	np	nn	np	nn	nn	np	nn	np	np	np	nn	np	np	np	nn	np	np	np	np
M13933-57:T>G-LG2	<nnxnp>	{-1}	(nn,np)	LGII-2	41.783	Fvb2	15863234	7		TGCAGTGATGTTATACATGTTTGATTGTTTGCTAGTATGGTACTGCTTTATTTTTGCTCAACTTTGAAC	57:T>G	1	2451.23	nn	nn	nn	nn	nn	np	nn	nn	np	nn	np	nn	nn	nn	np	nn	nn	np	nn	np	nn	nn	nn	nn	np	np	np	nn	nn	np	np	nn	np	np	np	np
M12115-7:G>T-LG2	<nnxnp>	{-1}	(nn,np)	LGII-2	42.185	Fvb2	16724222	2		TGCAGAAGGTATTTAGCTACTACTCGTGTCATGTAGCTTATTTAGTTTGATAGTCATCCAAATTATGAC	7:G>T	1	443.987	nn	nn	nn	nn	nn	np	nn	nn	np	nn	np	nn	nn	np	np	nn	nn	nn	nn	np	nn	nn	nn	nn	np	np	np	nn	nn	np	nn	nn	np	np	np	np
M18765-35:C>T-LG2	<nnxnp>	{-1}	(nn,np)	LGII-2	43.403	Fvb2	17756928	1		TGCAGCATGGAAGGTTTTACAAGATGAGGCCTCTGCACTGCTAGCAACCTGTTTAGAATGACCTTTCTT	35:C>T	1	880.535	nn	nn	nn	nn	nn	np	nn	nn	np	nn	np	nn	nn	np	nn	nn	nn	np	nn	np	nn	nn	nn	nn	np	np	np	nn	np	np	np	nn	np	np	np	np
M18992-53:C>T-LG2	<nnxnp>	{-1}	(nn,np)	LGII-2	44.575	Fvb2	17375341	2		TGCAGAGTCTTGGGAGGCTTGAAGGTACCAAAATATGCTGATTTACATACTTTCACTCTTCTTTGTAGA	53:C>T	1	1711.81	nn	nn	nn	nn	nn	np	nn	nn	np	nn	np	nn	nn	np	np	nn	nn	np	nn	np	nn	nn	nn	nn	np	np	np	nn	np	np	np	nn	np	np	np	np
M13689-64:T>G-LG2	<nnxnp>	{-1}	(nn,np)	LGII-2	45.351	Fvb2	18299351	2		TGCAGATCCCTTCAAAACCATTCCACTAGTTCTCTTTTCCTAGTTTCTTTTTTGCTATAGTGATTTATG	64:T>G	1	539.813	nn	nn	nn	nn	nn	np	nn	nn	np	nn	np	nn	nn	np	np	nn	nn	np	nn	np	nn	nn	np	nn	nn	np	np	nn	np	np	np	nn	np	np	nn	np
M15790-42:G>T-	<nnxnp>	{-1}	(nn,np)	LGII-2	45.846	*	0	0		TGCAGAAGGTAAGAATTAGAGTTCTCAACTACAAGAATAGATGCTAAGACATTACAGATCGGAAGAGCG	42:G>T	1	1638.54	nn	nn	nn	nn	nn	np	nn	nn	np	nn	np	nn	nn	np	np	nn	nn	np	nn	np	nn	nn	np	nn	np	np	np	nn	np	nn	np	nn	np	np	np	np
M15155-28:G>T-LG2	<nnxnp>	{-1}	(nn,np)	LGII-2	47.035	Fvb2	18437350	0		TGCAGAAACACGACAATCAATATTGAATGCAAATTCAATACAATTTTGAACAAAATATATTAGTTCCAA	28:G>T	1	891.43	nn	nn	nn	nn	nn	np	nn	nn	np	nn	np	nn	nn	np	np	nn	nn	np	nn	np	nn	nn	np	nn	np	nn	np	nn	np	np	np	nn	nn	np	nn	np
M36797-53:T>G-LG2	<nnxnp>	{-1}	(nn,np)	LGII-2	48.921	Fvb2	16455519	3		TGCAGAATCTTACTATATACTTCAACCCCCTCAACAATAGGGCATTACTCTATTCCATCTCTCTCTCTC	53:T>G	1	348.981	nn	nn	nn	nn	nn	np	nn	nn	np	nn	np	nn	nn	nn	np	nn	nn	np	nn	np	nn	nn	np	nn	np	nn	np	nn	np	np	np	nn	np	np	np	np
M11322-48:A>T-LG2	<nnxnp>	{-1}	(nn,np)	LGII-2	49.771	Fvb2	17098584	0		TGCAGCTGGTAACTTCCTGACAAGGAGAGTTCCCCCTTGATCACCTATACTTGGGGCCATCTCTGCTCC	48:A>T	1	442.076	nn	nn	nn	nn	nn	np	nn	nn	np	nn	np	nn	nn	np	np	nn	nn	np	nn	np	nn	nn	nn	nn	np	np	np	nn	nn	np	np	nn	nn	np	np	np
M19770-63:T>G-LG2	<nnxnp>	{-1}	(nn,np)	LGII-2	50.018	Fvb2	17085607	4		TGCAGAAATGCAAGGATCAGTATCAGAACCGCATTCACATGAATAATATATAATTCAAACTTTTTCAAC	63:T>G	0.989583	443.092	nn	nn	nn	nn	nn	np	nn	nn	np	nn	np	nn	nn	np	np	nn	nn	nn	nn	np	nn	nn	nn	nn	np	np	np	nn	np	nn	np	nn	np	np	np	np
M21413-29:A>G-	<nnxnp>	{-1}	(nn,np)	LGII-2	50.287	*	0	0		TGCAGTAGGAGAACATAGTGATTGAATAGAAATAACCAATATACCAACAAAGTGTAAATGCTGGACACT	29:A>G	1	528.373	nn	nn	nn	nn	nn	np	np	nn	np	nn	np	nn	nn	nn	np	nn	nn	np	nn	nn	np	np	nn	nn	np	nn	np	np	np	nn	np	nn	nn	np	np	np
M12688-47:A>C-LG2	<nnxnp>	{-1}	(nn,np)	LGII-2	50.705	Fvb2	18587472	4		TGCAGCCAAATGCTACACCACCTTCAGAGCTGTACGTATTAGCAGTAAACAGAACCACCAACAGAACCC	47:A>C	1	597.701	nn	nn	nn	nn	nn	np	nn	nn	np	nn	np	nn	nn	np	np	np	nn	np	nn	np	nn	nn	nn	nn	np	np	np	nn	np	np	np	nn	np	np	np	np
M12567-10:T>A-LG2	<nnxnp>	{-1}	(nn,np)	LGII-2	51.668	Fvb2	15922284	0		TGCAGCAGCCTCTGAGTGCTTCTCATTTGTCCGTGCAATGAATATGTCCCAGAATACAGACCACCATTC	10:T>A	1	293.967	nn	nn	nn	nn	nn	nn	nn	nn	np	nn	nn	nn	nn	np	np	nn	nn	np	nn	np	nn	nn	nn	nn	np	np	np	nn	np	np	np	nn	np	np	np	nn
M25585-24:G>C-	<nnxnp>	{-1}	(nn,np)	LGII-2	51.777	*	0	0		TGCAGGCATAATATTCCTTTCCCTGTATGATTGGAACTGCTCTAATCCTTGACTGGAAACTAACTTTCC	24:G>C	0.979167	445.602	nn	nn	nn	nn	nn	np	nn	nn	np	nn	np	nn	nn	np	np	nn	nn	np	nn	np	nn	nn	np	nn	np	np	np	nn	nn	--	np	nn	np	np	np	np
M10797-10:C>G-LG2	<nnxnp>	{-1}	(nn,np)	LGII-2	53.546	Fvb2	3273001	0	2	TGCAGGTTCACTGTTACACCAGGAGAGGGACCTGGAGGGTGCAGTAGCTAAACATAAGAGAAAGCAGGC	10:C>G	1	355.675	nn	nn	nn	nn	nn	np	np	nn	np	nn	np	nn	nn	np	np	nn	nn	np	nn	nn	nn	np	nn	nn	np	np	np	np	np	nn	np	nn	nn	np	np	np
ChFvM201-245	<nnxnp>	{-1}	(nn,np)	LGII-2	54.363	Fvb2	14580048	0		#N/A	#N/A	#N/A	#N/A	nn	nn	nn	nn	nn	np	nn	nn	np	nn	np	nn	nn	np	np	nn	nn	np	nn	np	nn	np	nn	nn	--	np	np	nn	np	np	np	nn	np	np	np	np
M28647-14:G>A-LG2	<nnxnp>	{-1}	(nn,np)	LGII-2	54.952	Fvb2	10732695	2		TGCAGGCAGTTCATGTTGCTGCTCAGTATGGGCAAACATCTTTCTTGAACCACATCGTCGCAAAGTATC	14:G>A	0.989583	368.614	nn	nn	nn	nn	nn	np	np	nn	np	nn	np	nn	nn	nn	np	nn	nn	np	nn	nn	np	nn	nn	nn	nn	np	np	np	nn	nn	np	nn	nn	np	np	np
M26918-34:G>T-	<nnxnp>	{-1}	(nn,np)	LGII-2	56.422	*	0	0		TGCAGTGATGAACGATGATTCATGCATGTTAGTCGTTACATATATATTGGCCGGTTTGTGATGGCGGAA	34:G>T	1	484.838	nn	nn	nn	nn	nn	np	np	nn	np	nn	np	nn	nn	np	np	nn	nn	np	nn	nn	np	np	nn	nn	np	np	np	np	nn	nn	np	nn	nn	np	np	np
M25573-22:T>G-LG2	<nnxnp>	{-1}	(nn,np)	LGII-2	56.697	Fvb2	13879214	0		TGCAGTTCATAGATGTTGGAACTATGGTGTCCCCCACTGTTTTTGCACGACGTAGTTTATGCTATCTGT	22:T>G	0.989583	1062.73	nn	nn	nn	nn	nn	np	nn	nn	np	nn	np	nn	nn	np	nn	nn	nn	np	nn	np	nn	np	nn	nn	np	np	np	nn	np	np	nn	nn	nn	np	np	np
M15239-49:C>G-LG2	<nnxnp>	{-1}	(nn,np)	LGII-2	57.529	Fvb2	14061716	0		TGCAGTAACCATGGAAGAGAATGGAGGTCGTGAAACTATATCTCTATACCCACAAGACCCTCCTGCATG	49:C>G	1	337.538	nn	nn	nn	nn	nn	np	np	nn	np	nn	np	nn	nn	np	np	nn	nn	np	nn	np	nn	nn	nn	nn	np	nn	np	nn	nn	np	np	nn	nn	np	nn	np
M21444-30:A>T-LG2	<nnxnp>	{-1}	(nn,np)	LGII-2	58.4	Fvb2	13827754	3		TGCAGAATATGTAGAAGACTGAGGGGAACAAAGAAAATCTATCAACCTTTTTTACAAGAAGAAATTGGT	30:A>T	1	401.79	nn	nn	nn	nn	nn	np	np	nn	nn	nn	np	nn	nn	np	np	nn	nn	np	nn	np	nn	np	nn	nn	np	np	np	nn	nn	np	np	nn	nn	np	np	nn
M30558-15:C>A-LG2	<nnxnp>	{-1}	(nn,np)	LGII-2	58.676	Fvb2	14524864	0		TGCAGAAATTGCTGTCAAGCAATTCTCAAGAGACAACATCAAAGGCAAAGATGATTTCATGGCAGAACT	15:C>A	1	346.792	nn	nn	nn	nn	nn	np	nn	nn	np	nn	np	nn	nn	np	np	nn	nn	np	nn	np	nn	np	nn	nn	np	nn	np	nn	np	np	np	nn	np	np	np	np
M37442-27:T>C-LG2	<nnxnp>	{-1}	(nn,np)	LGII-2	59.376	Fvb2	13827599	2		TGCAGACTCTGTACTTGCTGAAACTAATGAGTGACAATCACATTGCAGACTCTGGTCTAATTTATTGAA	27:T>C	0.979167	353.52	nn	nn	nn	nn	nn	np	np	nn	np	nn	np	nn	nn	np	np	nn	nn	np	nn	nn	nn	--	nn	nn	np	np	np	nn	--	np	np	nn	nn	np	nn	nn
M37487-47:G>A-	<nnxnp>	{-1}	(nn,np)	LGII-2	60.346	*	0	0		TGCAGCTAAGTATTTCTTGCTGCTTCCTAGTATGTTGACTAGAGAAAGCATTACAGATCGGAAGAGCGG	47:G>A	0.96875	407.059	nn	nn	nn	nn	np	np	np	nn	np	nn	np	nn	nn	np	np	nn	nn	np	nn	np	nn	np	nn	nn	np	nn	np	nn	np	np	np	nn	--	np	np	np
M23439-14:C>A-LG2	<nnxnp>	{-1}	(nn,np)	LGII-2	61.413	Fvb2	14832178	1		TGCAGATTTCACATCTATTCATTCAAAATTTCTCTCTCCCTTGCCCGGTAACATAGAGGAGTTCACAGG	14:C>A	1	275.602	nn	nn	nn	nn	nn	np	nn	nn	np	nn	np	nn	nn	nn	np	nn	nn	np	nn	np	nn	np	nn	nn	np	nn	np	nn	np	nn	np	nn	nn	np	np	np
M28674-57:A>G-LG2	<nnxnp>	{-1}	(nn,np)	LGII-2	62.613	Fvb2	14413644	1		TGCAGATATGAGGCAAAAAAATGTGGACGCTGTGAAGGTAAGTACATTGTGTAGTATATCATATTGTAC	57:A>G	1	785.656	nn	nn	nn	nn	nn	np	np	nn	np	nn	np	nn	nn	np	np	nn	nn	np	nn	np	nn	np	nn	nn	np	nn	np	nn	nn	nn	nn	nn	nn	np	np	np
M26275-60:C>T-	<nnxnp>	{-1}	(nn,np)	LGII-2	63.507	*	0	0		TGCAGAATCAGATCAGAAAACAAAGAGTCTTGTACCCACAGATCTTTGAGGTAGTGTTACCACATTCAC	60:C>T	1	416.197	nn	nn	nn	nn	nn	np	np	nn	np	nn	np	nn	nn	np	np	nn	nn	np	nn	np	nn	np	nn	nn	nn	np	np	np	np	nn	np	nn	nn	np	np	np
F21785-17:C>A-LG2	<lmxll>	{0-}	(ll,lm)	LGII-2	63.86	Fvb2	26292296	1		TGCAGCAAGTATCAACACATTCAAAATTATTTTGTGTAAAATATAGAAAGCTACAAGACAGTAAATCTC	17:C>A	1	340.927	ll	lm	ll	lm	lm	lm	lm	lm	ll	ll	ll	ll	ll	ll	lm	ll	ll	ll	lm	ll	lm	ll	lm	lm	lm	ll	ll	ll	lm	lm	lm	ll	lm	lm	ll	lm
M13317-50:C>T-LG2	<nnxnp>	{-1}	(nn,np)	LGII-2	65.085	Fvb2	3657462	2		TGCAGTGGTAGATGGTGCTTCAACGTTTTCATCTTCAGTGTCACTGCTATCGTCAAATTCTAGTAGCAC	50:C>T	1	380.159	nn	nn	nn	nn	nn	np	np	nn	np	nn	np	nn	nn	np	np	nn	nn	np	nn	nn	np	np	nn	nn	np	np	np	nn	np	nn	np	nn	nn	np	np	np
M28484-36:G>T-LG2	<nnxnp>	{-1}	(nn,np)	LGII-2	65.957	Fvb2	10607300	4		TGCAGGACCAACGTTTACCTAAGCAACTACATGCTCGTCTATTTCAGGTTTACCTATCTATATCTGAAA	36:G>T	0.989583	1078.49	nn	nn	nn	nn	nn	np	np	nn	nn	--	np	nn	nn	np	np	nn	nn	np	nn	nn	np	nn	nn	nn	np	np	np	np	np	nn	np	nn	nn	np	np	np
M20515-30:C>A-LG2	<nnxnp>	{-1}	(nn,np)	LGII-2	67.175	Fvb2	2268998	1		TGCAGCGCCTTTTGCAGGTAGTTTGTCAGCCTATCATTTTCTATAACATATGCAAACAGGAAGAATGAC	30:C>A	1	318.984	nn	nn	nn	nn	nn	np	np	nn	np	nn	np	nn	nn	np	np	nn	nn	np	nn	nn	np	np	nn	nn	np	nn	np	np	np	nn	np	nn	nn	np	np	np
M37172-64:T>A-LG2	<nnxnp>	{-1}	(nn,np)	LGII-2	67.866	Fvb2	12636247	3		TGCAGCTTTATTTGGTTTTATCATGTATATACCAACATATAGTGTCAGAGATCTGTTACTAAAATTTTT	64:T>A	0.989583	352.171	nn	nn	nn	nn	nn	np	np	nn	np	nn	nn	nn	nn	np	np	nn	nn	np	nn	nn	np	np	nn	nn	np	np	nn	np	nn	nn	nn	--	nn	np	np	np
F30551-34:A>G-	<lmxll>	{0-}	(ll,lm)	LGII-2	68.1	*	0	0		TGCAGACATGTGAACAGTAACATGTTGGGATGATAAATTTGAGTCCATTACAGATCGGAAGAGCGGTTC	34:A>G	1	1119.18	ll	ll	ll	lm	lm	lm	lm	lm	ll	ll	ll	lm	ll	lm	lm	ll	ll	ll	lm	ll	lm	ll	lm	ll	lm	ll	lm	ll	lm	lm	lm	ll	lm	lm	ll	ll
M33690-38:C>G-LG2	<nnxnp>	{-1}	(nn,np)	LGII-2	68.297	Fvb2	10000474	1		TGCAGTTGCTGTGTTCTTTTTTCTTCCGGAGCATGTTTCTCTGCATAATATATGAATTGTTTGTTTTTG	38:C>G	1	306.975	nn	nn	nn	nn	nn	np	np	nn	np	nn	nn	nn	nn	np	np	nn	nn	nn	nn	nn	np	np	nn	nn	np	np	np	np	nn	nn	np	nn	nn	np	np	np
ChFaM077-216	<lmxll>	{0-}	(ll,lm)	LGII-2	69.11	Fvb2	26543959	0		#N/A	#N/A	#N/A	#N/A	ll	lm	ll	lm	lm	lm	lm	lm	ll	ll	ll	lm	ll	lm	lm	ll	ll	ll	lm	ll	lm	ll	lm	lm	lm	ll	lm	ll	lm	lm	lm	ll	lm	lm	ll	lm
CFVCT027-131	<nnxnp>	{-1}	(nn,np)	LGII-2	69.756	Fvb2	12193980	0		#N/A	#N/A	#N/A	#N/A	nn	nn	nn	np	nn	np	np	nn	np	nn	np	nn	nn	np	np	nn	nn	np	nn	nn	np	np	nn	nn	np	np	np	np	np	nn	np	nn	nn	np	np	np
M13422-67:C>A-LG2	<nnxnp>	{-1}	(nn,np)	LGII-2	70.393	Fvb2	7898434	0		TGCAGCTACTGGTACTTTTTTCACTGTCATGCTTCTTGGGCTCAAGTTCTGCTCATGTCAATCGCAGCG	67:C>A	1	2239.98	nn	nn	nn	np	nn	np	np	nn	np	nn	nn	nn	nn	np	np	nn	nn	np	nn	nn	np	np	nn	nn	np	np	np	np	np	nn	np	nn	nn	np	np	np
UFFa15H09-218	<lmxll>	{0-}	(ll,lm)	LGII-2	70.48	Fvb2	26395257	0		#N/A	#N/A	#N/A	#N/A	ll	lm	ll	lm	lm	lm	lm	lm	ll	ll	ll	lm	ll	lm	lm	ll	ll	ll	lm	ll	lm	ll	lm	lm	lm	ll	lm	ll	lm	lm	lm	ll	lm	lm	ll	lm
29030-61:T>C-	<hkxhk>	{10}	(h-,kk)	LGII-2	71.554	*	0	0		TGCAGGTCTGTATAATCTGAACAGTTTTTCATCAAAAATTTTGCATTGGTTGAACAGGACATGTAACAT	61:T>C	1	1279.67	kk	h-	kk	h-	h-	h-	h-	h-	h-	kk	h-	h-	kk	h-	h-	kk	kk	h-	kk	kk	h-	h-	h-	kk	h-	h-	h-	h-	h-	h-	h-	kk	h-	h-	h-	h-
M35511-30:G>A-LG2	<nnxnp>	{-1}	(nn,np)	LGII-2	72.797	Fvb2	8746536	1		TGCAGGTTAGAATTGTTGCCTACCGGAACAGCACCGGCCCTAGATGAAGGAGATGTCCCATAATCATGA	30:G>A	0.96875	680.776	nn	nn	nn	np	nn	np	np	--	np	nn	nn	nn	nn	np	np	nn	nn	np	nn	nn	np	--	nn	nn	np	np	nn	np	np	nn	np	nn	nn	np	np	np
ChFaM026-092	<lmxll>	{0-}	(ll,lm)	LGII-2	72.836	Fvb2	25609734	0		#N/A	#N/A	#N/A	#N/A	ll	lm	ll	lm	lm	lm	lm	lm	ll	ll	ll	lm	ll	lm	lm	ll	ll	ll	ll	ll	lm	ll	lm	ll	lm	ll	lm	ll	lm	lm	lm	ll	lm	lm	ll	lm
F31169-34:C>T-LG2	<lmxll>	{0-}	(ll,lm)	LGII-2	74.925	Fvb2	24703706	3		TGCAGAAAACACAGAAGAGCAAAGCAGTCAATATCATATAGTATCAACTTGGCAGATCCAAATATGTGA	34:C>T	1	324.815	ll	lm	ll	ll	lm	lm	lm	lm	ll	ll	ll	lm	ll	lm	lm	ll	ll	ll	ll	ll	lm	ll	lm	ll	lm	ll	lm	ll	lm	lm	lm	ll	lm	lm	ll	lm
M38444-35:C>T-LG7	<nnxnp>	{-1}	(nn,np)	LGII-2	75.234	Fvb7	14226688	3	1	TGCAGATCAGTGTTTCTGAGATTTTGTACCAGTCACCTTCTTTCAAAAAACTGTACAAATTGGTTAGTT	35:C>T	1	253.116	nn	nn	nn	np	nn	np	np	nn	np	nn	np	np	nn	np	np	nn	nn	np	nn	nn	np	np	nn	nn	np	np	np	np	nn	nn	np	nn	nn	np	np	nn
12317-55:A>G-LG2	<hkxhk>	{10}	(h-,kk)	LGII-2	75.764	Fvb2	23731541	0		TGCAGTGTTGATACAAAGGTAAAAGCAAAGCACGTTATACACTAACAATAACAATACATGATAAACCAG	55:A>G	1	971.202	kk	h-	kk	h-	h-	h-	h-	h-	h-	kk	h-	h-	kk	h-	h-	kk	kk	h-	kk	kk	h-	h-	h-	h-	h-	h-	h-	h-	h-	h-	h-	kk	h-	h-	h-	h-
M21391-63:G>A-LG2	<nnxnp>	{-1}	(nn,np)	LGII-2	76.58	Fvb2	1833895	2		TGCAGTACTAACTTCTTTGTGAGAACCTCAAGATTTGCATTCTGCCCATCGGATGTGTTCATGGTGATA	63:G>A	1	591.468	nn	nn	nn	np	nn	np	np	nn	np	nn	np	np	nn	np	np	nn	nn	np	nn	nn	np	np	nn	nn	np	np	np	np	nn	nn	np	nn	nn	np	np	np
F35759-38:A>C-LG2	<lmxll>	{0-}	(ll,lm)	LGII-2	77.204	Fvb2	25969176	0		TGCAGCATTTGGAAAAGAAGACAGCATATACCATTTATATAAGGCTTGGTACAAAAACCAAACATTTCC	38:A>C	1	338.734	ll	lm	ll	lm	lm	lm	lm	ll	ll	ll	ll	lm	ll	lm	lm	ll	ll	ll	ll	ll	lm	ll	lm	ll	lm	ll	lm	ll	lm	lm	lm	ll	lm	lm	ll	lm
M30987-67:T>G-LG2	<nnxnp>	{-1}	(nn,np)	LGII-2	77.914	Fvb2	1371828	0		TGCAGAACTAATGTACCGTCATCTAACTGCTTTCAAGTGCTTTCGGTTTCCAAGTATATGGAGTAGGTT	67:T>G	1	346.168	nn	nn	nn	np	nn	np	np	nn	np	nn	np	np	np	np	np	nn	nn	np	nn	nn	np	np	nn	nn	np	np	np	nn	nn	nn	nn	nn	nn	np	np	nn
M13532-40:C>T-LG2	<nnxnp>	{-1}	(nn,np)	LGII-2	79.278	Fvb2	1927582	0		TGCAGCATATGCTTGTTTACAAAACGGCTGCACAGGACTTCCTTACAGCACAAACATAACCAGTTCTCA	40:C>T	1	261.557	nn	nn	nn	np	nn	nn	np	nn	nn	nn	np	np	nn	np	np	nn	nn	np	nn	nn	np	nn	nn	nn	np	np	np	np	nn	nn	np	nn	nn	np	np	np
ChFaM004-173/187	<hkxhk>	{01}	(hh,hk,kk)	LGII-2	80.205	*	0	0		#N/A	#N/A	#N/A	#N/A	hh	hk	hh	kk	hk	kk	kk	hk	kk	hh	hk	kk	hh	kk	kk	hh	hh	hk	hh	hh	kk	hk	hk	hk	kk	hk	kk	hk	hk	hk	kk	hh	hk	kk	hk	kk
ChFvM231-155	<nnxnp>	{-1}	(nn,np)	LGII-2	80.758	Fvb2	21954637	0		#N/A	#N/A	#N/A	#N/A	nn	nn	nn	np	nn	np	np	nn	np	nn	np	np	nn	np	np	nn	nn	np	nn	nn	np	np	nn	nn	np	np	np	np	nn	nn	np	nn	nn	np	np	np
Fvi11-276/280/282	<efxeg>	{01}	(ee,ef,eg,fg)	LGII-2	81.778	-	0	0		#N/A	#N/A	#N/A	#N/A	ee	ef	ee	fg	ef	--	fg	--	fg	ee	eg	fg	ee	fg	fg	ee	ee	eg	ee	ee	fg	eg	ef	eg	fg	eg	fg	eg	ef	ef	fg	ee	ef	fg	eg	fg
M12833-14:T>C-LG2	<nnxnp>	{-1}	(nn,np)	LGII-2	83.687	Fvb2	22568227	0		TGCAGCCAATTTTGTTCGTGGTGGCCGTAGTAAGAGCAAATATCCAGCCAGAGTTACTATTAGCTGTCA	14:T>C	1	482.74	nn	nn	nn	np	nn	np	np	nn	np	np	np	np	nn	np	np	nn	nn	np	nn	nn	np	np	nn	nn	np	np	np	np	nn	nn	np	nn	nn	np	np	nn
M14008-42:T>G-LG2	<nnxnp>	{-1}	(nn,np)	LGII-2	85.046	Fvb2	22858050	4		TGCAGGAAATCAAATGATATAAGTAATTGATTCCAAAACTACTTGCCAGAGCTTTATTCATTACAGATC	42:T>G	1	497.214	nn	nn	nn	nn	nn	np	np	nn	np	nn	np	np	nn	np	np	nn	nn	np	nn	nn	np	np	nn	nn	np	np	np	np	nn	nn	np	nn	nn	np	np	np
M13323-8:C>T-LG2	<nnxnp>	{-1}	(nn,np)	LGII-2	87.388	Fvb2	23864212	0		TGCAGGCTCGTGATCTTACCAGCCCGGTTCCAAAGAATTTAGTTTGGGAAGCTGTACACACATATGGCT	8:C>T	1	265.488	nn	nn	nn	np	np	np	nn	nn	np	nn	np	np	nn	np	np	nn	nn	np	nn	nn	np	np	nn	np	np	np	np	np	nn	nn	np	nn	nn	np	np	np
M12103-17:G>A-LG2	<nnxnp>	{-1}	(nn,np)	LGII-2	90.946	Fvb2	25113480	0		TGCAGAATGAATGAAGTGTGCATGCTTCTATTACCTTGTAAGCATCTTTGCCTGTGTAAAGACTGCGAA	17:G>A	1	610.188	np	nn	nn	np	nn	nn	np	nn	np	nn	np	np	nn	np	np	nn	nn	np	nn	nn	np	np	nn	np	np	np	np	np	nn	nn	np	nn	nn	np	np	np
M12424-34:T>C-LG2	<nnxnp>	{-1}	(nn,np)	LGII-2	93.669	Fvb2	23362735	0		TGCAGAAAAGGGGTTTGCTTATCTTGGACTTGTCTTGTGGAATCTGCATATTCACTAGTACTCTTGGAA	34:T>C	1	278.922	nn	nn	nn	np	nn	np	np	nn	nn	nn	np	np	nn	np	nn	nn	nn	np	nn	nn	np	nn	nn	np	np	np	np	np	nn	nn	np	nn	nn	np	np	nn
M11918-30:A>G-LG2	<nnxnp>	{-1}	(nn,np)	LGII-2	96.504	Fvb2	225239	1		TGCAGTGTCTCCTGCGAATCAGCTGTCGTCAGATGGGATTGGAAATGGGAAGAGTAATGGGACTGATAC	30:A>G	1	1249.83	np	nn	nn	np	nn	nn	np	nn	np	nn	np	np	nn	np	np	nn	nn	np	nn	nn	np	np	nn	np	np	np	np	np	nn	nn	np	nn	nn	np	np	np
F25251-56:A>T-LG2	<lmxll>	{0-}	(ll,lm)	LGII-3	0	Fvb2	11064725	1		TGCAGGCGCTCTCTTGATATTGAGCGACCCACTTACACAAACCTCAACCGTCTTGTATCTCAGGTATGA	56:A>T	0.989583	383.579	lm	lm	ll	lm	ll	lm	ll	ll	lm	ll	ll	lm	lm	lm	lm	lm	ll	lm	ll	lm	ll	lm	lm	ll	lm	ll	ll	ll	ll	ll	lm	--	lm	ll	lm	ll
15829-7:A>G-LG2	<hkxhk>	{01}	(h-,kk)	LGII-3	1.221	Fvb2	5125405	10		TGCAGAAAGGAAAATCTGAAGAGAACCCATGAGAGTTGGAGAGAGGCTCTAAAAGGATCTTCTGAGACT	7:A>G	1	2562.99	kk	h-	h-	h-	h-	h-	h-	h-	kk	h-	h-	h-	h-	kk	h-	kk	h-	h-	h-	h-	h-	kk	h-	kk	h-	h-	h-	h-	h-	kk	h-	h-	h-	h-	kk	kk
M16799-64:G>A-LG2	<nnxnp>	{-1}	(nn,np)	LGII-3	2.981	Fvb2	8396701	0		TGCAGATAACACAGCTAAGGAATCTGCGATATCTTTCAAATCCAAGTATCCTCATTACAAAAAAGCTAT	64:G>A	1	797.257	np	nn	nn	np	np	nn	np	nn	nn	nn	nn	np	np	np	nn	np	nn	np	nn	np	nn	np	nn	np	nn	nn	np	nn	np	np	nn	nn	nn	np	nn	np
40429--	<hkxhk>	{01}	(h-,kk)	LGII-3	5.38	*	0	0		TGCAGCATTATATTCTTTCTATAACTAGGAAGTAGTAGGGTTTAGGGTTCAAAGGATATTACTAGCAGA	0	1	804.063	kk	h-	h-	h-	h-	h-	h-	h-	kk	h-	h-	kk	h-	kk	h-	kk	h-	h-	h-	h-	h-	h-	h-	kk	h-	h-	h-	h-	h-	kk	h-	h-	kk	h-	kk	kk
ChFaM120-192h	<hkxhk>	{10}	(h-,kk)	LGII-3	5.413	Fvb2	11066108	0		#N/A	#N/A	#N/A	#N/A	h-	h-	kk	h-	h-	h-	h-	kk	h-	kk	h-	h-	h-	h-	h-	h-	kk	h-	kk	h-	kk	h-	h-	h-	h-	kk	h-	kk	h-	h-	h-	kk	h-	h-	--	h-
F45818-39:G>A-LG2	<lmxll>	{1-}	(ll,lm)	LGII-3	6.223	Fvb2	178407	0		TGCAGCTACAGCTGATCCACCATCCCATCATGCAAATCCGGAAAGCCAAGATAAGGATGATGTGTTTTC	39:G>A	0.885417	403.778	--	ll	lm	lm	lm	ll	lm	lm	ll	lm	lm	ll	ll	ll	lm	--	lm	--	lm	ll	lm	ll	--	ll	lm	lm	--	lm	lm	ll	ll	lm	ll	lm	lm	ll
13698-23:C>G-LG2	<hkxhk>	{10}	(h-,kk)	LGII-3	9.001	Fvb2	4925850	10		TGCAGATGCAGAATAACATTGAACATGCAGGCAATCAACCTCTGAATGCATTTTTTACAGATCGGAAGA	23:C>G	1	802.989	h-	h-	kk	h-	h-	h-	h-	kk	h-	kk	h-	h-	h-	h-	h-	h-	kk	h-	kk	h-	h-	h-	h-	h-	h-	kk	h-	kk	h-	h-	h-	kk	h-	h-	h-	h-
M28547-41:C>T-LG2	<nnxnp>	{-1}	(nn,np)	LGII-3	10.631	Fvb2	8665251	1		TGCAGGAACATGCTCACTACCCAAGAAATTCACATCTTTCCCCATGAGGTATCCCTCCTCCATTTCTTT	41:C>T	1	420.162	np	nn	nn	nn	np	nn	np	nn	nn	nn	nn	np	np	np	nn	np	nn	np	nn	nn	nn	np	nn	nn	nn	nn	np	nn	nn	np	nn	nn	nn	np	nn	np
20082-27:T>C-LG2	<hkxhk>	{01}	(h-,kk)	LGII-3	11.549	Fvb2	100105	0		TGCAGATATTTGCAAGTGTGATCAAGCTTGATGATGCTCAGCTGATGGGAATTGATTTGGGTCTTGAAC	27:T>C	1	887.276	kk	h-	h-	h-	h-	h-	h-	h-	kk	h-	h-	kk	h-	kk	h-	kk	h-	h-	h-	h-	h-	h-	h-	kk	h-	h-	h-	h-	h-	kk	h-	h-	h-	h-	h-	kk
M30714-26:A>T-LG2	<nnxnp>	{-1}	(nn,np)	LGII-3	12.045	Fvb2	8238674	2		TGCAGCTTTTGTAGTAAGCGCTAACCACTAAGAACATCAGTTACATAGTTCTCTCATATGAACCGATGG	26:A>T	1	336.502	np	nn	nn	nn	np	nn	np	nn	np	nn	nn	np	np	np	nn	np	nn	np	nn	nn	nn	np	nn	np	nn	nn	np	nn	nn	np	nn	nn	nn	np	nn	np
22997-21:T>A-LG2	<hkxhk>	{01}	(h-,kk)	LGII-3	12.814	Fvb2	675642	1		TGCAGACATTCTTGGTTCTCCTTGCTTGGTTTCTATCTGAACCTTGGTACATGCTATTTCTTTCATATT	21:T>A	1	646.463	kk	h-	h-	h-	h-	h-	h-	h-	kk	h-	kk	kk	h-	kk	h-	kk	h-	h-	h-	h-	h-	h-	h-	kk	h-	h-	kk	h-	h-	kk	h-	h-	h-	kk	h-	kk
ChFaM194-184h	<hkxhk>	{10}	(h-,kk)	LGII-3	13.683	Fvb2	468751	0		#N/A	#N/A	#N/A	#N/A	h-	h-	kk	kk	h-	h-	h-	kk	h-	kk	h-	h-	h-	h-	h-	h-	kk	h-	kk	h-	kk	h-	kk	h-	kk	kk	h-	h-	h-	h-	h-	kk	h-	h-	h-	h-
M11638-68:C>T-LG2	<nnxnp>	{-1}	(nn,np)	LGII-3	14.119	Fvb2	8396462	1		TGCAGAAAGATGCTTGCTATAGAAGGCTGTGGGAGTTGAGTACTGCAAGAGTGACAACCAATCAATAAC	68:C>T	1	1679.94	np	nn	nn	nn	np	nn	np	nn	np	nn	nn	np	np	np	nn	np	nn	np	nn	nn	nn	np	nn	np	nn	nn	np	nn	nn	np	nn	nn	nn	np	nn	np
CFVCT27-128/145	<hkxhk>	{01}	(hh,hk,kk)	LGII-3	15.882	Fvb2	12193980	0		#N/A	#N/A	#N/A	#N/A	kk	hk	hh	hh	hk	hh	hk	hh	kk	hh	hk	kk	hk	kk	hk	kk	hh	hk	hk	hk	hk	hk	hh	kk	hh	hh	hk	hk	hk	kk	hk	hh	hk	hk	hk	kk
ChFaM101-161/163	<hkxhk>	{01}	(hh,hk,kk)	LGII-3	16.927	Fvb2	5900427	0		#N/A	#N/A	#N/A	#N/A	kk	hk	hh	hh	hk	hh	hk	hh	kk	hh	hk	kk	hk	kk	hk	kk	hh	hk	hk	hk	hk	hk	hh	kk	hh	hh	hk	hk	hk	kk	hh	hh	hk	hk	hk	kk
M14564-7:A>G-LG2	<nnxnp>	{-1}	(nn,np)	LGII-3	17.414	Fvb2	10620225	0		TGCAGACAACGGAAAAATCAGAAGAGGGTGAATAATGAGCTCTCACTACAAGCAACACTAGATTTCTAG	7:A>G	1	464.729	np	nn	nn	nn	nn	nn	np	nn	nn	nn	nn	np	np	np	nn	np	nn	np	nn	nn	nn	nn	nn	np	nn	nn	np	nn	nn	np	nn	nn	nn	np	nn	np
M13702-53:G>A-	<nnxnp>	{-1}	(nn,np)	LGII-3	18.547	*	0	0		TGCAGGGCTTTGTCATCATTTGCCGGTTTGCAATTTTCCGTGATATAGGGGGTGCAATTCTTTACAGAT	53:G>A	1	1993.91	np	nn	nn	nn	np	nn	np	nn	nn	np	nn	np	np	np	nn	np	nn	np	nn	nn	nn	np	nn	np	nn	nn	np	nn	nn	np	nn	nn	nn	np	nn	np
M33688-67:G>T-LG2	<nnxnp>	{-1}	(nn,np)	LGII-3	19.855	Fvb2	8815097	4	2	TGCAGTTTGGGAGGTGGGAAACCAGAAATTTACACTGATAGTTTTATCTATACAGCGATGTAATTTTGC	67:G>T	0.979167	436.978	np	nn	nn	nn	np	nn	nn	nn	nn	nn	nn	np	np	np	nn	np	nn	nn	nn	nn	nn	--	nn	np	nn	nn	np	nn	nn	np	nn	nn	nn	np	nn	np
F18567-12:C>T-LG2	<lmxll>	{0-}	(ll,lm)	LGII-3	20.052	Fvb2	7999073	2		TGCAGATGGCAACGGAGTCTCAACTGAGTAACCGAAAGCATTTCTGGAAAACTTGTAGAAAAGTGGACA	12:C>T	0.989583	318.713	ll	ll	ll	ll	ll	ll	ll	ll	lm	ll	lm	lm	ll	lm	lm	ll	ll	ll	lm	lm	lm	ll	ll	lm	ll	ll	ll	lm	ll	lm	ll	ll	lm	ll	lm	lm
M15817-61:C>A-LG2	<nnxnp>	{-1}	(nn,np)	LGII-3	21.403	Fvb2	9977027	0		TGCAGGGAATCATGAACTTGATTTTGAACCAAAAATTGTAAGCATCTGATAAGACATTAGGCTACTTTG	61:C>A	1	358.52	np	nn	nn	nn	np	nn	np	nn	nn	nn	nn	nn	np	np	nn	nn	nn	np	nn	nn	nn	nn	nn	np	nn	nn	np	nn	nn	np	nn	nn	nn	np	nn	np
F31724-58:C>T-	<lmxll>	{0-}	(ll,lm)	LGII-3	21.543	*	0	0		TGCAGATTCAGGATCAACTCCTTCAACTTCGGTTACACTGTTGACAATTTCGTACCTCCGCAATCAACC	58:C>T	1	468.275	ll	lm	ll	ll	ll	ll	ll	ll	lm	ll	lm	lm	ll	lm	lm	lm	ll	ll	lm	lm	lm	ll	ll	lm	ll	ll	ll	lm	lm	lm	ll	ll	lm	ll	lm	lm
F12640-25:T>G-LG2	<lmxll>	{0-}	(ll,lm)	LGII-3	22.312	Fvb2	6904135	3		TGCAGGTTTCAGCATATCAAACAACTTTTCTTTTGAACATTTACTTATGCTGCTTTCCCTTTCAATAGG	25:T>G	1	572.784	ll	lm	ll	ll	ll	ll	ll	ll	lm	ll	lm	lm	ll	lm	lm	lm	ll	ll	lm	lm	lm	ll	ll	lm	ll	ll	ll	lm	lm	lm	ll	ll	lm	ll	lm	lm
F32327-31:C>T-LG2	<lmxll>	{1-}	(ll,lm)	LGII-3	23.556	Fvb2	15230908	2	2	TGCAGCTACAACTACCTATGCAGTAGCAAACCCTCTAGCCACCACAGAAGGAGAACCCCCTGCATCAGC	31:C>T	1	419.456	lm	ll	lm	lm	lm	lm	lm	lm	ll	lm	ll	ll	ll	ll	ll	ll	ll	lm	ll	ll	ll	lm	lm	ll	lm	lm	lm	ll	ll	ll	lm	lm	ll	lm	ll	ll
M24302-7:C>G-LG2	<nnxnp>	{-1}	(nn,np)	LGII-3	24.21	Fvb2	8765908	1		TGCAGCTCATGAAGGAGCTGGGGTGATGGAGACTGCTGTTAGAAAAGAGAGGAGGAACTCTTCTACGCT	7:C>G	0.979167	971.014	np	nn	nn	nn	nn	nn	np	nn	nn	nn	nn	np	np	np	nn	np	nn	nn	nn	nn	nn	np	nn	np	nn	nn	np	nn	--	np	nn	nn	nn	np	nn	nn
F13131-13:G>A-LG2	<lmxll>	{1-}	(ll,lm)	LGII-3	24.721	Fvb2	2847664	0		TGCAGAGTCTAGCGGTTTGTCTGGGGCAACCCTATCATCAACAATCCATGGGTGACCTGATCAACAAAA	13:G>A	1	317.596	lm	ll	lm	lm	ll	ll	ll	lm	ll	lm	ll	ll	lm	ll	ll	ll	ll	lm	ll	ll	ll	lm	lm	ll	lm	lm	lm	ll	ll	ll	lm	ll	ll	lm	ll	ll
18942-35:A>C-LG2	<hkxhk>	{00}	(h-,kk)	LGII-3	25.296	Fvb2	7522045	0		TGCAGAAGTTGTTACTTCTTGTCATTCTTGAAGCCAACTGTACTTTTGACCGTATGCAATATCAAGTAT	35:A>C	1	993.423	h-	kk	h-	h-	h-	h-	h-	kk	kk	h-	kk	h-	h-	h-	kk	h-	kk	h-	kk	kk	kk	h-	h-	h-	h-	h-	h-	kk	kk	h-	h-	h-	kk	h-	kk	h-
F20480-63:T>G-	<lmxll>	{1-}	(ll,lm)	LGII-3	27.496	*	0	0		TGCAGGTACTGCAAAACTTTGAACACGTACGATATTTGTAGAGCTTGAAACTGTCTATATGAATTGATT	63:T>G	1	423.888	lm	ll	lm	lm	lm	lm	lm	lm	ll	lm	ll	ll	lm	ll	ll	ll	ll	lm	ll	ll	ll	lm	lm	ll	lm	lm	lm	ll	ll	ll	lm	lm	ll	lm	ll	ll
35360--LG2	<hkxhk>	{00}	(h-,kk)	LGII-3	28.196	Fvb2	7454023	4		TGCAGTTTTGGTATTATCATATATTGCAAACAAGAAAAATGCTTTGATTATTCTGTTGTGGCAAGACAT	0	1	992.293	h-	kk	h-	h-	h-	h-	h-	h-	kk	h-	kk	kk	h-	h-	kk	h-	kk	h-	kk	kk	kk	h-	h-	h-	h-	h-	h-	kk	kk	h-	h-	h-	kk	h-	kk	h-
F10618-44:C>T-LG2	<lmxll>	{1-}	(ll,lm)	LGII-3	28.95	Fvb2	3600743	0		TGCAGGATTGCTTCATTGACATCTGCTCTCCTGAAGTCCTCAGCCTTTTCACAGACAATTTTGACTATC	44:C>T	1	653.846	lm	ll	lm	lm	lm	lm	lm	lm	ll	lm	ll	ll	lm	ll	lm	ll	ll	lm	ll	ll	ll	lm	lm	ll	lm	lm	lm	ll	ll	ll	lm	lm	ll	lm	ll	ll
F29693-27:T>G-LG2	<lmxll>	{1-}	(ll,lm)	LGII-3	29.298	Fvb2	3520970	3		TGCAGTTTGTTTTAGCATAGCAGACCATCGTTGTAATTATGTTACAGGTCATGAGAAATGGAATTACCC	27:T>G	1	499.673	lm	ll	lm	lm	lm	lm	lm	lm	ll	lm	ll	ll	lm	ll	lm	ll	ll	lm	ll	ll	ll	lm	lm	ll	lm	lm	lm	ll	ll	ll	lm	lm	ll	lm	ll	ll
F13778-45:A>G-LG2	<lmxll>	{1-}	(ll,lm)	LGII-3	30.819	Fvb2	4027681	0		TGCAGGATAAGTACGTAGGCAAACCAAAGAAACTTCAAACCCTAAAGATTCTGAGATACAAGTCACTCT	45:A>G	1	404.97	lm	ll	lm	lm	lm	lm	ll	lm	ll	lm	ll	ll	lm	ll	lm	ll	ll	lm	ll	ll	ll	lm	lm	ll	lm	lm	lm	ll	ll	ll	lm	lm	ll	lm	ll	ll
F12737-46:G>C-LG2	<lmxll>	{1-}	(ll,lm)	LGII-3	31.423	Fvb2	4465664	0		TGCAGTGTTTCTTTAGCTGCATGCAGTCTGCTTTCTGGACAATTGCGATTGAGAGAAGGCCTTCAGCTT	46:G>C	1	1685.46	lm	ll	lm	lm	lm	lm	ll	lm	ll	lm	ll	ll	lm	ll	lm	ll	ll	lm	ll	ll	ll	lm	lm	ll	lm	lm	lm	ll	ll	ll	lm	lm	ll	lm	ll	ll
F21767-63:C>A-LG2	<lmxll>	{1-}	(ll,lm)	LGII-3	32.737	Fvb2	9000876	3		TGCAGAAAATGCATCATATAAGTTTTTATTCATGTTTGGAGCAACTAAATGACGCAAATTACTCAAAAG	63:C>A	1	599.081	lm	ll	lm	ll	lm	lm	ll	lm	ll	lm	ll	ll	lm	ll	lm	lm	ll	lm	ll	ll	ll	lm	lm	ll	lm	lm	lm	ll	ll	ll	lm	lm	ll	lm	ll	ll
ChFvM201-224	<nnxnp>	{-1}	(nn,np)	LGII-3	33.444	Fvb2	14580048	0		#N/A	#N/A	#N/A	#N/A	nn	nn	nn	nn	nn	nn	np	np	nn	nn	nn	np	np	np	nn	np	nn	np	nn	nn	nn	nn	nn	np	--	nn	nn	nn	nn	np	nn	np	nn	np	nn	np
F20779-21:A>G-LG2	<lmxll>	{1-}	(ll,lm)	LGII-3	34.749	Fvb2	9440184	0		TGCAGCAATGGCTCCACAAACATATAAATTGGCAGAGTGCAGGATTGTTGCGTATGCTTCTCGGTGGGC	21:A>G	1	507.822	lm	ll	lm	ll	lm	lm	ll	lm	lm	lm	ll	ll	lm	ll	lm	ll	ll	lm	ll	ll	ll	lm	lm	ll	lm	lm	lm	ll	ll	ll	lm	lm	ll	lm	ll	ll
M24379-50:A>G-LG2	<nnxnp>	{-1}	(nn,np)	LGII-3	34.913	Fvb2	16020949	3		TGCAGGCACTATCTATAAACAAGTCACTATCAAGTGCTAGATTCTCTGCCAAAAAGGGTCATAATAGTT	50:A>G	1	425.451	nn	nn	nn	nn	nn	nn	np	np	nn	nn	nn	np	np	np	nn	np	nn	np	nn	nn	nn	nn	nn	np	nn	nn	nn	nn	nn	np	nn	np	nn	np	nn	nn
M18848-33:A>T-LG2	<nnxnp>	{-1}	(nn,np)	LGII-3	36.52	Fvb2	14592089	1		TGCAGAGAAGCATGGGACTTGCTCAGCTCCAGTAACAGGAGATGAATACAACTACTTTTTGACAACCCT	33:A>T	1	1499.54	nn	nn	nn	nn	nn	nn	np	np	nn	nn	nn	np	np	np	nn	np	nn	np	nn	nn	nn	nn	nn	np	nn	nn	nn	nn	nn	np	nn	np	nn	np	nn	np
F26694-46:A>G-LG2	<lmxll>	{1-}	(ll,lm)	LGII-3	38.227	Fvb2	9425774	2		TGCAGAAGGCACATGGTTTTCTACACCATTTTACTGGAGTAAAGGCAAAAATGATGGGAAGATGTAAAT	46:A>G	1	592.02	lm	ll	lm	ll	lm	lm	ll	lm	lm	lm	ll	ll	lm	ll	lm	ll	ll	lm	ll	ll	ll	lm	lm	lm	lm	lm	lm	ll	ll	ll	lm	lm	ll	lm	ll	ll
F34736-34:A>G-LG2	<lmxll>	{1-}	(ll,lm)	LGII-3	39.671	Fvb2	9923675	0		TGCAGACCGCAAGAATTGTGACCTTCAATCCTACACAATCCTCTTGGAGCTTGGATATTTACTTCAGAT	34:A>G	0.979167	320.723	ll	ll	lm	ll	lm	ll	ll	lm	lm	lm	ll	ll	lm	ll	lm	ll	ll	lm	ll	ll	ll	lm	lm	ll	lm	ll	lm	ll	ll	ll	lm	lm	ll	lm	ll	ll
F12385-5:A>G-LG2	<lmxll>	{1-}	(ll,lm)	LGII-3	43.098	Fvb2	9888390	0		TGCAGAAGTTATGCAGCATAACCAGTAGTGCCTCTTGAATCAAGTTCAAGCTGTTGTTATGTACTGTTT	5:A>G	1	334.898	lm	ll	lm	ll	ll	lm	ll	lm	lm	lm	ll	ll	ll	lm	lm	ll	ll	ll	ll	ll	ll	lm	lm	ll	ll	lm	lm	ll	ll	ll	lm	lm	ll	lm	ll	ll
F00585-6:G>T-LG2	<lmxll>	{1-}	(ll,lm)	LGII-3	43.85	Fvb2	13589532	1		TGCAGGGACTGCCATTGCGGAGAGGCTCAAGTTATTCAGCGAAGCTTGTGAAGGAAGTTCTTCACTTTT	6:G>T	0.979167	285.014	lm	ll	ll	ll	lm	lm	ll	lm	lm	--	ll	ll	lm	ll	lm	ll	ll	ll	ll	ll	ll	lm	lm	ll	lm	lm	ll	ll	ll	ll	lm	lm	ll	lm	lm	ll
F32590-22:C>G-LG2	<lmxll>	{1-}	(ll,lm)	LGII-3	45.214	*	0	0		TGCAGTGGAAATACCTGCAAATCAAAGTTACGCAAGTGATTGCAGCAGTTTTAGGTTGGTCAGGTGGAT	22:C>G	0.989583	384.247	lm	ll	lm	ll	lm	lm	ll	lm	lm	lm	ll	ll	lm	lm	lm	ll	ll	--	ll	ll	ll	lm	ll	ll	lm	lm	ll	ll	ll	ll	lm	lm	ll	lm	lm	ll
F33243-62:C>T-LG2	<lmxll>	{1-}	(ll,lm)	LGII-3	47.308	Fvb2	14693882	2	2	TGCAGAGTTGATGATCATCATTAGTGAAGAATAGGTGATACGAATTACATAAAGGTTTCCATCGTAAAA	62:C>T	1	411.864	lm	ll	lm	ll	lm	lm	ll	lm	lm	lm	ll	ll	lm	ll	lm	ll	ll	lm	ll	ll	ll	lm	ll	ll	lm	lm	ll	ll	ll	ll	lm	lm	ll	lm	lm	ll
M31886-61:T>A-LG2	<nnxnp>	{-0}	(nn,np)	LGII-3	48.205	Fvb2	25554534	1		TGCAGGTAGATTTAGTGAAGCGGCATTGTTTCCCTGTTTATTGGGATGGAGAAAACCGGCGTGTCTTAC	61:T>A	0.989583	271.342	np	np	np	np	np	np	np	nn	np	nn	nn	np	nn	nn	np	nn	np	np	np	np	np	np	np	nn	nn	np	nn	nn	nn	nn	nn	nn	np	nn	np	nn
M30480-51:A>C-LG2	<nnxnp>	{-0}	(nn,np)	LGII-3	49.188	Fvb2	24263484	2		TGCAGCTTCCATCTCCATGTCTCAGTTGCCTCTCTTTGCTGCCTGGAGTGAAACCTAGAAAGCTTGGGG	51:A>C	0.989583	334.874	np	np	np	np	np	np	np	nn	np	nn	np	np	nn	nn	np	nn	np	np	np	np	np	np	np	nn	nn	np	np	nn	np	nn	nn	nn	np	nn	nn	nn
F21588-31:G>C-LG2	<lmxll>	{1-}	(ll,lm)	LGII-3	50.519	Fvb2	14146476	3		TGCAGATTTAGAAGTGAAATATTACAGACTTGCAGCAAATACCAACAAACCAACTGGAGAATTGACAAC	31:G>C	1	269.937	lm	ll	lm	ll	lm	lm	ll	lm	lm	lm	ll	ll	lm	ll	ll	ll	ll	lm	ll	ll	ll	ll	lm	ll	ll	lm	ll	ll	ll	ll	lm	lm	ll	ll	lm	ll
M42110-36:A>G-LG2	<nnxnp>	{-0}	(nn,np)	LGII-3	51.388	*	0	0		TGCAGGGTCATCCCTCAGGGTTGCACGGTATGGCAAACACGTGTTACTCTAGAACTATTGTCGTGTGAC	36:A>G	0.958333	322.223	nn	nn	np	np	np	nn	np	nn	np	nn	np	np	nn	np	np	nn	np	np	np	nn	np	np	np	nn	nn	np	np	nn	np	nn	nn	nn	np	nn	np	nn
M26870-66:G>A-LG2	<nnxnp>	{-0}	(nn,np)	LGII-3	52.24	Fvb2	26609845	1		TGCAGTGGAATTTTCCATTTTCACATCAAACATGTTCTGTCTGTGCGGTATTTTGGCTTGAATAGCGAA	66:G>A	1	374.148	np	nn	np	np	np	np	np	nn	np	nn	np	np	nn	np	np	nn	np	np	np	nn	np	np	np	nn	nn	np	np	nn	np	nn	nn	nn	nn	nn	np	nn
M12894-15:A>G-LG2	<nnxnp>	{-0}	(nn,np)	LGII-3	54.133	Fvb2	26597863	0		TGCAGATATATGGACAAGCCTTTGCACATACTTCTCCTTGACTGTCTTCAAAACCCACAGTGGCTGAAA	15:A>G	1	397.676	np	np	np	np	np	np	np	nn	np	nn	np	nn	nn	np	np	nn	nn	np	np	np	np	nn	np	nn	nn	np	np	nn	np	np	nn	nn	np	nn	np	nn
M18682-62:T>A-	<nnxnp>	{-0}	(nn,np)	LGII-3	55.435	Fvb2	26684413	10		TGCAGATTCCGGCCACTCCGTGGCACACTGTCAGCAAATCATCTGTGAGACTCGGAATACTATAAATTT	62:T>A	1	1224.64	np	np	np	np	np	nn	np	nn	np	nn	np	np	nn	np	np	nn	np	np	np	nn	np	np	np	nn	nn	np	np	nn	np	nn	nn	nn	np	nn	np	nn
M32484-68:C>T-LG2	<nnxnp>	{-0}	(nn,np)	LGII-3	56.61	*	0	0		TGCAGGGAAAAAAGAAACTGAGAGTACCAATCATGCATAGGGGGATACTCCATAAGTTGCAGTCAAAAC	68:C>T	1	501.964	np	np	np	np	nn	np	np	nn	np	nn	np	np	nn	np	np	nn	np	np	np	np	np	nn	np	nn	nn	np	np	nn	np	nn	nn	nn	np	nn	np	nn
M17222-41:T>G-LG2	<nnxnp>	{-0}	(nn,np)	LGII-3	57.643	Fvb2	27069485	3		TGCAGAATTCATATAAGCTAGTGGTTCCACAACGATCCATTTATCTGATCTCATAGACGCACCAACAGA	41:T>G	1	696.332	np	np	np	np	np	np	np	nn	np	nn	np	np	nn	np	np	nn	np	np	np	np	np	np	np	nn	nn	np	np	nn	np	nn	nn	nn	np	nn	np	nn
M11692-21:G>C-LG2	<nnxnp>	{-0}	(nn,np)	LGII-3	58.093	Fvb2	26902974	7		TGCAGTTATAAGAATCATAGTGAAGTTGGTAACATGGAAAGATCAATTGTATTTTGTATGTAATATTTT	21:G>C	1	730.405	np	np	np	np	np	np	np	nn	np	nn	np	np	nn	np	np	np	np	np	np	np	np	np	np	nn	nn	np	np	nn	np	nn	nn	nn	np	nn	np	nn
M13766-59:C>T-LG2	<nnxnp>	{-0}	(nn,np)	LGII-3	58.386	Fvb2	26929418	2		TGCAGCGAGTTCTCTGAAATCTTTGATGTTGATTATTTTATATCATCTTTGTCAAAAGACGTTACAGAT	59:C>T	1	1903.43	np	np	np	np	np	np	np	nn	np	nn	np	np	nn	np	np	nn	np	np	np	np	np	np	np	nn	nn	np	np	nn	np	nn	nn	nn	nn	nn	np	nn
M12558-52:C>G-LG2	<nnxnp>	{-0}	(nn,np)	LGII-3	59.715	Fvb2	27715989	4		TGCAGAAACTCTTTGATATTTACAATGACTAGTACAAGGAGAGCTAGCTGAACCTCATCTGGCTTGATG	52:C>G	1	512.359	np	np	np	np	nn	np	np	nn	np	nn	np	np	nn	nn	np	nn	np	np	np	np	np	np	np	nn	nn	np	np	nn	np	nn	nn	nn	np	nn	np	nn
CTCA-365	<nnxnp>	{-0}	(nn,np)	LGII-3	60.286	-	0	0		#N/A	#N/A	#N/A	#N/A	np	np	np	np	np	np	np	nn	np	nn	np	np	nn	np	np	nn	np	np	np	np	np	np	np	nn	nn	np	np	nn	np	nn	nn	nn	np	nn	np	nn
M32210-42:A>G-	<nnxnp>	{-0}	(nn,np)	LGII-3	60.937	*	0	0		TGCAGCAAATTCATCAAAGAGTTTTTAGAAGCTAAACTACTCACTACTTGTTCGGTTTATAAGAATTTG	42:A>G	1	455.452	np	np	np	np	nn	np	np	nn	np	nn	np	np	nn	np	np	nn	np	np	np	np	np	np	np	nn	nn	np	np	nn	np	nn	nn	nn	np	nn	np	nn
M10773-19:G>A-LG2	<nnxnp>	{-0}	(nn,np)	LGII-3	61.316	Fvb2	26405388	1		TGCAGCTATTTATGATTACGTGTAAGTATCGTTCTCCATGTAAAAAACAAGAAATGTCTGCATTTTCTT	19:G>A	1	414.86	np	np	np	np	np	np	np	nn	np	nn	np	np	nn	np	np	nn	np	np	np	np	np	np	np	nn	nn	np	np	nn	np	nn	nn	nn	np	nn	np	nn
M10953-61:T>A-LG2	<nnxnp>	{-0}	(nn,np)	LGII-3	61.957	Fvb2	25060988	0		TGCAGGATTACATTGAGTTTCTATGTGGCCTTGGGTATAATGCCAAGCAAATGAAAGCTGTTATCAGAC	61:T>A	1	493.817	np	np	np	np	np	np	np	nn	np	nn	np	np	nn	np	np	nn	np	np	np	np	np	np	np	nn	nn	np	np	nn	np	nn	nn	nn	np	nn	np	nn
M30905-60:G>T-LG2	<nnxnp>	{-0}	(nn,np)	LGII-3	62.351	Fvb2	25211422	0		TGCAGCCACAATTTCCAAAGACCAATCATACTTCTACACCTCATTTTTTTCTCTTGCTGGGACAAAAAT	60:G>T	0.989583	341.293	np	np	np	np	np	np	np	nn	np	nn	np	np	nn	np	np	nn	np	np	np	np	np	np	np	np	nn	np	np	nn	np	nn	--	nn	np	nn	np	nn
ChFaM126-214	<nnxnp>	{-0}	(nn,np)	LGII-3	63.117	Fvb2	25161101	0		#N/A	#N/A	#N/A	#N/A	np	np	np	np	np	np	np	nn	np	nn	np	np	nn	np	np	nn	np	np	np	np	np	np	np	nn	nn	np	np	nn	np	nn	nn	nn	np	nn	np	nn
M30013-16:C>T-LG2	<nnxnp>	{-0}	(nn,np)	LGII-3	63.442	Fvb2	25764432	4		TGCAGGCTCAATGATCCCCATGTAATAATGCAACATCTTTCAAGCATGCAACATTATTTACACTACTGT	16:C>T	1	539.72	np	np	np	np	np	np	np	nn	np	nn	np	np	nn	np	np	nn	nn	np	np	np	np	np	np	nn	nn	np	np	nn	np	nn	nn	nn	np	nn	np	nn
M23117-55:A>G-LG2	<nnxnp>	{-0}	(nn,np)	LGII-3	64.189	Fvb2	25552097	2		TGCAGTTTCACCACTAAGCTTCAAACCCTTTCTCCACTGAAATGCAAATAGCAGTAGATTAGAATATAA	55:A>G	1	508.163	np	np	np	np	np	np	np	nn	np	nn	np	np	nn	np	np	nn	nn	np	np	np	np	np	np	nn	nn	np	np	nn	np	nn	nn	nn	np	nn	np	nn
M30022-39:T>A-LG2	<nnxnp>	{-0}	(nn,np)	LGII-3	64.691	Fvb2	26374737	2		TGCAGCTGTAACACCAATGCCACATATGACAGGCAACACTAATCAGCATAGCTCAAAGTCTACAATTGC	39:T>A	0.989583	430.886	np	np	np	np	np	np	np	nn	np	nn	nn	np	nn	np	np	nn	np	np	np	np	np	np	np	nn	nn	np	np	nn	np	nn	nn	nn	np	nn	np	nn
M31280-30:A>G-LG2	<nnxnp>	{-0}	(nn,np)	LGII-3	65.285	Fvb2	26303268	4		TGCAGAGCCACTTGCAATCAGAAAACAGAGAATGAACTAAATCCCACCATAAGAAAACTAAGAACCAAC	30:A>G	1	438.365	np	np	np	np	np	np	np	nn	np	nn	np	np	nn	nn	nn	nn	np	np	np	np	nn	np	np	nn	nn	np	np	nn	np	nn	nn	nn	np	nn	np	nn
Fvi11-125	<nnxnp>	{-0}	(nn,np)	LGII-3	65.755	-	0	0		#N/A	#N/A	#N/A	#N/A	np	np	np	np	np	np	np	nn	np	nn	np	np	nn	np	np	nn	np	np	np	np	np	np	np	nn	nn	np	np	nn	np	nn	nn	nn	np	nn	np	nn
M34811-18:T>C-LG2	<nnxnp>	{-0}	(nn,np)	LGII-3	66.121	Fvb2	24810835	3		TGCAGCTTGATATTAGAATAATATTGACGATAACGTTTTATATTAGCCCACTCCTCTCCACTCCCCAAA	18:T>C	0.989583	491.74	np	np	np	np	np	np	np	nn	np	nn	np	np	nn	np	np	nn	np	np	np	np	np	np	np	nn	nn	np	np	nn	--	nn	nn	nn	np	nn	np	nn
M12704-30:C>T-LG2	<nnxnp>	{-0}	(nn,np)	LGII-3	67.369	Fvb2	26196891	0		TGCAGAAGGTTCAGCTCAAAGACGCATCCACGTAGGAGTAGCCAAGAAGATCAAGAAGGGTGCACACAA	30:C>T	1	473.213	np	np	np	np	np	np	np	nn	np	nn	np	np	nn	np	np	nn	np	np	np	np	np	np	np	nn	nn	np	np	nn	np	nn	nn	nn	np	nn	nn	nn
M38907-46:T>C-LG2	<nnxnp>	{-0}	(nn,np)	LGII-3	69.43	Fvb2	27254588	3		TGCAGGGACCTGGTCGGGCGAGAGAGAAGCATGAAAAGGAAAGAAGTGAACTTCGTGATTTGGTAACAT	46:T>C	1	342.49	np	np	np	np	np	np	nn	nn	np	nn	np	np	nn	np	nn	nn	np	np	nn	np	nn	np	np	nn	nn	np	np	nn	nn	nn	nn	nn	nn	nn	np	nn
M14828-61:C>A-LG2	<nnxnp>	{-0}	(nn,np)	LGII-3	70.437	Fvb2	26311362	0		TGCAGGGTTGTACAAAAACTACATACTTGGGCAGTATCCTGGGAGGCGAATCAGGAACTCACAGTGAGA	61:C>A	1	398.513	np	np	nn	np	np	np	np	nn	np	nn	np	np	nn	np	np	nn	nn	np	np	nn	np	np	np	nn	nn	np	nn	nn	np	nn	nn	nn	np	nn	np	nn
M15902-20:T>C-LG2	<nnxnp>	{-0}	(nn,np)	LGII-3	72.002	Fvb2	24475965	1		TGCAGAAATCAGATAGTTCATATGTTTGACTGTTTTGTTGGTTTTGTTTATACAGTGGTCAATGGGATG	20:T>C	1	303.004	np	np	np	np	np	np	np	nn	nn	nn	np	np	nn	np	nn	nn	np	np	np	np	np	np	np	nn	nn	np	np	nn	np	nn	nn	nn	np	nn	np	nn
M13553-57:A>G-LG2	<nnxnp>	{-0}	(nn,np)	LGII-3	74.156	Fvb2	27580579	0		TGCAGAGACATACCTTCAGAACAAAAAGCCAGATTCTTTTGGTTCATTTTCGCCTGCATGGCCTGCATA	57:A>G	1	362.522	np	nn	np	np	np	nn	nn	nn	np	nn	np	np	nn	np	np	nn	np	np	nn	np	np	np	np	nn	nn	np	nn	nn	nn	nn	nn	nn	nn	nn	np	nn
M11504-27:T>C-LG2	<nnxnp>	{-0}	(nn,np)	LGII-3	75.04	Fvb2	25212894	0		TGCAGTGATCCTCTCCTTGTCTCTGGTTGGGAATGCTTCCAAGAGAACACCGTCTTTATAGAAATGGAA	27:T>C	1	321.859	np	nn	np	np	nn	np	nn	nn	np	nn	np	np	nn	np	nn	nn	np	np	np	np	np	np	np	nn	nn	np	np	nn	nn	nn	nn	nn	np	nn	nn	nn
M21581-53:C>G-LG2	<nnxnp>	{-0}	(nn,np)	LGII-3	76.395	Fvb2	26310871	3		TGCAGCCGATGCTGGGATTCGCTCTGTCTGTGTCACTAACTTCAGGTAGTTGTCAATGCCAGCATTTCT	53:C>G	1	288.679	np	np	np	np	nn	np	np	nn	nn	nn	np	np	nn	np	np	nn	nn	np	nn	np	np	np	np	nn	nn	np	np	nn	nn	nn	nn	nn	nn	nn	np	nn
M23959-46:T>C-LG4	<nnxnp>	{-0}	(nn,np)	LGII-3	77.339	Fvb4	14618938	7		TGCAGACATCATAATTATTTTATAATGTCAATCTATTCATGGCTGATATGAAAAAATATTACAGATCGG	46:T>C	1	449.13	np	np	np	np	np	np	np	nn	np	nn	np	np	nn	np	np	nn	np	nn	np	np	np	nn	np	nn	nn	np	np	nn	np	nn	nn	nn	np	nn	nn	nn
M13323-7:T>C-LG2	<nnxnp>	{-0}	(nn,np)	LGII-3	79.475	Fvb2	23864212	0		TGCAGGCTCGTGATCTTACCAGCCCGGTTCCAAAGAATTTAGTTTGGGAAGCTGTACACACATATGGCT	7:T>C	1	265.488	np	np	np	np	np	np	np	nn	np	nn	np	np	nn	np	np	nn	nn	np	np	nn	np	np	np	nn	nn	np	np	nn	nn	nn	nn	nn	np	nn	np	nn
M27216-33:A>G-LG2	<nnxnp>	{-0}	(nn,np)	LGII-3	84.467	Fvb2	25624013	0		TGCAGAGAGGTAATACCTTGTTGAGGCATGCAAATTCATCGTTTCATTGGAATTGTTACAGTGCTGAGC	33:A>G	1	376.089	np	np	np	np	np	np	nn	nn	np	nn	np	nn	nn	np	np	nn	np	np	np	np	np	nn	np	nn	nn	np	np	nn	nn	nn	nn	nn	np	np	nn	np
16373-44:T>C-LG2	<hkxhk>	{11}	(h-,kk)	LGII-4	0	Fvb2	21316328	3		TGCAGGAGGTTTGCTTATCAATGACACTACCCTCCATGTAATGGTCCTCTCTCAAGCTTCTTACAGATC	44:T>C	1	647.7	kk	h-	kk	h-	kk	h-	h-	h-	h-	h-	h-	h-	h-	h-	h-	h-	h-	h-	kk	h-	h-	kk	h-	kk	kk	h-	h-	kk	h-	h-	h-	h-	h-	h-	kk	kk
28117-67:T>C-LG2	<hkxhk>	{11}	(h-,kk)	LGII-4	3.479	Fvb2	20234513	0		TGCAGAGGGATTATGCTTTTACAATGGTCAGCTCATCAATGCAATATGTGAATTTAGACTATACTTTTC	67:T>C	1	762.932	kk	h-	kk	h-	kk	h-	kk	h-	h-	h-	h-	h-	h-	kk	kk	h-	h-	h-	h-	h-	h-	h-	h-	kk	kk	h-	h-	kk	h-	h-	h-	h-	h-	h-	h-	kk
11348-68:T>C-LG2	<hkxhk>	{11}	(h-,kk)	LGII-4	3.933	Fvb2	18514976	2		TGCAGATCAAAGCACATTTCTTCCAATCCTCTAATGCTGCCTGTACATGTTTAGATGTACTTGTAATTT	68:T>C	1	603.905	kk	h-	kk	h-	kk	h-	kk	h-	h-	h-	h-	h-	h-	kk	kk	h-	kk	h-	h-	h-	h-	h-	h-	kk	kk	h-	h-	kk	kk	h-	h-	h-	h-	h-	h-	kk
F21750-6:G>C-LG2	<lmxll>	{0-}	(ll,lm)	LGII-4	5.576	Fvb2	20451258	1		TGCAGGGAGAAAACGGAAAGAGCAGCAGGATGCTAACCAAGCCGGAATGGGTCTCAATCCTGCTTATCC	6:G>C	1	805.1	ll	ll	ll	ll	ll	ll	ll	lm	ll	lm	lm	lm	lm	ll	ll	lm	ll	lm	lm	lm	lm	lm	lm	ll	ll	lm	lm	ll	lm	lm	ll	lm	lm	lm	ll	ll
41957-18:A>G-LG2	<hkxhk>	{11}	(h-,kk)	LGII-4	5.792	Fvb2	19136942	3		TGCAGATTCAATAGACACATTGAAAGCTCACCGTGTATATCTTTCTCATTCATTATTATTTGGTGTAAA	18:A>G	1	715.842	kk	h-	kk	h-	kk	h-	kk	h-	h-	h-	h-	h-	h-	h-	h-	h-	h-	h-	h-	h-	h-	h-	h-	kk	kk	h-	h-	kk	kk	h-	h-	h-	h-	h-	h-	kk
14099-26:C>T-LG2	<hkxhk>	{11}	(h-,kk)	LGII-4	7.037	Fvb2	21176189	1		TGCAGTTTTGTATCCAGGAAGGCGTCCGACCGTGTTGAGAATCCGCCTAAGGTACTACAACAGCTCACT	26:C>T	1	835.352	kk	h-	kk	h-	kk	h-	kk	h-	h-	h-	h-	h-	h-	kk	h-	h-	h-	h-	h-	h-	h-	h-	h-	kk	kk	h-	h-	kk	kk	h-	h-	h-	h-	h-	h-	kk
21739-5:A>G-LG2	<hkxhk>	{11}	(h-,kk)	LGII-4	8.386	Fvb2	19716868	2		TGCAGAAATTCTTTCCAGCATTGCGACCTGTTCTTTTCCCTTTGGGATGACTCCGTAAACCTAATTTTA	5:A>G	1	800.027	kk	h-	kk	h-	kk	h-	kk	h-	h-	h-	h-	h-	h-	h-	h-	h-	h-	h-	h-	h-	h-	h-	h-	kk	kk	h-	kk	kk	h-	h-	h-	h-	h-	h-	h-	kk
25187-5:T>C-	<hkxhk>	{11}	(h-,kk)	LGII-4	9.033	*	0	0		TGCAGTGTCTGGTGTGCTTTGATGTCATATCACATATTTCCCTTTCTGCTACCTAAAATGTATTCTCTT	5:T>C	1	800.133	kk	h-	kk	h-	kk	h-	kk	h-	h-	h-	h-	h-	h-	h-	h-	h-	h-	h-	h-	h-	h-	h-	h-	kk	kk	h-	h-	kk	h-	h-	h-	h-	h-	h-	h-	kk
42663-7:G>A-	<hkxhk>	{11}	(h-,kk)	LGII-4	10.23	*	0	0		TGCAGGTGTGTGTCATTTCAATCCATAACCTTTCAGAAGCAAAATATGAGTAGATATTTACAGATCGGA	7:G>A	1	667.898	kk	kk	kk	h-	kk	h-	kk	h-	h-	h-	h-	h-	h-	h-	h-	h-	h-	h-	h-	h-	h-	h-	h-	kk	kk	h-	h-	kk	h-	h-	h-	h-	h-	h-	h-	kk
17650-48:A>G-LG2	<hkxhk>	{11}	(h-,kk)	LGII-4	11.577	Fvb2	20358871	4		TGCAGTGGTTGTTTTGAACACCTTATTCTCAGGTTGTACTCTTTATTTAGAGTCATAGGATGTTTAGGA	48:A>G	1	886.603	kk	h-	kk	h-	kk	h-	kk	h-	kk	h-	h-	h-	h-	h-	h-	h-	h-	h-	h-	h-	h-	h-	h-	kk	kk	h-	h-	kk	h-	h-	h-	h-	h-	h-	h-	kk
24012-50:A>G-LG2	<hkxhk>	{00}	(h-,kk)	LGII-4	11.788	Fvb2	20988595	4		TGCAGAACAGAAAAACTATAGTGAAGGAAACACCAAATTACAGGAAAGATAGAATTATAGACAATGCAA	50:A>G	1	1019.24	h-	h-	h-	kk	h-	h-	h-	kk	h-	kk	h-	h-	h-	kk	h-	kk	h-	h-	h-	kk	kk	h-	kk	h-	h-	kk	kk	h-	kk	kk	h-	kk	kk	h-	h-	h-
22982-35:A>G-LG2	<hkxhk>	{00}	(h-,kk)	LGII-4	12.051	Fvb2	20264815	1		TGCAGCTACCAAGGAGTTGGAAAGACTTTTCAGAAAGGAAGATTTTGGTAAAATGAAGGTTGGTGCTTG	35:A>G	1	634.652	h-	h-	h-	kk	h-	h-	h-	kk	h-	kk	h-	h-	h-	h-	h-	kk	h-	h-	h-	kk	kk	h-	kk	h-	h-	kk	kk	h-	kk	kk	h-	kk	kk	h-	kk	h-
M01500-25:A>T-LG2*	<nnxnp>	{-0}	(nn,np)	LGII-4	12.801	Fvb2	20087140	8		TGCAGTACCAGGCTAGTATATACACACTAATCAAGATCAAGATCCTACAGTTTCCACCAAATTACAGAT	25:A>T	0.989583	660.125	nn	np	nn	np	nn	np	nn	np	nn	np	np	nn	nn	nn	np	np	np	np	nn	np	np	nn	np	nn	nn	np	np	nn	nn	np	nn	np	np	np	np	nn
11775-27:A>G-LG2	<hkxhk>	{11}	(h-,kk)	LGII-4	13.572	Fvb2	21682087	0	2	TGCAGAAGTATGATTCACGTGTACGACACCAATTTGGACGGGATGCTTGATTTCCAGGAATTCAAACAC	27:A>G	1	678.136	kk	h-	kk	h-	kk	h-	kk	h-	h-	h-	kk	h-	h-	h-	h-	h-	h-	h-	h-	h-	h-	h-	h-	kk	kk	h-	h-	kk	h-	h-	h-	h-	h-	h-	h-	kk
13433-31:C>T-LG2	<hkxhk>	{00}	(h-,kk)	LGII-4	13.735	Fvb2	20116816	1		TGCAGCATGTGGTGCAGAGTGAGAGAGATAGCGATATGGAATTCTTGAAGAAGATCCAGGAGGGAGCTA	31:C>T	1	2408.46	h-	h-	h-	kk	h-	h-	h-	kk	h-	kk	h-	h-	h-	h-	h-	kk	h-	h-	h-	kk	kk	h-	kk	h-	h-	kk	kk	h-	kk	kk	h-	kk	kk	h-	h-	h-
ChFaM247-197/220	<hkxhk>	{00}	(hh,hk,kk)	LGII-4	14.09	-	0	0		#N/A	#N/A	#N/A	#N/A	hh	hk	hh	kk	hh	hk	hh	kk	hk	kk	hk	hk	hk	hk	hk	kk	hk	hk	hk	kk	kk	hk	kk	hh	hh	kk	kk	hh	hk	kk	hk	kk	kk	hk	hk	hh
ChFaM004-145	<lmxll>	{1-}	(ll,lm)	LGII-4	15.104	*	0	0		#N/A	#N/A	#N/A	#N/A	lm	lm	lm	ll	lm	lm	lm	ll	lm	ll	lm	ll	lm	lm	lm	ll	ll	lm	lm	ll	ll	lm	ll	lm	lm	ll	ll	lm	ll	ll	lm	ll	ll	lm	lm	lm
ChFvM231-148/170	<hkxhk>	{11}	(hh,hk,kk)	LGII-4	17.129	Fvb2	21954637	0		#N/A	#N/A	#N/A	#N/A	kk	hk	kk	hh	kk	hk	kk	hh	hk	hh	hk	hk	hk	hk	hk	hk	hk	hk	hk	hh	hh	hk	hh	kk	kk	hh	hh	kk	hk	hh	hk	hh	hh	kk	hk	kk
M16013-45:C>T-LG2**	<nnxnp>	{-1}	(nn,np)	LGII-4	17.969	Fvb2	28740057	1		TGCAGTTTTTGATTGCTGTTTTAGCACGGATGTTTGGGAAGGCAACGAGTATAAAGTCTACATAGGAGG	45:C>T	1	1732.5	np	nn	nn	nn	np	nn	nn	nn	nn	nn	nn	nn	nn	nn	nn	np	np	np	nn	nn	nn	nn	nn	np	np	nn	nn	np	np	nn	nn	nn	nn	np	nn	np
19856-11:G>A-LG2	<hkxhk>	{11}	(h-,kk)	LGII-4	18.206	Fvb2	22226811	0		TGCAGTTGAGGGCAGAGTTGACCCAACACCGCCATCCCGGAATTTCCAAACCCAGGGCAGTTACGGATG	11:G>A	1	790.828	kk	h-	kk	h-	kk	h-	kk	h-	h-	h-	h-	h-	h-	kk	h-	kk	kk	h-	h-	h-	h-	h-	h-	kk	kk	h-	h-	kk	kk	h-	h-	h-	h-	kk	h-	kk
M25316-57:G>A-LG2**	<nnxnp>	{-1}	(nn,np)	LGII-4	18.736	Fvb2	26228142	3		TGCAGCCATTCTGGACTGCTTCAAGAATGCCAGTACTACTTCTCAAGATTGTGTCACGACAAACGGATT	57:G>A	0.989583	311.743	np	nn	np	nn	np	np	nn	nn	nn	nn	nn	nn	nn	nn	nn	np	np	np	nn	nn	nn	nn	nn	np	np	nn	nn	np	nn	nn	nn	nn	nn	np	nn	np
FaHY5-S2/3	<hkxhk>	{11}	(hh,hk,kk)	LGII-4	18.806	-	0	0		#N/A	#N/A	#N/A	#N/A	kk	hk	kk	hh	kk	kk	kk	hh	hk	hh	hk	hk	hk	hk	hk	hk	--	hk	hk	hh	hh	hk	hh	kk	kk	hh	hh	kk	hk	hh	hk	hh	hh	kk	hk	kk
21577-59:T>C-LG2	<hkxhk>	{11}	(h-,kk)	LGII-4	19.994	Fvb2	22399433	4		TGCAGCTGAGGAAGCCAATGAATATGAGGACCAGAGTTGAAATGTGCTGTTTCAGATTGTGTAACTTCT	59:T>C	1	1014.59	kk	h-	kk	h-	kk	kk	kk	h-	h-	h-	h-	h-	h-	h-	h-	h-	h-	h-	h-	h-	h-	h-	h-	h-	kk	h-	h-	kk	h-	h-	kk	h-	h-	kk	h-	kk
M14283-25:C>T-LG2*	<nnxnp>	{-1}	(nn,np)	LGII-4	20.862	Fvb2	28558124	1		TGCAGAGGTCTGTCTCCTTTGTAGACAGTATAACTTCAAGCTATAAATCCTGACAGTAGAGTGTCTTGT	25:C>T	1	373.538	np	nn	np	nn	np	np	nn	nn	nn	nn	nn	nn	nn	nn	nn	nn	np	np	nn	nn	nn	nn	nn	np	np	nn	nn	np	np	nn	nn	nn	nn	np	nn	np
20607-64:T>C-LG2	<hkxhk>	{00}	(h-,kk)	LGII-4	21.119	Fvb2	21487534	1		TGCAGGGAAAGAAGGGAATATGCGTGCACTATTGTCTTCATTGCAATATGTATGTTATTTCACGTAGTA	64:T>C	1	1897.04	h-	h-	h-	kk	h-	h-	h-	kk	h-	kk	h-	h-	h-	kk	kk	h-	h-	h-	h-	kk	kk	h-	h-	h-	h-	kk	kk	h-	h-	kk	h-	kk	kk	h-	h-	h-
M11623-39:T>C-LG2	<nnxnp>	{-1}	(nn,np)	LGII-4	21.387	Fvb2	28566133	0		TGCAGTTACTCATCGTACTCCCACTTGGAGATACGACGATGATGACCTACTTGTTCGCCATGACCTTGT	39:T>C	1	479.087	np	nn	np	nn	np	np	nn	nn	nn	nn	nn	nn	nn	nn	nn	np	np	np	nn	nn	nn	nn	nn	np	np	nn	nn	np	np	np	nn	nn	nn	np	nn	np
35590-48:A>G-LG2	<hkxhk>	{11}	(h-,kk)	LGII-4	21.604	Fvb2	23319188	2		TGCAGGTTGCTTTCTTCTGACGACCATGAGAAAGACCGACCAAATAAGACTAGGAACTGAGTAACTAAT	48:A>G	1	1032.9	kk	h-	kk	h-	kk	kk	kk	h-	h-	h-	h-	h-	h-	h-	h-	h-	kk	kk	h-	h-	h-	h-	h-	kk	kk	h-	h-	kk	h-	h-	h-	h-	h-	kk	h-	kk
M25923-23:A>T-LG2*	<nnxnp>	{-1}	(nn,np)	LGII-4	21.656	Fvb2	28736693	3		TGCAGCTACTTCAACAACTTCTGATGGAAATTCAGGTGGGAAATCAGGACGTCAAGCCACGGGACCTAA	23:A>T	1	390.93	np	nn	np	nn	np	np	nn	nn	nn	nn	nn	nn	nn	nn	nn	np	np	np	nn	nn	nn	nn	nn	np	np	nn	nn	np	np	nn	nn	nn	nn	np	nn	np
ARSFL017-217*	<nnxnp>	{-1}	(nn,np)	LGII-4	23.852	Fvb2	27957136	0		#N/A	#N/A	#N/A	#N/A	np	nn	np	nn	np	np	nn	nn	nn	nn	nn	nn	nn	nn	nn	np	np	np	nn	nn	nn	nn	nn	np	np	nn	nn	np	np	nn	nn	nn	nn	np	nn	np
37436--LG2	<hkxhk>	{00}	(h-,kk)	LGII-4	23.966	Fvb2	19169278	1		TGCAGATAGCTCACCATCTCTATAGGGGGACTAGTAATACGCTGTCTAGTGAAATATAAACTTGCTAAA	0	1	883.153	h-	h-	h-	kk	h-	h-	h-	kk	h-	kk	h-	h-	h-	h-	h-	kk	h-	h-	h-	kk	kk	h-	kk	h-	h-	h-	kk	h-	h-	kk	h-	kk	kk	h-	kk	h-
ChFaM067-177*	<nnxnp>	{-1}	(nn,np)	LGII-4	24.758	Fvb2	26837260	0		#N/A	#N/A	#N/A	#N/A	np	nn	np	nn	np	np	nn	nn	nn	nn	nn	nn	nn	nn	nn	np	np	np	nn	nn	nn	nn	nn	np	np	nn	nn	np	np	nn	nn	nn	nn	np	nn	np
ChFaM104-182*	<nnxnp>	{-1}	(nn,np)	LGII-4	24.785	Fvb2	27881146	0		#N/A	#N/A	#N/A	#N/A	np	nn	np	nn	np	np	nn	nn	nn	nn	nn	nn	nn	nn	nn	np	np	np	nn	nn	nn	nn	nn	np	np	nn	nn	np	np	nn	nn	nn	nn	np	nn	np
ChFaM030-500*	<nnxnp>	{-1}	(nn,np)	LGII-4	24.785	-	0	0		#N/A	#N/A	#N/A	#N/A	np	nn	np	nn	np	np	nn	nn	nn	nn	nn	nn	nn	nn	nn	np	np	np	nn	nn	nn	nn	nn	np	np	nn	nn	np	np	nn	nn	nn	nn	np	nn	np
11812-33:G>A-LG2	<hkxhk>	{00}	(h-,kk)	LGII-4	25.293	Fvb2	22096476	0		TGCAGGGAGAAGTGGTAGTGGGGCGAGGAAATCGGATGGACATATGGGGAAATTTACTTGGAAGATTGA	33:G>A	1	1296.03	h-	h-	h-	kk	h-	h-	h-	kk	h-	h-	h-	h-	h-	kk	h-	h-	h-	h-	h-	kk	kk	h-	kk	h-	h-	kk	kk	h-	h-	kk	h-	kk	kk	h-	h-	h-
M17099-11:A>C-LG2**	<nnxnp>	{-1}	(nn,np)	LGII-4	25.883	Fvb2	25979841	1		TGCAGTATGACATCAGGTAAGAAAGATGAAGCACTAGAGGAAGAGAAATAATACCGTAATTATATCAAA	11:A>C	1	317.765	np	nn	np	nn	np	np	nn	nn	nn	nn	nn	nn	nn	nn	nn	nn	np	np	nn	nn	nn	nn	nn	np	np	nn	nn	np	np	nn	nn	nn	nn	np	nn	np
Fvi11-312*	<nnxnp>	{-1}	(nn,np)	LGII-4	26.111	-	0	0		#N/A	#N/A	#N/A	#N/A	np	nn	np	nn	np	np	nn	nn	nn	nn	nn	nn	nn	nn	nn	np	np	np	nn	nn	nn	nn	nn	np	np	nn	nn	np	np	nn	nn	nn	nn	np	nn	np
M36961-46:A>G-LG2**	<nnxnp>	{-1}	(nn,np)	LGII-4	26.477	Fvb2	26087375	1		TGCAGTAGAATGGATAAGGTCAAGTTCACTAAATCATAAACTTATGAGTAATAAGTACAAGGTGATGCA	46:A>G	0.958333	287.287	np	nn	np	nn	np	np	nn	nn	nn	nn	nn	nn	nn	nn	nn	np	np	np	nn	nn	nn	nn	nn	--	np	nn	nn	np	--	nn	nn	nn	nn	np	nn	np
M13411-15:C>G-LG2**	<nnxnp>	{-1}	(nn,np)	LGII-4	27.369	Fvb2	25916715	0		TGCAGCAGAATTGGCCGAACATATCCATGCATTTTCCCAGCAAAGAAAGCAAGTATCGGCCTCTGAGAA	15:C>G	1	335.354	np	nn	np	nn	nn	np	nn	nn	nn	nn	nn	nn	nn	nn	nn	np	np	np	nn	nn	nn	nn	nn	np	np	nn	nn	np	np	nn	nn	nn	nn	np	nn	np
ChFaM088-176*	<nnxnp>	{-1}	(nn,np)	LGII-4	28.26	Fvb2	25307091	0		#N/A	#N/A	#N/A	#N/A	np	nn	np	nn	np	np	np	nn	nn	nn	nn	nn	nn	nn	nn	np	np	np	nn	nn	nn	nn	nn	np	np	nn	nn	np	np	nn	nn	nn	nn	np	nn	np
10883-25:G>T-LG2	<hkxhk>	{11}	(h-,kk)	LGII-4	28.314	Fvb2	23227529	0		TGCAGCCACACTATTAGCCAAACCAGAAAGCATCTCATTGGGTATTCCCACCATGACCTGAAGCCCAGA	25:G>T	1	1081.34	kk	h-	kk	h-	kk	kk	kk	h-	h-	h-	h-	h-	h-	h-	h-	h-	h-	kk	h-	h-	h-	h-	h-	kk	kk	h-	h-	kk	h-	h-	h-	h-	h-	kk	h-	kk
M10925-61:A>G-LG2**	<nnxnp>	{-1}	(nn,np)	LGII-4	28.745	Fvb2	26324171	1		TGCAGAATACAGAAAAACAGGAACAGTTGAGATGCAAATCTTCGGTACAATAACAATTGCAATATAATC	61:A>G	1	333.848	np	nn	np	nn	np	np	nn	nn	nn	nn	nn	nn	nn	nn	nn	np	np	np	nn	nn	nn	nn	nn	np	np	nn	nn	np	np	nn	nn	nn	nn	np	nn	np
38975--LG2	<hkxhk>	{00}	(h-,kk)	LGII-4	29.074	Fvb2	18566221	3		TGCAGCCTCTAGTCTATCATTTGTTTCCCCACAGCCTCTGCTACTATTTGTTTTAGGAATCATGGTTTA	0	1	775.306	h-	h-	h-	kk	h-	h-	h-	h-	kk	kk	h-	h-	h-	h-	h-	kk	h-	h-	h-	kk	kk	h-	kk	h-	h-	h-	kk	h-	h-	kk	h-	kk	kk	h-	kk	h-
11416-25:A>C-LG2	<hkxhk>	{11}	(h-,kk)	LGII-4	29.835	Fvb2	23691650	0		TGCAGGTGAGTACAGACAAGTACTCATCATAATTATCAGTCACAAAAAGAGGTTCAGATTTACTAGGAA	25:A>C	1	1426.58	kk	h-	kk	h-	kk	kk	kk	h-	h-	h-	h-	h-	h-	h-	kk	h-	h-	kk	h-	h-	h-	h-	h-	kk	kk	h-	h-	kk	kk	h-	h-	h-	h-	kk	h-	kk
ChFaM004-147	<nnxnp>	{-1}	(nn,np)	LGII-4	30.526	*	0	0		#N/A	#N/A	#N/A	#N/A	np	nn	np	nn	np	np	np	nn	nn	nn	nn	nn	nn	nn	nn	np	np	np	nn	nn	nn	nn	nn	np	np	nn	nn	np	np	nn	nn	nn	nn	np	nn	np
ChFaM111-188h	<hkxhk>	{11}	(h-,kk)	LGII-4	30.727	Fvb4	4168594	0		#N/A	#N/A	#N/A	#N/A	kk	h-	kk	h-	kk	h-	kk	h-	h-	h-	h-	h-	h-	h-	h-	h-	h-	kk	h-	h-	h-	h-	h-	kk	kk	h-	h-	kk	h-	h-	h-	h-	h-	kk	h-	kk
Fvi11-292h	<hkxhk>	{11}	(h-,kk)	LGII-4	31.208	-	0	0		#N/A	#N/A	#N/A	#N/A	kk	h-	kk	h-	kk	kk	kk	h-	h-	h-	h-	h-	h-	h-	h-	h-	h-	kk	h-	h-	h-	h-	h-	kk	kk	h-	h-	kk	h-	h-	h-	h-	h-	kk	h-	kk
F13323-21:G>T-LG2	<lmxll>	{1-}	(ll,lm)	LGII-4	31.441	Fvb2	23864212	0		TGCAGGCTCGTGATCTTACCAGCCCGGTTCCAAAGAATTTAGTTTGGGAAGCTGTACACACATATGGCT	21:G>T	1	265.488	lm	ll	lm	ll	lm	lm	lm	ll	lm	ll	lm	ll	lm	lm	lm	ll	ll	lm	ll	ll	ll	ll	ll	lm	lm	ll	ll	lm	ll	ll	ll	ll	ll	lm	lm	ll
17687-20:T>A-	<hkxhk>	{11}	(h-,kk)	LGII-4	32.086	*	0	0		TGCAGTTTAGGAAACTCATATGGGATATTACTTAGGTTTCGTGTGTCTTATGTTTACAGATCGGAAGAG	20:T>A	1	703.028	kk	h-	kk	h-	kk	kk	kk	h-	kk	h-	kk	h-	h-	h-	kk	h-	h-	kk	h-	h-	h-	h-	h-	kk	kk	h-	h-	kk	kk	h-	h-	h-	h-	kk	h-	kk
25222-45:T>A-LG2	<hkxhk>	{11}	(h-,kk)	LGII-4	33.834	Fvb2	23496966	1		TGCAGCAACATAAATCAAATGAAGCTGCAAATTTCAGGTATTGTTTGTCATATTCTGAACACAAGTATC	45:T>A	1	1019.08	kk	h-	kk	h-	kk	kk	kk	h-	h-	h-	h-	h-	h-	kk	h-	h-	h-	kk	h-	h-	h-	kk	h-	kk	kk	h-	h-	kk	kk	h-	h-	h-	h-	kk	h-	kk
M01144-50:T>A-LG2	<nnxnp>	{-0}	(nn,np)	LGII-4	34.573	Fvb2	25034167	0		TGCAGATTGGCTGCAAATAACAGAGCAAGAATCAACCCGCCGTTGTCTCCTAATTACTTTGGGAATTCT	50:T>A	0.96875	365.625	nn	np	nn	np	nn	nn	nn	np	nn	np	np	np	nn	np	np	np	np	nn	np	np	np	--	np	nn	nn	np	np	nn	nn	--	nn	np	nn	--	nn	nn
37359--	<hkxhk>	{11}	(h-,kk)	LGII-4	34.796	Fvb2	24373799	4		TGCAGCTTGTAGTTGAGGACTGAACAAAATTGAAGGATAACTAATCAGATTTTGTTCAAACATTTTAGG	0	1	811.942	kk	h-	kk	h-	kk	kk	kk	h-	h-	h-	h-	h-	h-	h-	h-	h-	h-	kk	h-	h-	h-	kk	h-	kk	kk	h-	h-	kk	h-	h-	h-	h-	h-	kk	kk	kk
F17108-24:T>A-LG2	<lmxll>	{1-}	(ll,lm)	LGII-4	35.789	Fvb2	24368283	0		TGCAGTTAGCTATATAGCTAGGCTTGAAGATGGTACTGTATTTGAGAAGAGAGGAGTAGATGGATCGCA	24:T>A	1	315.523	lm	ll	lm	ll	ll	ll	lm	ll	lm	ll	lm	ll	lm	lm	lm	ll	ll	lm	lm	ll	ll	lm	ll	ll	lm	ll	ll	lm	ll	ll	lm	ll	ll	lm	lm	lm
M25222-44:T>C-LG2**	<nnxnp>	{-1}	(nn,np)	LGII-4	36.261	Fvb2	23496966	1		TGCAGCAACATAAATCAAATGAAGCTGCAAATTTCAGGTATTGTTTGTCATATTCTGAACACAAGTATC	44:T>C	1	1019.08	nn	nn	np	nn	np	np	np	nn	nn	nn	nn	nn	nn	nn	nn	np	np	np	nn	nn	nn	nn	nn	np	np	nn	nn	np	np	nn	nn	nn	nn	np	nn	np
17147-45:C>G-LG2	<hkxhk>	{11}	(h-,kk)	LGII-4	42.338	Fvb2	24070060	1		TGCAGGATTACACTGGGGAAGATGTTACTGTTGGTAACTTCTTTGCCGCTATCCTTGGAAACAAAACTG	45:C>G	1	700.613	kk	h-	kk	h-	kk	kk	kk	h-	h-	h-	kk	h-	h-	kk	h-	kk	h-	kk	h-	h-	h-	h-	h-	kk	kk	h-	h-	kk	h-	h-	kk	h-	h-	kk	h-	kk
ChFaM120-186*	<lmxll>	{0-}	(ll,lm)	LGII-5	0	Fvb2	11066108	0		#N/A	#N/A	#N/A	#N/A	lm	ll	lm	lm	lm	lm	ll	ll	ll	ll	ll	ll	ll	ll	lm	ll	ll	ll	lm	ll	ll	lm	ll	ll	lm	lm	lm	lm	lm	lm	lm	lm	ll	ll	--	lm
F24447-5:C>A-*	<lmxll>	{0-}	(ll,lm)	LGII-5	5.635	Fvb2	10954628	4		TGCAGCAGAATGATGATGGTGGTTCTTGGGTTCTTCTGGTACATTCCCATATTTCATGCATGTCTTTGT	5:C>A	0.989583	466.069	lm	ll	lm	lm	lm	ll	ll	ll	ll	ll	ll	ll	lm	ll	lm	ll	ll	ll	ll	ll	ll	lm	ll	ll	ll	ll	ll	lm	ll	ll	ll	lm	ll	ll	ll	lm
F18464-27:C>A-LG2	<lmxll>	{0-}	(ll,lm)	LGII-5	8.291	Fvb2	11820953	1		TGCAGCTGACGCATCTTGGCTTTCGCACTAATGGGATTGCAAAGAGTTTCAAGCTTTTTCCTTTCATCA	27:C>A	1	318.855	lm	ll	lm	lm	lm	lm	ll	ll	ll	ll	ll	ll	lm	ll	lm	ll	ll	ll	ll	ll	ll	lm	ll	ll	lm	lm	ll	lm	ll	ll	lm	lm	ll	ll	ll	lm
F11998-28:C>T-LG2	<lmxll>	{0-}	(ll,lm)	LGII-5	12.184	Fvb2	10958145	2		TGCAGAAATAAGAGTCACAAATGCAAAACATGGAATTAGGAAACAGTAAAAGTAAAACAAAGACAAGAA	28:C>T	1	361.78	lm	ll	lm	lm	lm	lm	ll	ll	ll	ll	ll	ll	lm	ll	lm	ll	ll	ll	ll	ll	ll	lm	ll	ll	lm	ll	ll	lm	ll	lm	lm	lm	ll	ll	ll	lm
F25188-68:G>A-LG2	<lmxll>	{0-}	(ll,lm)	LGII-5	14.581	Fvb2	1565350	2		TGCAGTGGTTGTATCCACATAATCCCCATTGCAACTGGTTTTTGCTGACTGAAAATACCAATGGTAATG	68:G>A	1	425.123	lm	ll	lm	lm	lm	lm	ll	ll	ll	ll	ll	ll	ll	ll	lm	ll	ll	ll	ll	ll	ll	lm	ll	ll	lm	lm	ll	lm	lm	lm	lm	lm	ll	ll	ll	lm
F21738-43:A>C-LG2	<lmxll>	{0-}	(ll,lm)	LGII-5	15.927	Fvb2	1455004	3		TGCAGAAGAAATAAATGCTTCCTTGAATAAACAGATTGTACTAATGCAATGCTTCCAGTTACCAGACAA	43:A>C	1	481.357	lm	ll	lm	lm	lm	lm	ll	ll	ll	ll	ll	ll	ll	ll	lm	ll	ll	ll	ll	ll	ll	lm	ll	ll	lm	lm	ll	lm	lm	lm	lm	lm	ll	ll	ll	lm
F18464-38:G>C-LG2	<lmxll>	{0-}	(ll,lm)	LGII-5	17.799	Fvb2	11820953	1		TGCAGCTGACGCATCTTGGCTTTCGCACTAATGGGATTGCAAAGAGTTTCAAGCTTTTTCCTTTCATCA	38:G>C	1	318.855	lm	ll	lm	lm	lm	lm	ll	ll	ll	ll	ll	ll	lm	ll	lm	ll	ll	ll	ll	ll	ll	lm	ll	ll	lm	lm	ll	lm	lm	lm	ll	lm	ll	ll	ll	lm
F24009-16:C>T-LG2	<lmxll>	{0-}	(ll,lm)	LGII-5	19.774	Fvb2	2036653	0		TGCAGAATCTTGTCCCCAATGGAACAAAGGTAGGCAATATGCCTTTGAGATGGCCAATTTTTATGCAAA	16:C>T	1	365.8	lm	ll	lm	lm	lm	lm	ll	ll	ll	ll	ll	ll	ll	ll	lm	ll	ll	ll	ll	ll	ll	lm	ll	ll	lm	lm	ll	lm	lm	lm	lm	lm	ll	ll	ll	lm
M42548-24:T>C-LG2**	<nnxnp>	{-0}	(nn,np)	LGII-5	20.836	Fvb2	8241300	1		TGCAGTCATAGCCCTTGGCTTTTCTTCTTGCCTCTTTCTTTTGCCAACGAGAACTTTAGAGGGAGCACC	24:T>C	0.947917	424.285	nn	nn	nn	nn	nn	--	nn	np	nn	nn	nn	np	nn	np	np	np	nn	--	nn	nn	np	np	nn	nn	nn	np	nn	nn	--	nn	nn	np	nn	nn	nn	nn
F17638-25:G>A-LG2	<lmxll>	{0-}	(ll,lm)	LGII-5	22.175	Fvb2	5252079	0		TGCAGCCTGTAGCGTATCAGCACAAGCCACCCGTGATTCATTCAATTCACAAAGTAAATGAAGAAACTA	25:G>A	1	368.287	lm	ll	lm	lm	lm	lm	ll	ll	ll	ll	ll	ll	lm	ll	lm	ll	ll	ll	ll	ll	ll	lm	ll	ll	lm	lm	ll	lm	ll	lm	lm	lm	ll	ll	ll	lm
F13532-65:C>T-LG2**	<lmxll>	{0-}	(ll,lm)	LGII-5	26.481	Fvb2	1927582	0		TGCAGCATATGCTTGTTTACAAAACGGCTGCACAGGACTTCCTTACAGCACAAACATAACCAGTTCTCA	65:C>T	1	261.557	lm	ll	ll	lm	lm	lm	ll	ll	ll	ll	ll	ll	ll	ll	lm	ll	ll	ll	ll	ll	ll	lm	ll	ll	lm	lm	ll	lm	ll	lm	lm	lm	ll	ll	ll	ll
F30260-60:G>A-LG2*	<lmxll>	{0-}	(ll,lm)	LGII-5	30.45	Fvb2	1724797	0		TGCAGGCCTCACTATGATCAACTCTTCAAGCGAACTGGTAGCCTAGATAAGAGTTTTGAAGGTATATTT	60:G>A	1	709.043	lm	ll	ll	lm	lm	ll	ll	ll	ll	ll	ll	ll	ll	ll	lm	ll	ll	ll	ll	ll	ll	lm	ll	ll	lm	lm	ll	lm	lm	lm	lm	lm	ll	ll	ll	lm
26957-37:C>T-LG2	<hkxhk>	{00}	(h-,kk)	LGII-5	31.409	Fvb2	10280008	1		TGCAGATTCTACTACTAATTTGTTCATATTTCTCATACATTTCCACTTTACCTATCCAACATAGCAAAA	37:C>T	1	884.388	h-	h-	h-	h-	h-	h-	h-	h-	h-	h-	h-	h-	h-	h-	h-	kk	kk	h-	h-	h-	h-	h-	h-	h-	h-	kk	h-	h-	kk	kk	kk	h-	h-	h-	h-	h-
F32684-27:T>G-LG2	<lmxll>	{0-}	(ll,lm)	LGII-5	33.793	Fvb2	7176809	0		TGCAGCTCTAAGAAACATCAATAAGATTGCCATGTTATGGTACTGTAAAACATCACTAAATTTATATCA	27:T>G	0.979167	911.639	lm	ll	ll	lm	lm	ll	ll	ll	ll	ll	ll	--	ll	ll	ll	ll	lm	ll	ll	ll	ll	lm	ll	ll	lm	lm	ll	lm	ll	lm	lm	lm	ll	lm	--	lm
11342-22:G>A-LG2	<hkxhk>	{00}	(h-,kk)	LGII-5	34.718	Fvb2	1932485	0		TGCAGCACATGAGCCCGTACTTGCGGATCAGACCGTGGGGGTTTCCACACACGCGGCTATCAAAACAAA	22:G>A	1	899.946	h-	h-	h-	h-	h-	h-	h-	h-	h-	h-	h-	h-	h-	h-	kk	h-	h-	h-	h-	kk	h-	kk	h-	h-	h-	kk	h-	h-	kk	h-	kk	kk	h-	h-	h-	h-
31968-37:T>A-LG2	<hkxhk>	{11}	(h-,kk)	LGII-5	36.09	Fvb2	12771424	0		TGCAGAGGTGGAACTTGGTTTCTTTTGTACAGTTTCATTGTGCATACTTGCAGACAAGACCATTGCATC	37:T>A	1	607.289	h-	kk	kk	h-	h-	h-	kk	h-	h-	kk	h-	h-	h-	h-	h-	h-	h-	kk	h-	h-	h-	kk	h-	kk	h-	h-	kk	kk	kk	h-	h-	h-	kk	h-	h-	h-
11687-58:T>A-LG2	<hkxhk>	{00}	(h-,kk)	LGII-5	36.995	Fvb2	9962245	0		TGCAGACCACTCCGGGAAACAGGTACAGTCTTCATCAAAACTCATCTCAAGCTTTTCTTGATTTTTATT	58:T>A	1	783.142	h-	h-	h-	h-	kk	h-	h-	h-	h-	h-	h-	kk	kk	h-	h-	kk	kk	h-	h-	h-	h-	h-	h-	h-	h-	kk	h-	h-	h-	h-	kk	kk	h-	h-	kk	kk
F16749-52:G>C-LG6	<lmxll>	{0-}	(ll,lm)	LGII-5	37.836	Fvb6	3780005	3		TGCAGTTTGAGAAAGAGAGAGGGCATGCACCTTCTAGCATTGATTGCTATACGAAGCAATATGGTGTTT	52:G>C	1	1657.32	lm	ll	ll	lm	lm	lm	ll	ll	ll	ll	ll	ll	ll	ll	ll	lm	lm	ll	ll	ll	ll	lm	lm	ll	lm	lm	ll	lm	lm	lm	lm	lm	ll	lm	lm	lm
M39595-49:C>T-LG2	<nnxnp>	{-0}	(nn,np)	LGII-5	38.134	Fvb2	87444	2		TGCAGACGAGGTTTGGTTTCCATTGCAAGATAGTAGCTGTTCTGCACAGCGAACAGACAGATTATGGTG	49:C>T	0.979167	377.24	nn	nn	nn	nn	nn	nn	nn	np	np	nn	np	np	np	nn	np	np	np	np	np	np	nn	np	nn	nn	nn	np	nn	--	nn	nn	np	np	nn	nn	nn	nn
16810-28:T>G-LG2	<hkxhk>	{11}	(h-,kk)	LGII-5	38.895	Fvb2	10447971	0		TGCAGTATGCGTGTCAGCTTAGAATCTCTGTAGTTGATGTGTCCATGTCTTCCTTTACTGTGATGAATT	28:T>G	1	756.158	kk	kk	kk	h-	h-	h-	kk	h-	h-	kk	h-	h-	h-	h-	h-	h-	h-	kk	kk	h-	h-	h-	h-	kk	kk	h-	kk	h-	h-	h-	h-	h-	kk	h-	h-	kk
M28134-7:C>T-	<nnxnp>	{-0}	(nn,np)	LGII-5	39.71	*	0	0		TGCAGTGCATTGATATAAACTAAGCATTTTGGAGTCACACTATTTTTGCATCTTGCATTTGTTTTGGTT	7:C>T	0.989583	800.655	nn	nn	nn	nn	nn	nn	nn	np	nn	nn	np	nn	np	np	np	nn	np	nn	np	np	np	nn	nn	nn	nn	np	np	nn	--	nn	np	np	nn	nn	nn	nn
34679-30:C>A-LG2	<hkxhk>	{11}	(h-,kk)	LGII-5	40.159	Fvb2	9958262	0		TGCAGTTCACATATTTCGGTCATTTGGGTCCAATCTGAGAGAACAGAAAACTATTCCAATCTTGTATAT	30:C>A	1	944.781	h-	kk	kk	h-	h-	h-	kk	h-	h-	kk	h-	h-	h-	h-	h-	h-	h-	kk	h-	h-	h-	h-	h-	kk	h-	h-	h-	h-	kk	h-	h-	h-	kk	h-	h-	h-
12940-60:G>C-LG2	<hkxhk>	{11}	(h-,kk)	LGII-5	40.532	Fvb2	10005564	0		TGCAGATACGAAAGGAACAGAGTGTAATTTCTAGATTCAACTGTGAACTAGAAACAAATAGAAAGTACA	60:G>C	1	647.231	h-	kk	kk	h-	h-	h-	kk	h-	h-	kk	h-	kk	h-	h-	h-	h-	h-	kk	h-	h-	h-	h-	h-	kk	kk	h-	h-	h-	h-	h-	h-	h-	kk	h-	h-	h-
F31252-23:T>C-LG2*	<lmxll>	{0-}	(ll,lm)	LGII-5	41.033	Fvb2	7087370	3		TGCAGTAAGAATAGTTCTTATTATTGGGATTGTACTGGTTCAAAATTTGTGAACTTTGCAAATTACTTG	23:T>C	1	664.906	lm	ll	ll	lm	lm	lm	ll	ll	ll	ll	ll	ll	ll	ll	ll	lm	ll	ll	ll	ll	ll	lm	lm	ll	ll	lm	ll	lm	lm	lm	lm	lm	ll	lm	ll	lm
18390-48:T>C-LG2	<hkxhk>	{11}	(h-,kk)	LGII-5	41.156	Fvb2	12821098	2	2	TGCAGTTGCTAGCAATGTAAGATACAGTCATTTACGTACTACAATAATTAGTTGCCTTCAAATCTTTAC	48:T>C	1	1130.59	h-	kk	kk	h-	h-	h-	kk	h-	h-	kk	h-	h-	h-	h-	h-	h-	h-	kk	h-	h-	h-	h-	h-	kk	h-	h-	h-	h-	h-	h-	h-	h-	kk	h-	h-	h-
M12354-20:T>C-LG2	<nnxnp>	{-0}	(nn,np)	LGII-5	41.559	Fvb2	6541566	0		TGCAGAACTTCCTCAGCTGCTTCACGTGAATAGAACTCAACAAAACCATACCCTTCTGTCTGACCTGTT	20:T>C	1	272.416	nn	nn	nn	nn	nn	nn	nn	np	np	nn	nn	np	nn	nn	np	np	nn	nn	np	np	np	nn	nn	nn	nn	nn	np	nn	nn	nn	np	np	nn	nn	nn	nn
15275-23:T>C-LG2	<hkxhk>	{11}	(h-,kk)	LGII-5	41.911	Fvb2	2903588	0		TGCAGCATCCACAGCTTCCTCCATACTTCCATCAGTCATTGTATGATCACTCTCCAGCTCATCTTCATT	23:T>C	1	719.485	h-	kk	kk	h-	h-	h-	h-	h-	h-	kk	h-	kk	h-	h-	h-	h-	h-	kk	h-	h-	h-	kk	h-	kk	h-	h-	h-	h-	h-	h-	h-	h-	kk	h-	h-	kk
21038-45:A>G-LG2	<hkxhk>	{11}	(h-,kk)	LGII-5	42.625	Fvb2	3595945	1		TGCAGACTGTGCTGGAGCTATATTTTATTCAATAATGAAATTGGCATTAGAAACTTCACATAGTTTAGC	45:A>G	1	1949.32	h-	kk	kk	h-	h-	h-	kk	h-	h-	kk	kk	kk	h-	h-	h-	h-	h-	kk	h-	h-	h-	kk	h-	kk	h-	h-	h-	h-	kk	kk	h-	h-	kk	h-	h-	kk
24526-5:G>A-LG2	<hkxhk>	{11}	(h-,kk)	LGII-5	43.589	Fvb2	12772628	0		TGCAGGTAGTGGTGATGTAGACTATTGGTACTAGAACTAAGCCACCAGGAAAATAGAGAACCTTGAATA	5:G>A	1	781.623	h-	kk	kk	h-	h-	h-	kk	kk	h-	kk	h-	h-	h-	h-	h-	h-	h-	kk	h-	kk	h-	kk	h-	kk	h-	h-	h-	h-	kk	h-	h-	h-	kk	h-	h-	kk
36659--	<hkxhk>	{00}	(h-,kk)	LGII-5	43.655	*	0	0		TGCAGAGGGTTGTTCATTGTGTAATGTTACCTGCCTTTACATATGAATAGATCAACACCCAATTTCTCT	0	1	940.939	h-	h-	h-	h-	h-	h-	h-	h-	kk	h-	h-	h-	h-	h-	h-	kk	kk	h-	h-	h-	h-	h-	h-	h-	h-	kk	h-	h-	h-	kk	kk	kk	h-	h-	kk	h-
FaEGS2-S1/2	<hkxhk>	{11}	(hh,hk,kk)	LGII-5	44.797	-	0	0		#N/A	#N/A	#N/A	#N/A	hk	kk	kk	hk	hk	hk	kk	hk	hk	kk	hk	hk	hk	--	hk	hk	hh	kk	hk	hk	hk	hh	hk	kk	hk	hh	hk	hk	hk	hk	hh	hh	kk	hk	kk	hk
36659-61:A>G-	<hkxhk>	{11}	(h-,kk)	LGII-5	45.912	*	0	0		TGCAGAGGGTTGTTCATTGTGTAATGTTACCTGCCTTTACATATGAATAGATCAACACCCAATTTCTCT	61:A>G	1	940.939	h-	kk	kk	h-	h-	h-	kk	h-	h-	kk	h-	h-	h-	h-	h-	h-	h-	kk	h-	h-	h-	h-	h-	kk	h-	h-	h-	h-	h-	h-	h-	h-	kk	h-	h-	h-
EMFn121-230/236	<hkxhk>	{00}	(hh,hk,kk)	LGII-5	46.432	Fvb2	10584693	0		#N/A	#N/A	#N/A	#N/A	hk	hh	hh	hk	hk	hk	hh	hk	hk	--	hk	hk	hk	hk	hk	kk	kk	hh	hk	hk	hk	hk	hk	hh	hk	kk	hk	hk	hk	hk	kk	kk	hh	hk	kk	hh
16576-28:C>A-LG2	<hkxhk>	{00}	(h-,kk)	LGII-5	46.773	Fvb2	4168218	7		TGCAGGCCAGGTCAATTTATGTACACACCTCTACAACAAAACCAGAAGCTTGAAGGCAGGAATAAGATA	28:C>A	1	1062.47	h-	h-	h-	h-	h-	h-	h-	h-	h-	h-	h-	h-	h-	h-	h-	kk	kk	h-	h-	h-	h-	h-	h-	h-	h-	h-	kk	h-	h-	h-	kk	kk	h-	h-	kk	h-
34721-32:C>A-LG2	<hkxhk>	{11}	(h-,kk)	LGII-5	47.213	Fvb2	3847573	0		TGCAGATTCGTAGATCTTGATGATTAGTACTGCACCATATAACTAGCATCTTATCAATCTCGGCATCTA	32:C>A	1	1063.53	h-	kk	kk	h-	h-	h-	kk	h-	h-	kk	h-	h-	h-	h-	h-	h-	h-	kk	h-	h-	h-	h-	h-	kk	h-	h-	h-	h-	h-	h-	h-	h-	kk	h-	h-	kk
23874-24:C>T-LG2	<hkxhk>	{00}	(h-,kk)	LGII-5	47.38	Fvb2	3600808	2		TGCAGATAAGACATGGGTAAGATTCTTCCACAAGCGTTCTGTGTTATAAAGGAATAGCCATAAGAAGCC	24:C>T	1	807.397	h-	h-	h-	h-	h-	kk	h-	h-	h-	h-	h-	h-	h-	h-	h-	kk	kk	h-	h-	h-	h-	h-	h-	h-	h-	h-	kk	h-	h-	kk	kk	kk	h-	h-	kk	h-
37422-33:C>T-	<hkxhk>	{11}	(h-,kk)	LGII-5	48.125	*	0	0		TGCAGCCACATGATTTTGTCTCTCATTGTTCTCCAACTACAAGGATCAGGTGGAAAAACACAATGAAGA	33:C>T	1	840.372	h-	kk	kk	h-	h-	h-	kk	h-	h-	kk	h-	h-	h-	h-	kk	h-	h-	kk	h-	h-	h-	h-	h-	kk	h-	h-	h-	h-	h-	h-	h-	h-	kk	h-	h-	kk
17237-57:T>C-LG2	<hkxhk>	{00}	(h-,kk)	LGII-5	48.269	Fvb2	10142280	5		TGCAGCAAGCAAATATGTTCAGGTTATATTCCTTGTAGTTGAATCTTTTACCTCCTTTTTTTACAGATC	57:T>C	1	815.039	kk	h-	h-	h-	h-	h-	h-	h-	h-	h-	h-	h-	h-	h-	h-	kk	kk	h-	kk	h-	h-	h-	h-	h-	h-	kk	h-	h-	kk	h-	kk	kk	h-	h-	kk	h-
17479-43:A>G-LG2	<hkxhk>	{00}	(h-,kk)	LGII-5	48.977	Fvb2	10672404	4		TGCAGCAATGATGCCACTGTGTTTCCAACTAGACTAATCCCGGAATCACTGTGAAAGATTTACAGATCG	43:A>G	1	957.088	h-	h-	h-	kk	h-	h-	h-	h-	h-	h-	h-	h-	h-	h-	h-	kk	kk	h-	h-	h-	h-	h-	h-	h-	h-	kk	h-	h-	h-	h-	kk	kk	h-	h-	kk	h-
10592-30:T>C-LG2	<hkxhk>	{11}	(h-,kk)	LGII-5	49.269	Fvb2	2581167	0		TGCAGCATCTCTTCAAACAAGTTTTCTCTGTTCGCAAGCATACATAGCAAGCACATCAGCAGTCATGAC	30:T>C	1	1985.93	h-	kk	kk	h-	h-	h-	kk	h-	h-	kk	h-	h-	h-	h-	h-	h-	h-	kk	h-	h-	h-	h-	h-	kk	h-	h-	h-	h-	h-	h-	h-	h-	kk	h-	h-	kk
16563-38:T>C-LG2	<hkxhk>	{00}	(h-,kk)	LGII-5	49.839	Fvb2	10142587	1		TGCAGGATAAAAAGGAATTGCAGCATCAGATATCTATCTTGCTCTTCGTTGGATTGACTTGTGGAGTTC	38:T>C	1	804.017	h-	h-	h-	h-	h-	h-	h-	h-	h-	h-	kk	h-	kk	h-	h-	kk	kk	h-	h-	h-	h-	h-	h-	h-	h-	kk	h-	h-	kk	h-	kk	kk	h-	h-	kk	h-
M18942-53:A>G-LG2	<nnxnp>	{-0}	(nn,np)	LGII-5	49.994	Fvb2	7522045	0		TGCAGAAGTTGTTACTTCTTGTCATTCTTGAAGCCAACTGTACTTTTGACCGTATGCAATATCAAGTAT	53:A>G	1	993.423	nn	nn	nn	nn	nn	nn	nn	np	np	nn	np	np	np	np	np	np	np	nn	np	np	np	np	nn	nn	nn	np	np	nn	nn	nn	np	np	nn	nn	nn	nn
F01873-57:C>T-LG2	<lmxll>	{0-}	(ll,lm)	LGII-5	50.657	Fvb2	4385375	0		TGCAGTTTGAGTATGGAATAGAGCTTGAAGCTCAGGGATTCTGTGCTCACTCACTCACACAGGAAGTTC	57:C>T	0.895833	290.995	ll	ll	--	lm	ll	lm	ll	ll	lm	ll	ll	lm	ll	ll	lm	ll	lm	ll	lm	lm	lm	lm	lm	ll	lm	lm	lm	ll	ll	ll	lm	lm	ll	ll	lm	ll
23314-19:T>C-	<hkxhk>	{00}	(h-,kk)	LGII-5	50.95	*	0	0		TGCAGATACTATACAGTGTTTGACAAAGTAGTAGACGAGAATAAATGCAACATATTACAGATCGGAAGA	19:T>C	1	877.57	h-	h-	h-	h-	h-	h-	h-	h-	h-	h-	h-	h-	h-	kk	h-	kk	kk	h-	h-	h-	h-	h-	h-	h-	kk	kk	h-	h-	h-	h-	kk	kk	h-	h-	kk	h-
16595-56:A>T-	<hkxhk>	{11}	(h-,kk)	LGII-5	51.262	*	0	0		TGCAGCATCAAAACATAATAAAGTCAATTTCATAATAAATGACCGAAACTTTTCCAAACTATAAAACTC	56:A>T	1	779.041	kk	kk	kk	h-	h-	h-	kk	h-	h-	kk	h-	h-	h-	h-	h-	h-	h-	kk	h-	h-	h-	h-	h-	kk	h-	h-	h-	kk	h-	kk	h-	h-	kk	h-	h-	kk
M27957-52:C>A-LG2	<nnxnp>	{-0}	(nn,np)	LGII-5	51.803	Fvb2	8227153	4		TGCAGTCTCACAGTTGATGCGCATGCGCAGGAGGACCAGATAACCCTACTCACACTTTTTGTTTTACAG	52:C>A	1	563.202	nn	nn	nn	nn	nn	nn	nn	np	np	nn	np	np	np	np	np	np	np	nn	np	np	np	np	nn	nn	nn	np	np	nn	nn	nn	np	np	nn	nn	nn	nn
24256-49:T>C-LG3	<hkxhk>	{00}	(h-,kk)	LGII-5	52.959	Fvb3	13439	2		TGCAGTATGAAGAAAATGAGGAATAGATTATAAAACACTATTTATTGATTAGAACTGTTCTGTTATGTT	49:T>C	1	795.359	h-	h-	h-	h-	h-	h-	h-	h-	h-	h-	h-	h-	h-	h-	h-	kk	kk	h-	h-	h-	h-	h-	h-	h-	h-	h-	kk	h-	h-	h-	kk	kk	h-	h-	h-	h-
F23408-19:C>G-LG2	<lmxll>	{1-}	(ll,lm)	LGII-5	53.536	Fvb2	10617314	0		TGCAGTGGCTCCCCAGTTGCCCATGTCAGCGATAAGTGAGTCAATACGATTCTTTCCCTCAAAATAGGC	19:C>G	1	325.185	ll	lm	lm	ll	ll	ll	lm	lm	lm	lm	ll	lm	lm	ll	lm	ll	ll	lm	lm	lm	ll	lm	ll	lm	lm	ll	ll	lm	ll	lm	ll	ll	ll	lm	ll	lm
M11100-59:C>T-LG2	<nnxnp>	{-0}	(nn,np)	LGII-5	53.733	Fvb2	7706629	0		TGCAGTTGGAAAGTTTTCAAACACTTTGAGGTTCATTGTGAAAGAGGTACCAAGTTCTTCTCTTCATCC	59:C>T	1	426.596	nn	nn	nn	nn	nn	nn	nn	np	np	nn	np	nn	np	np	np	np	np	nn	nn	nn	np	np	nn	nn	nn	np	np	nn	nn	nn	np	np	nn	nn	nn	nn
15275-29:C>T-LG2	<hkxhk>	{00}	(h-,kk)	LGII-5	54.815	Fvb2	2903588	0		TGCAGCATCCACAGCTTCCTCCATACTTCCATCAGTCATTGTATGATCACTCTCCAGCTCATCTTCATT	29:C>T	1	719.485	h-	h-	h-	h-	h-	h-	h-	h-	h-	h-	h-	h-	h-	h-	h-	kk	kk	kk	h-	h-	h-	h-	h-	h-	h-	h-	kk	h-	h-	h-	kk	kk	h-	h-	kk	h-
M38787-26:T>A-LG2	<nnxnp>	{-0}	(nn,np)	LGII-5	55.658	Fvb2	8676126	2		TGCAGTAGTTTCACATACGAAAGTAATACATGAGCAACCACATACGTTATTTTGATCCACCAATAATAC	26:T>A	0.96875	356.321	nn	nn	nn	nn	nn	nn	nn	np	np	nn	np	--	np	np	np	np	np	nn	np	np	np	np	nn	nn	nn	np	np	nn	--	nn	np	nn	nn	nn	nn	nn
M43853-58:C>A-LG2	<nnxnp>	{-1}	(nn,np)	LGII-5	56.418	Fvb2	4105465	3		TGCAGAAAGGATAGCATACACATGGAAGATGGGTGAAGATTCAAGTTCTAAGGATATCCGAGGAGAAAG	58:C>A	0.916667	318.262	nn	nn	np	nn	np	np	np	np	np	np	np	np	np	np	np	nn	nn	nn	np	np	np	np	np	nn	np	nn	nn	np	nn	nn	nn	nn	np	nn	nn	np
15703-58:G>A-LG2	<hkxhk>	{00}	(h-,kk)	LGII-5	56.925	Fvb2	8988390	3	2	TGCAGATACAGAGGGAACTAATGCTTTTGTCTATTGGTATTGGAACTGCTTGTACTGGGTATTGTTTAC	58:G>A	1	978.136	h-	h-	h-	h-	h-	h-	h-	h-	h-	h-	h-	h-	kk	h-	h-	kk	kk	h-	h-	h-	kk	h-	h-	h-	h-	h-	kk	h-	kk	h-	kk	kk	h-	h-	kk	h-
F46332-44:A>C-LG2	<lmxll>	{1-}	(ll,lm)	LGII-5	58.093	Fvb2	3263499	1		TGCAGATTGGTGATAGATTTATAAGCCGTAGGTTGTTGCAAAAAATTTATGACAGAGCTCTTGCAATTG	44:A>C	0.9375	290.623	lm	lm	lm	ll	lm	lm	ll	lm	lm	lm	lm	lm	lm	lm	ll	ll	ll	lm	lm	lm	ll	lm	lm	lm	lm	lm	ll	ll	--	--	ll	ll	lm	lm	--	lm
M21394-35:A>G-LG2	<nnxnp>	{-0}	(nn,np)	LGII-5	59.178	Fvb2	6754580	1		TGCAGGACCCTTCAGCTATGGTTATAGATCACACGAGCTACGCAGTTTCAGACAATGAAGGAGATCATA	35:A>G	1	497.581	nn	nn	nn	nn	nn	nn	nn	np	np	nn	np	np	np	np	np	np	np	nn	np	nn	np	np	nn	nn	nn	nn	np	nn	nn	nn	np	np	nn	nn	nn	nn
M16114-13:C>T-LG2	<nnxnp>	{-0}	(nn,np)	LGII-5	60.444	Fvb2	6325558	0		TGCAGGCTCTTTTCCCAGACAATACCTATGGTGTGGACAGTGGAGGTGATCCAAAAGTTATTCCCAAAC	13:C>T	1	315.014	nn	nn	nn	nn	nn	nn	nn	np	nn	nn	np	nn	np	np	np	np	np	nn	np	np	nn	np	nn	nn	nn	np	np	nn	nn	nn	nn	np	nn	nn	nn	nn
M34113-20:C>A-	<nnxnp>	{-0}	(nn,np)	LGII-5	62.547	*	0	0		TGCAGACTGCCGTCTACCCACAAGATTGAACTGAAAAATTAGCATCAGCAGCTAATGGAATAGTGATTC	20:C>A	1	489.924	nn	nn	nn	nn	nn	nn	nn	np	np	nn	np	np	nn	np	np	np	np	np	np	np	np	np	nn	nn	nn	np	np	nn	nn	nn	np	np	nn	nn	nn	nn
M34543-42:T>G-	<nnxnp>	{-0}	(nn,np)	LGII-5	68.622	*	0	0		TGCAGTACGTTTCAATTACTAGAGTCATTAGCTACAAATTAGTGCTAGCTTTCTTCTTTCTACTTACGA	42:T>G	0.947917	1019.17	nn	nn	nn	nn	nn	--	nn	np	np	nn	np	np	np	np	np	np	np	np	np	np	np	np	nn	nn	nn	np	np	nn	nn	nn	nn	np	nn	nn	--	--
F27869-15:C>A-LG3	<lmxll>	{0-}	(ll,lm)	LGIII-1	0	Fvb3	4983300	1		TGCAGGAATTTCATTCGGATGCTCATTCCCTTTCTCTGGGAAAGTAATCTTGGTTCCTTTTTTCCAGCC	15:C>A	0.989583	310.547	ll	ll	ll	ll	ll	ll	--	lm	ll	lm	lm	lm	lm	lm	lm	ll	ll	lm	lm	ll	ll	lm	lm	lm	lm	ll	lm	ll	ll	lm	ll	lm	ll	lm	ll	lm
F22955-61:G>T-LG3	<lmxll>	{0-}	(ll,lm)	LGIII-1	4.163	Fvb3	4888727	0		TGCAGATAATCACAGGATATTACAATTTGTTTTTGACATAAGCATGATGATGGGTGATGCGGATTGAAT	61:G>T	1	356.957	ll	ll	ll	ll	ll	ll	lm	lm	ll	lm	lm	lm	lm	lm	lm	ll	ll	lm	lm	lm	lm	lm	lm	lm	ll	ll	ll	ll	ll	lm	ll	lm	ll	lm	ll	lm
20910-34:C>A-LG3	<hkxhk>	{11}	(h-,kk)	LGIII-1	6.584	Fvb3	2850479	0		TGCAGCTGATCCTTTAGGCGGTGCAAATATGCATCTCTTGGTATTGAGCACCTAAATTACACCAGGATT	34:C>A	1	837.871	h-	h-	kk	kk	kk	kk	h-	h-	kk	kk	h-	h-	h-	h-	h-	kk	h-	h-	h-	h-	h-	h-	h-	h-	h-	h-	h-	h-	h-	kk	h-	h-	h-	h-	h-	h-
F23688-7:C>A-LG3	<lmxll>	{0-}	(ll,lm)	LGIII-1	7.482	Fvb3	6337571	1		TGCAGGGCTTTGAGCTCTGGCATTCATTGATATCTGAACAAAAAATTAGGAAAAGTATGCATTCAAATA	7:C>A	0.979167	483.575	ll	ll	ll	ll	ll	ll	lm	lm	ll	lm	lm	ll	lm	lm	lm	ll	ll	lm	lm	lm	lm	lm	lm	lm	lm	lm	lm	--	ll	lm	ll	lm	ll	lm	ll	lm
F15323-37:T>C-LG3	<lmxll>	{0-}	(ll,lm)	LGIII-1	9.404	Fvb3	6822346	1		TGCAGATAAACTGCACTTATGGATAAAACATAATGTCTAATTATGATCATCATGATAGATGATTATTAT	37:T>C	1	560.787	ll	ll	ll	ll	ll	ll	lm	lm	ll	lm	ll	lm	lm	lm	lm	ll	ll	lm	lm	lm	lm	lm	lm	ll	lm	lm	lm	ll	ll	lm	ll	lm	ll	lm	ll	ll
30655--LG3	<hkxhk>	{11}	(h-,kk)	LGIII-1	10.127	Fvb3	3205525	0		TGCAGCTACCTCATTGTTACTTGTGCAATTGTCACTGCCTTGAAATTTGACAAACCTTGACTTGACCTA	0	1	828.13	h-	h-	kk	kk	kk	kk	h-	h-	kk	h-	h-	h-	h-	h-	h-	kk	h-	h-	h-	h-	h-	h-	h-	h-	h-	h-	h-	h-	h-	kk	h-	h-	h-	h-	h-	h-
F14382-20:G>A-	<lmxll>	{0-}	(ll,lm)	LGIII-1	10.852	*	0	0		TGCAGTGAGTTTCTGTTTGGGAAAACTAAAACACAAATGAGTGGAACAGTTTACAGATCGGAAGAGCGG	20:G>A	1	420.994	ll	ll	ll	ll	ll	ll	lm	lm	ll	lm	ll	lm	lm	lm	lm	ll	ll	lm	ll	lm	lm	lm	lm	lm	lm	lm	lm	ll	ll	ll	ll	lm	ll	lm	ll	ll
16164-49:T>A-LG3	<hkxhk>	{11}	(h-,kk)	LGIII-1	11.553	Fvb3	2785924	1		TGCAGTTTTATGTTGAGGTACTTTCAGTTCTACTTGCTGCACTAGTTTCTGAGTTACGAAGTTTTGAAC	49:T>A	1	1056.49	h-	h-	kk	kk	kk	kk	h-	h-	kk	h-	h-	h-	h-	h-	h-	kk	h-	h-	h-	h-	h-	h-	h-	h-	h-	h-	h-	h-	h-	kk	h-	h-	h-	h-	h-	h-
F39711-43:A>C-	<lmxll>	{0-}	(ll,lm)	LGIII-1	13.291	*	0	0		TGCAGCTCTCGTAAACCACTACAATGCCAGTCTCGTGACTATCATTTTACAGATCGGAAGAGCGGTTCA	43:A>C	0.958333	792.031	ll	ll	ll	ll	ll	ll	lm	lm	ll	lm	ll	lm	--	lm	--	ll	ll	lm	lm	lm	ll	lm	lm	lm	lm	lm	lm	ll	ll	lm	ll	lm	ll	lm	ll	lm
ChFvM233-218	<lmxll>	{0-}	(ll,lm)	LGIII-1	13.867	Fvb3	6710271	0		#N/A	#N/A	#N/A	#N/A	ll	ll	ll	ll	ll	ll	lm	lm	ll	lm	ll	lm	lm	lm	lm	ll	ll	lm	lm	lm	lm	lm	lm	lm	lm	ll	ll	ll	ll	lm	ll	lm	ll	lm	ll	lm
37074--LG3	<hkxhk>	{11}	(h-,kk)	LGIII-1	15.528	Fvb3	3608382	1		TGCAGTTACCAAACTTGAAATTACGATCTCGTTCCCCTCACCCTGTCCAATGCCCATCTCTTGCAGCTT	0	1	638.391	h-	h-	kk	kk	kk	kk	h-	h-	kk	h-	h-	h-	h-	h-	h-	kk	h-	h-	kk	h-	h-	h-	h-	h-	h-	h-	h-	h-	h-	h-	h-	h-	h-	h-	h-	h-
F16215-36:T>C-LG3	<lmxll>	{0-}	(ll,lm)	LGIII-1	16.155	Fvb3	6462426	0		TGCAGCAGACCTTGTTCATTTCTAGAAGTTCCGTAATTGCTATACAGCGACCCTTCACTTCATATATGT	36:T>C	1	443.625	ll	ll	ll	ll	ll	ll	ll	lm	ll	lm	lm	lm	lm	lm	lm	ll	ll	lm	lm	lm	lm	lm	lm	lm	lm	lm	lm	ll	ll	lm	ll	lm	ll	lm	ll	lm
18375-53:A>C-LG3	<hkxhk>	{11}	(h-,kk)	LGIII-1	16.677	Fvb3	3394484	1		TGCAGTCTCGCTACTGAAATCCAATTCTGGACAGATATAGACAAAAATAATACAGGCATGGACATTTGT	53:A>C	1	1027.97	h-	h-	kk	kk	kk	kk	h-	h-	kk	h-	h-	h-	h-	h-	h-	kk	h-	h-	h-	h-	h-	h-	h-	h-	h-	h-	h-	h-	h-	kk	h-	h-	h-	h-	h-	h-
29635-56:G>A-LG3	<hkxhk>	{11}	(h-,kk)	LGIII-1	17.247	Fvb3	8465067	1		TGCAGAGTGGGAATAAAGATGGCAAGAAATATGAGCAAGAAGAGACACCAGTTGACGATAATTCCACAG	56:G>A	1	682.123	h-	h-	kk	kk	kk	kk	h-	h-	kk	kk	h-	h-	h-	kk	h-	kk	h-	h-	kk	kk	h-	h-	h-	h-	h-	h-	h-	kk	h-	h-	kk	kk	h-	h-	kk	h-
F00727-47:C>T-LG3	<lmxll>	{0-}	(ll,lm)	LGIII-1	18.306	Fvb3	7069507	2		TGCAGACTTTCGCGATCTTTATTACCCCGCCAGTAGGCTGAAGAAGCCTGAAATTGCAAATTCACAAGT	47:C>T	1	361.573	ll	ll	ll	ll	ll	ll	lm	lm	ll	lm	ll	lm	lm	lm	ll	ll	ll	lm	lm	lm	lm	lm	lm	lm	ll	lm	lm	ll	ll	ll	ll	lm	ll	ll	ll	lm
F35071-60:A>G-LG3	<lmxll>	{0-}	(ll,lm)	LGIII-1	19.5	Fvb3	7053169	0		TGCAGGACAAACTTACGCTTGCTAATTTGTAGAAGTAGTTTACAGGGCAATTTGCTGCTGAGATATTAC	60:A>G	1	353.172	ll	ll	ll	ll	ll	ll	lm	ll	lm	lm	ll	lm	ll	lm	ll	ll	ll	lm	lm	lm	lm	lm	lm	lm	lm	lm	lm	ll	ll	lm	ll	lm	ll	lm	ll	lm
M18805-32:A>C-LG3	<nnxnp>	{-0}	(nn,np)	LGIII-1	19.668	Fvb3	7835337	0	2	TGCAGCTCTTAGTGTCATTTGAATGGTGAGTGAAGTTGACACACCCCAAGCAGAAATATGATTCTCTAA	32:A>C	1	512.756	np	np	nn	nn	nn	nn	np	np	nn	nn	nn	np	np	nn	np	np	np	np	nn	np	np	nn	np	nn	np	nn	np	nn	np	np	np	nn	np	np	nn	np
17951-41:T>C-LG3	<hkxhk>	{11}	(h-,kk)	LGIII-1	19.987	Fvb3	3656130	1		TGCAGGTAGAGACTGGATGCAATGAGTCAGCCTTGGAACTTTTCATCTTCTGGTAACTCCCAATATTCT	41:T>C	1	1577.3	h-	h-	kk	kk	kk	kk	h-	h-	kk	h-	h-	h-	h-	h-	h-	kk	h-	h-	h-	h-	h-	kk	h-	h-	h-	h-	h-	h-	h-	h-	h-	h-	h-	h-	h-	h-
M17126-60:G>A-LG3	<nnxnp>	{-0}	(nn,np)	LGIII-1	21.56	Fvb3	7437321	1		TGCAGAGGAGGACCCTGATAAAAAAGGTGGCGTCTGGGTTTTGGACCAGCAACTTGATCAGCCTATTGA	60:G>A	1	357.044	np	np	nn	nn	nn	nn	np	np	nn	nn	np	np	nn	nn	np	np	np	np	nn	np	np	nn	np	nn	np	nn	np	nn	np	np	np	nn	np	np	nn	np
27482-7:T>C-LG3	<hkxhk>	{11}	(h-,kk)	LGIII-1	21.754	Fvb3	8423748	1		TGCAGTTTCACTTTGTAGGGATTTATTGAGAATAATTATCATAAAGTTTCTATCCTTTGTTGGATGAAA	7:T>C	1	1119.18	h-	kk	kk	kk	kk	kk	h-	h-	kk	kk	h-	h-	h-	h-	h-	h-	h-	h-	h-	kk	h-	h-	h-	h-	h-	h-	h-	kk	h-	h-	h-	h-	h-	h-	kk	h-
M31164-48:G>A-LG6	<nnxnp>	{-0}	(nn,np)	LGIII-1	22.403	Fvb6	35257925	4	2	TGCAGAACCACAAACGTATTGGATCATGTTTGCATTTCTCAAGTGTCTGACTATCTGTTTTATAATAGT	48:G>A	1	443.81	np	nn	nn	nn	nn	nn	np	np	nn	nn	np	np	np	nn	np	np	np	np	nn	np	np	nn	np	np	np	nn	np	nn	np	np	np	nn	nn	np	nn	np
BFACT043-198h*	<hkxhk>	{00}	(h-,kk)	LGIII-1	22.499	-	0	0		#N/A	#N/A	#N/A	#N/A	h-	h-	h-	h-	--	h-	kk	kk	h-	h-	h-	kk	kk	h-	kk	h-	h-	kk	h-	kk	kk	h-	kk	kk	kk	h-	kk	h-	h-	kk	h-	h-	h-	kk	h-	kk
25437-34:C>T-	<hkxhk>	{11}	(h-,kk)	LGIII-1	22.684	*	0	0		TGCAGGGCAAATTATTGGTTTCAGACTCTTCTCTCTCAAGATCACTTTTACAGATCGGAAGAGCGGTTC	34:C>T	1	670.354	h-	kk	kk	kk	kk	kk	h-	h-	kk	h-	h-	h-	h-	h-	h-	kk	h-	h-	h-	h-	h-	kk	h-	h-	h-	h-	h-	h-	h-	h-	h-	h-	kk	h-	h-	h-
39709-42:C>T-LG3	<hkxhk>	{10}	(h-,kk)	LGIII-1	23.099	Fvb3	10821798	1		TGCAGCTCTGTCATCTGACAGCATTCTTCAAAGGACCTCTAACAGATTTGGCAATACCAGAGCATCAAA	42:C>T	1	645.136	kk	kk	h-	h-	h-	h-	kk	h-	h-	h-	kk	h-	kk	h-	h-	kk	kk	h-	h-	h-	kk	kk	h-	h-	kk	h-	h-	h-	h-	kk	kk	h-	kk	h-	h-	h-
M13267-9:T>C-LG3*	<nnxnp>	{-1}	(nn,np)	LGIII-1	25.04	Fvb3	19577730	0		TGCAGCTGCTTCTCTTTGTGTTCAGGTGAAGGGAGCCATTCCTAGCATGCCCGAGAGGAAATCAGTTTT	9:T>C	1	267.015	nn	nn	np	np	np	np	nn	nn	np	np	nn	nn	nn	np	nn	nn	nn	nn	np	np	nn	np	np	nn	nn	np	nn	np	nn	nn	nn	np	nn	nn	nn	nn
F43116-35:A>T-LG3	<lmxll>	{0-}	(ll,lm)	LGIII-1	25.189	Fvb3	8764377	1		TGCAGTTCACATGACTGGAATTCAATAGCATTTACATAGTCATTGTGCTCACCAAACTGTTTATGGACA	35:A>T	0.96875	305.567	ll	ll	ll	ll	ll	ll	lm	ll	ll	ll	ll	lm	ll	lm	lm	ll	ll	lm	--	ll	lm	--	lm	lm	lm	lm	lm	lm	lm	lm	ll	lm	ll	lm	ll	lm
33762--LG3	<hkxhk>	{11}	(h-,kk)	LGIII-1	26.088	Fvb3	9088536	0		TGCAGACAAACACAAAAGATAACAATTCAGAAAGCCATGGCTTTCAGAAACAACCCCTGCCTTTCAACT	0	1	816.472	h-	h-	kk	kk	kk	kk	h-	h-	kk	kk	h-	h-	h-	h-	h-	h-	h-	h-	h-	kk	h-	h-	h-	h-	h-	h-	h-	kk	h-	h-	h-	h-	h-	h-	kk	h-
F25851-64:T>C-LG3	<lmxll>	{0-}	(ll,lm)	LGIII-1	27.034	Fvb3	19221138	0		TGCAGTTTACTCTTTTATTTTATTCATGTGTTTCTGGGCTTACTGAGATCAAAACATGTAAAGCTTACT	64:T>C	1	522.978	ll	ll	ll	ll	ll	ll	lm	lm	ll	ll	ll	lm	ll	lm	lm	ll	ll	lm	lm	ll	lm	ll	lm	lm	lm	lm	lm	lm	ll	lm	ll	lm	ll	lm	ll	lm
BFACT043-202**	<nnxnp>	{-0}	(nn,np)	LGIII-1	27.126	-	0	0		#N/A	#N/A	#N/A	#N/A	np	np	nn	nn	--	nn	np	np	nn	nn	np	np	np	nn	np	np	np	np	nn	np	np	nn	np	np	np	nn	np	nn	np	np	np	nn	np	np	nn	np
F38699-57:A>G-LG3	<lmxll>	{0-}	(ll,lm)	LGIII-1	28.196	Fvb3	19089204	4		TGCAGAGAGATAGACTTTACTATTCTTCAACAAGAACATGACCATTTCCATATCATCAGACTTTACAGA	57:A>G	0.989583	412.453	ll	lm	ll	ll	ll	ll	lm	lm	ll	ll	ll	lm	ll	lm	lm	ll	ll	lm	lm	ll	lm	ll	lm	lm	lm	lm	lm	lm	lm	lm	ll	lm	ll	lm	ll	lm
ChFaM040-198*	<nnxnp>	{-1}	(nn,np)	LGIII-1	29.267	Fvb3	19903305	0		#N/A	#N/A	#N/A	#N/A	nn	nn	--	np	np	np	nn	nn	np	np	nn	nn	nn	np	nn	nn	nn	nn	np	np	nn	np	nn	nn	nn	np	nn	np	nn	nn	nn	np	nn	nn	np	nn
F45127-21:T>C-LG3	<lmxll>	{0-}	(ll,lm)	LGIII-1	29.299	Fvb3	10078967	0		TGCAGTTTCCCTAGGCTCCAGTGCTAGTGATCATATAGCGGTTCCAGCTGTAGAATTTGGTGTTGTGGC	21:T>C	0.927083	251.112	ll	ll	--	ll	ll	ll	lm	lm	ll	ll	ll	ll	lm	lm	lm	ll	ll	ll	--	ll	lm	--	lm	lm	lm	lm	lm	lm	lm	lm	ll	lm	ll	lm	ll	lm
F16313-48:T>G-LG3	<lmxll>	{0-}	(ll,lm)	LGIII-1	30.356	Fvb3	18613150	0		TGCAGGTTATATATTGGCCAGCAAATATGGAAACAATCCAATCAAACATTGAATTAGTCTTGATCTGAC	48:T>G	1	1020.82	ll	ll	ll	ll	ll	ll	lm	lm	ll	ll	ll	lm	ll	lm	lm	ll	ll	lm	lm	ll	lm	ll	ll	lm	lm	lm	lm	lm	lm	lm	ll	lm	ll	lm	ll	lm
M25851-38:C>T-LG3	<nnxnp>	{-1}	(nn,np)	LGIII-1	30.881	Fvb3	19221138	0		TGCAGTTTACTCTTTTATTTTATTCATGTGTTTCTGGGCTTACTGAGATCAAAACATGTAAAGCTTACT	38:C>T	1	522.978	nn	nn	np	np	np	np	nn	nn	np	np	nn	nn	nn	np	nn	nn	nn	nn	np	np	nn	np	nn	nn	np	np	nn	np	nn	nn	nn	np	nn	nn	np	nn
F30157-5:G>A-LG4	<lmxll>	{0-}	(ll,lm)	LGIII-1	32.725	Fvb4	8401920	0		TGCAGGAGTGTAGGCCTCAAATACATCTTAGACAGACTCATTCAATGATTATGGACCTGGGAGCTGAAA	5:G>A	1	315.59	ll	ll	ll	ll	ll	ll	ll	lm	ll	ll	ll	lm	ll	ll	lm	ll	ll	lm	lm	ll	lm	ll	ll	lm	lm	lm	lm	lm	ll	lm	ll	ll	ll	lm	ll	lm
M19389-35:G>C-LG3*	<nnxnp>	{-1}	(nn,np)	LGIII-1	33.153	Fvb3	18611165	3		TGCAGTAACCTGTTCCAAAGATGCTTTAGGGAGTTGGGCAGATTATGGAGAAGTCAAAATCTTTACAGA	35:G>C	1	462.65	nn	nn	nn	np	np	np	nn	nn	np	np	nn	nn	nn	np	nn	nn	nn	nn	np	np	nn	np	nn	nn	nn	np	nn	np	nn	nn	nn	np	nn	nn	np	nn
F35077-28:A>T-LG3	<lmxll>	{0-}	(ll,lm)	LGIII-1	33.739	Fvb3	10610501	0		TGCAGCTCTATAAGCTAGCCTCCATGGTAGTAAGGTAAACTCTTTCAAAGTGGCTTTGTATCACAATCT	28:A>T	0.96875	297.379	ll	ll	ll	ll	ll	ll	ll	lm	--	ll	ll	lm	ll	ll	lm	ll	ll	lm	lm	ll	lm	ll	lm	lm	lm	lm	lm	lm	--	ll	ll	lm	ll	lm	ll	lm
F12855-27:C>T-LG3	<lmxll>	{0-}	(ll,lm)	LGIII-1	35.517	Fvb3	1003566	0		TGCAGACATTTTACATGCATTGAGTTCCGTAAGCATTGTCCACGATCCAATCAACTTCTCAGATAGGCT	27:C>T	1	424.424	ll	ll	ll	ll	ll	ll	ll	lm	ll	ll	ll	lm	ll	ll	lm	ll	ll	lm	lm	ll	lm	ll	lm	lm	lm	lm	lm	lm	ll	lm	ll	lm	ll	lm	ll	lm
M33766-39:C>T-LG5*	<nnxnp>	{-1}	(nn,np)	LGIII-1	37.113	Fvb5	22895926	0		TGCAGAACTTTTACTGAGATTGCTAGTTGAAATTATAAACATGACTTTTTTGTACTTTGGTGAACCTTA	39:C>T	0.979167	278.627	nn	nn	np	np	np	np	nn	nn	np	np	nn	nn	nn	np	nn	nn	nn	nn	np	np	nn	nn	nn	nn	nn	np	nn	nn	nn	nn	nn	np	nn	nn	np	nn
F11002-15:A>G-LG5	<lmxll>	{0-}	(ll,lm)	LGIII-1	37.672	Fvb5	23148186	0		TGCAGGAAACTAAAAATAAGAAATATAATTGCAAACATCCTTCCAGTTCATTTGGAAGACGGCCTACTA	15:A>G	1	683.996	ll	ll	ll	ll	ll	ll	ll	lm	ll	lm	ll	lm	ll	ll	lm	ll	lm	lm	lm	ll	lm	ll	lm	lm	lm	lm	lm	lm	ll	lm	ll	lm	ll	lm	ll	lm
M00163-62:A>C-LG3*	<nnxnp>	{-1}	(nn,np)	LGIII-1	37.988	Fvb3	11794004	0		TGCAGATTTTGTTTCATATTTCCTGAATGGTATAGATTACAAACCTAATGAAAAACAGCAACATGAGAA	62:A>C	0.979167	318.93	nn	nn	np	np	np	np	nn	nn	np	nn	nn	nn	nn	np	nn	nn	nn	nn	np	np	nn	np	nn	nn	nn	np	nn	np	nn	nn	nn	np	nn	nn	np	nn
ChFaM009-590/598/600	<efxeg>	{01}	(ee,ef,eg,fg)	LGIII-1	39.27	-	0	0		#N/A	#N/A	#N/A	#N/A	ee	ee	eg	eg	fg	eg	ee	ef	eg	eg	ee	ef	ee	eg	ef	ee	ee	ef	fg	eg	ef	eg	ef	ef	ef	fg	ef	fg	ef	ef	ee	fg	ee	ef	eg	ef
F24164-18:C>A-LG3	<lmxll>	{0-}	(ll,lm)	LGIII-1	39.439	Fvb3	12407650	3		TGCAGAACTCCATGTGTTCTTATCATATCTCTGACTATCACTATGCAGCTAAATGAATGTACTTTACAG	18:C>A	0.989583	363.837	ll	ll	ll	ll	lm	ll	ll	lm	ll	ll	ll	--	ll	ll	lm	ll	ll	lm	lm	ll	lm	ll	lm	lm	lm	lm	lm	ll	lm	lm	ll	lm	ll	lm	ll	lm
BFACT036-130/135/159	<efxeg>	{01}	(ee,ef,eg,fg)	LGIII-1	39.859	Fvb3	11272386	0		#N/A	#N/A	#N/A	#N/A	ee	ee	eg	eg	eg	eg	ee	ef	eg	eg	ee	ef	ee	eg	ef	ee	ee	ef	fg	eg	ef	eg	ef	ef	ef	fg	ef	fg	ef	ef	ee	fg	ee	ef	eg	ef
M10928-25:C>G-LG5*	<nnxnp>	{-1}	(nn,np)	LGIII-1	40.659	Fvb5	23001066	0		TGCAGTGAATTGGAAATAATGTAACCCAAACTGCATTCCTTCAGATCATATATATAAAATAGGGAGAAA	25:C>G	1	356.215	nn	nn	np	np	np	np	nn	nn	np	np	nn	nn	nn	np	nn	nn	nn	nn	np	np	nn	np	nn	nn	nn	np	nn	np	nn	nn	nn	np	nn	nn	np	nn
F19671-52:A>G-LG3	<lmxll>	{0-}	(ll,lm)	LGIII-1	41.544	Fvb3	11425899	0		TGCAGTACACGCAGAATAGTAAAGAGTAGAGATAGACATCAAACTCCACAGGATAACAAAAACAAGAAG	52:A>G	1	399.475	ll	ll	ll	ll	lm	ll	ll	lm	ll	ll	ll	lm	ll	ll	lm	ll	ll	lm	lm	ll	lm	ll	ll	lm	lm	lm	lm	lm	lm	lm	ll	lm	ll	lm	ll	lm
M28731-59:T>C-LG3*	<nnxnp>	{-1}	(nn,np)	LGIII-1	42.957	Fvb3	2329245	1		TGCAGACAATCATGGAGATGCAAAAGCAAGCAAGGATAAACCTAACTTTTCTCTGATTTTCTTGACTGA	59:T>C	1	421.06	nn	nn	np	np	nn	np	nn	nn	np	np	nn	nn	nn	np	nn	nn	nn	nn	np	np	nn	np	nn	nn	nn	np	nn	np	nn	nn	nn	np	nn	nn	np	nn
M41130-55:T>A-LG3**	<nnxnp>	{-1}	(nn,np)	LGIII-1	43.984	Fvb3	21149708	1		TGCAGGCTTGGTTCCAGATAATGTGATCTATACTATCCTTATAGATGGATATTGTTGAAATGGTAAGGT	55:T>A	0.96875	265.293	nn	nn	np	np	nn	np	nn	nn	np	np	nn	nn	nn	np	nn	nn	nn	nn	np	np	np	np	nn	nn	nn	np	nn	np	nn	nn	nn	nn	nn	--	np	nn
M27409-49:A>G-LG3**	<nnxnp>	{-1}	(nn,np)	LGIII-1	45.065	Fvb3	22386867	2	2	TGCAGATTTTGAATAGGAATAATTGAAAGTGAGCACATGAAGAGTTTTCATTCAGAAGAATGCATACTC	49:A>G	0.989583	349.575	nn	nn	np	np	nn	np	nn	nn	np	np	nn	nn	np	np	nn	nn	nn	nn	np	np	np	np	nn	nn	nn	np	nn	nn	nn	nn	nn	np	nn	nn	np	nn
ChFaM098-222*	<nnxnp>	{-1}	(nn,np)	LGIII-1	45.685	-	0	0		#N/A	#N/A	#N/A	#N/A	nn	nn	np	np	nn	np	nn	nn	np	np	nn	nn	nn	--	nn	nn	nn	nn	np	np	np	np	nn	nn	nn	np	nn	np	nn	nn	nn	np	nn	nn	np	nn
F18418-49:A>C-LG3	<lmxll>	{0-}	(ll,lm)	LGIII-1	46.185	Fvb3	12821436	0		TGCAGCTAAGTATCTCTAAACCAAACGTTTACTTTTGGAAAAAGAAATAAACAGAATGCAGCAGAAGGA	49:A>C	1	1471.56	ll	ll	ll	ll	lm	ll	ll	lm	ll	ll	ll	ll	ll	ll	lm	ll	ll	ll	lm	ll	lm	ll	lm	lm	lm	lm	lm	lm	lm	ll	lm	ll	ll	lm	ll	lm
M35678-5:C>T-LG3*	<nnxnp>	{-1}	(nn,np)	LGIII-1	46.931	Fvb3	13326267	1		TGCAGCGAAAGATGCAAAGAGGGATCCTAGGCCTGTTGCTCCTTTGAACTATGTTGAACTATCTAAAGA	5:C>T	0.96875	253.81	nn	nn	np	np	nn	np	nn	nn	np	np	nn	--	nn	np	nn	nn	nn	nn	np	np	np	np	nn	nn	nn	np	nn	np	nn	nn	nn	np	nn	nn	np	nn
M11990-5:C>A-LG3	<nnxnp>	{-1}	(nn,np)	LGIII-1	47.239	Fvb3	30681569	1	2	TGCAGCTGGAATCTCTCTGGAGTTTGGAAGTTTTTTCCACAAGATGATACATCAACACATCAGTTAGAT	5:C>A	1	482.709	nn	nn	np	np	nn	np	nn	nn	np	np	nn	nn	nn	np	nn	nn	nn	nn	np	nn	np	np	nn	nn	nn	np	nn	np	nn	nn	nn	np	nn	nn	np	nn
M32014-34:A>G-LG3*	<nnxnp>	{-1}	(nn,np)	LGIII-1	47.823	Fvb3	14213421	1		TGCAGCCTTTGCATTAGCAATGTGGGGATCAGCAAAGGTTGATTTGGTCATTGTCCTGAAATCTGATGC	34:A>G	1	359.236	nn	nn	np	np	nn	np	nn	nn	np	np	nn	nn	nn	np	nn	nn	nn	nn	np	np	np	np	nn	nn	nn	np	nn	np	nn	nn	nn	np	nn	nn	np	nn
M29795-41:C>A-LG3	<nnxnp>	{-1}	(nn,np)	LGIII-1	49.497	Fvb3	17492401	0		TGCAGAGCAGCTTGAGACTGAAGTTGGTCTGGGCTGTGTTCCAAGCTAATCCTCTTCAATTTATATACT	41:C>A	0.989583	334.454	nn	--	np	nn	nn	np	nn	nn	np	np	nn	nn	nn	np	nn	nn	nn	nn	np	np	np	np	nn	nn	nn	np	nn	np	nn	nn	nn	np	nn	nn	np	nn
F39411-17:C>A-LG3	<lmxll>	{0-}	(ll,lm)	LGIII-1	49.888	Fvb3	31617598	1		TGCAGATAAAAAGTAAACAACAAAAAAAAGGCAAGGTACTGAAAGTTTAGTGATATAACCATAGATGCG	17:C>A	0.979167	270.432	lm	ll	ll	ll	lm	ll	ll	lm	ll	ll	lm	ll	ll	ll	lm	ll	ll	lm	ll	lm	lm	ll	lm	ll	ll	lm	--	lm	lm	ll	lm	ll	ll	lm	ll	lm
F37657-31:T>C-LG7	<lmxll>	{0-}	(ll,lm)	LGIII-1	50.587	Fvb7	10398743	1	3	TGCAGAATTGTGTGAGATATTTCCTGAAAACTATATGAAGTTAGATAGCAAGTGCTTGGGATATGTTTT	31:T>C	0.989583	321.509	lm	ll	ll	ll	lm	ll	ll	ll	ll	ll	lm	ll	ll	ll	lm	lm	ll	lm	lm	lm	lm	ll	lm	ll	ll	lm	ll	lm	lm	ll	lm	ll	ll	lm	ll	lm
M42834-16:C>T-LG3	<nnxnp>	{-0}	(nn,np)	LGIII-1	50.692	Fvb3	22699316	0		TGCAGTTGTTTCTCAGCTCTCCCTTACTATCTATCAACACAGTTGAACAACCCTCTCAAACCCTTTATT	16:C>T	0.958333	297.092	np	np	nn	np	np	nn	np	np	nn	nn	np	nn	np	nn	np	np	np	np	nn	nn	nn	nn	np	np	np	nn	np	nn	np	nn	--	nn	np	nn	nn	nn
M31240-58:C>G-LG7	<nnxnp>	{-0}	(nn,np)	LGIII-1	52.047	Fvb7	10042710	2		TGCAGTGTGCCTAACCAAATTTTGGAGTGCTTGTCACTCTAAAACAAAGTTAGGCAACCATGCACAGGA	58:C>G	1	500.04	np	np	nn	np	np	nn	np	np	nn	nn	np	np	np	nn	np	np	np	np	nn	nn	nn	nn	np	np	np	nn	np	nn	nn	np	np	nn	np	nn	nn	np
ChFaM130-205	<lmxll>	{1-}	(ll,lm)	LGIII-1	52.233	Fvb3	16481600	0		#N/A	#N/A	#N/A	#N/A	ll	lm	lm	lm	ll	lm	lm	ll	lm	lm	ll	lm	lm	lm	ll	ll	lm	ll	ll	ll	ll	lm	ll	lm	lm	ll	ll	ll	ll	lm	ll	lm	lm	ll	lm	lm
M31900-34:A>G-	<nnxnp>	{-0}	(nn,np)	LGIII-1	53.74	*	0	0		TGCAGCCTGCGGGCTAAGACCGCTAAGTTTTGTAATTGGAAGATGAAGATTTTACAGATCGGAAGAGCG	34:A>G	0.989583	540.917	np	np	nn	np	np	nn	np	nn	nn	nn	np	np	np	nn	np	np	np	np	nn	nn	nn	nn	np	np	np	nn	np	nn	np	np	np	nn	nn	nn	nn	np
F21459-31:A>G-LG3	<lmxll>	{0-}	(ll,lm)	LGIII-1	53.793	Fvb3	16492237	1		TGCAGCCTTTGCCCTAACAGTGACACGTGATACCTGTAAATGTCATTTGTCAGTTCAGTTTTGAGTTAC	31:A>G	1	315.594	ll	ll	ll	ll	lm	ll	ll	ll	ll	ll	lm	ll	ll	ll	lm	lm	ll	lm	lm	lm	lm	ll	lm	ll	ll	lm	lm	lm	ll	ll	ll	ll	ll	lm	ll	ll
F39730-62:C>T-LG3	<lmxll>	{0-}	(ll,lm)	LGIII-1	54.108	Fvb3	16851217	0		TGCAGAGCAACAAGAGTAGTCTCTAGCATGTCAAGCCCAGCCTGGTTGGCAAAGATAAAAACCGGCACC	62:C>T	0.979167	314.033	lm	ll	ll	ll	lm	ll	ll	lm	ll	ll	lm	ll	ll	ll	lm	lm	ll	lm	lm	lm	lm	ll	lm	ll	ll	ll	lm	lm	lm	ll	ll	ll	ll	lm	ll	ll
APX-S1	<nnxnp>	{-0}	(nn,np)	LGIII-1	54.945	-	0	0		#N/A	#N/A	#N/A	#N/A	np	np	nn	np	--	nn	np	np	nn	nn	np	np	np	nn	np	--	np	np	nn	nn	nn	nn	np	np	np	nn	--	nn	np	np	--	nn	nn	nn	nn	np
M38680-12:A>G-LG3	<nnxnp>	{-0}	(nn,np)	LGIII-1	56.427	Fvb3	24518804	1	2	TGCAGCTCTTACATGTATAAATACACCCAAGGAGCTCTAACTATCTCTTTCTCTCTCTCTGATTCTCTC	12:A>G	0.989583	392.485	np	nn	nn	np	np	nn	np	np	nn	nn	np	np	np	nn	np	np	np	np	nn	nn	nn	nn	np	np	np	nn	nn	nn	nn	np	np	nn	nn	nn	nn	np
F16662-43:T>C-LG4	<lmxll>	{0-}	(ll,lm)	LGIII-1	56.921	Fvb4	82767	0		TGCAGCTATTATTCTACGAGTCATATTTTTTATACCAAATGCTTGTTGACTATAATTTAGTTGTACCCC	43:T>C	1	779.547	lm	ll	lm	ll	lm	ll	ll	lm	lm	ll	lm	ll	ll	lm	lm	lm	ll	lm	ll	lm	lm	ll	lm	ll	ll	lm	lm	lm	lm	ll	lm	ll	ll	lm	ll	ll
BCESFxA12-206/12/14	<efxeg>	{00}	(ee,ef,eg,fg)	LGIII-1	57.352	-	0	0		#N/A	#N/A	#N/A	#N/A	fg	eg	ee	eg	fg	ee	eg	fg	ee	ee	fg	eg	--	ef	fg	fg	eg	fg	ee	ef	ef	ee	fg	eg	eg	ee	fg	ef	fg	eg	fg	ee	ee	ef	ee	eg
41762--LG3	<hkxhk>	{11}	(h-,kk)	LGIII-1	59.093	Fvb3	17540771	0		TGCAGAATACAGAATCCTATACTATGTTTTTTGAGTAATTCTCTCATCTCTCTTCTAGCTATTTCAGTA	0	1	654.623	h-	h-	kk	h-	h-	kk	h-	h-	kk	kk	h-	h-	h-	h-	h-	h-	h-	h-	kk	h-	kk	kk	h-	h-	h-	kk	h-	h-	h-	kk	h-	kk	kk	h-	kk	h-
M32399-47:T>G-LG3	<nnxnp>	{-0}	(nn,np)	LGIII-1	59.593	Fvb3	24707650	0		TGCAGAGAGGAAATAAAAGCAAAGACCAATCCTATCATTTTATGTCATTTCTCTTTCAAAGTTATATAC	47:T>G	0.96875	402.078	np	np	nn	np	nn	nn	np	np	nn	nn	np	np	np	nn	np	np	np	np	nn	nn	nn	nn	np	nn	nn	nn	nn	nn	nn	nn	nn	nn	nn	nn	nn	np
M10981-66:C>T-LG2	<nnxnp>	{-0}	(nn,np)	LGIII-1	60.821	Fvb2	522081	2	6	TGCAGAAAATTCTGAAACATTGTAAAATTCAAAATAGCACAAGTTTCTCAAATCAACTCCGTTTTTCAT	66:C>T	1	902.215	np	nn	nn	np	np	nn	np	nn	nn	nn	np	np	np	nn	np	np	np	np	nn	nn	nn	nn	np	np	np	nn	nn	nn	np	np	np	nn	nn	nn	nn	np
M01326-24:A>G-LG3	<nnxnp>	{-0}	(nn,np)	LGIII-1	61.425	Fvb3	24521246	0		TGCAGTCGGGTTACTTGATCACTCATAGTCACAGTCACATGGAGTTGCCAGACCCAATTATTATGACTT	24:A>G	0.96875	316.54	nn	nn	nn	nn	nn	nn	np	np	nn	nn	np	np	--	nn	np	np	np	np	nn	np	nn	nn	np	np	np	nn	np	nn	np	np	np	nn	nn	nn	nn	np
F21618-60:T>A-LG3	<lmxll>	{0-}	(ll,lm)	LGIII-1	61.625	Fvb3	25026934	0		TGCAGCCAGCTGGTTGAGTTCATGGCTTTTCAAAGTAGGACTAGTGGATTTCTGTCTGTATTTCTGAGA	60:T>A	1	326.146	lm	ll	ll	ll	lm	ll	ll	lm	ll	ll	lm	ll	ll	lm	lm	lm	ll	lm	ll	ll	lm	ll	lm	ll	ll	ll	lm	ll	ll	ll	lm	ll	ll	lm	ll	ll
M43190-48:A>C-LG3	<nnxnp>	{-0}	(nn,np)	LGIII-1	62.024	Fvb3	25043256	1		TGCAGGATGGAGAGTTCAAATACTTTTCTATAATATTGCCTATTTCTCAGCAGGTTGAATTAGGATGGG	48:A>C	0.96875	476.872	np	np	nn	np	np	nn	np	np	nn	nn	np	np	np	nn	np	np	nn	np	nn	nn	nn	nn	np	np	np	nn	np	nn	np	np	np	nn	nn	--	nn	np
F28923-59:A>G-LG3	<lmxll>	{0-}	(ll,lm)	LGIII-1	63.207	Fvb3	23845716	2		TGCAGCTATATATTCTTTTTTGTTTTCTCTTTGCTAGAGCAATTTCAGTAGCATATGCCATATGGTACT	59:A>G	0.989583	1306.85	lm	ll	ll	ll	lm	ll	ll	lm	ll	ll	lm	ll	ll	lm	lm	lm	ll	lm	ll	lm	ll	ll	lm	ll	lm	ll	lm	lm	ll	ll	lm	ll	ll	lm	ll	ll
F18665-24:T>A-	<lmxll>	{0-}	(ll,lm)	LGIII-1	64.072	*	0	0		TGCAGTACCTATTGAACAATACTCTATATCGCTTCACATCCAAGCATAGTTTACAGATCGGAAGAGCGG	24:T>A	1	419.87	lm	ll	ll	ll	lm	ll	ll	lm	ll	ll	ll	ll	ll	lm	lm	lm	ll	lm	ll	lm	lm	ll	ll	ll	lm	ll	lm	ll	ll	ll	lm	ll	ll	lm	ll	ll
M37693-25:T>G-LG3	<nnxnp>	{-0}	(nn,np)	LGIII-1	64.518	Fvb3	17724301	0		TGCAGGAAAAAAATTTCAGAGGAGTTTGAAATGTCTTCTGTGAAAACTGAAAACACATTTGTCATTTGG	25:T>G	1	251.144	np	nn	nn	np	np	nn	nn	nn	nn	nn	np	np	nn	nn	np	np	np	np	nn	nn	nn	nn	nn	np	nn	nn	np	nn	nn	np	np	nn	nn	nn	nn	np
F43574-42:G>A-LG3	<lmxll>	{0-}	(ll,lm)	LGIII-1	65.279	Fvb3	24328753	1		TGCAGCTGTGCAATGCAAATCCAAATGTATGATGCAATTCATGCCTTATATTTTCAGAAGTTTATTTAC	42:G>A	0.947917	359.549	lm	ll	ll	ll	lm	ll	ll	lm	ll	ll	lm	ll	ll	lm	lm	lm	ll	lm	ll	ll	lm	ll	lm	ll	ll	ll	lm	ll	ll	ll	lm	ll	ll	lm	ll	ll
F32005-62:A>C-LG3	<lmxll>	{0-}	(ll,lm)	LGIII-1	65.552	Fvb3	24125435	0		TGCAGGGAACATCTTACAAGGCCCCAGCAAAGAAAAAGAAAAAGAAAATACAGCGAGGAATAAGACCGT	62:A>C	1	469.242	lm	ll	ll	ll	lm	ll	ll	lm	ll	ll	lm	ll	ll	lm	lm	lm	ll	lm	ll	lm	lm	ll	lm	ll	lm	ll	lm	ll	ll	ll	lm	ll	ll	lm	ll	ll
F35429-36:A>G-	<lmxll>	{0-}	(ll,lm)	LGIII-1	66.29	*	0	0		TGCAGAATAACATGTCTCGTAACAATCTAACCTTGAACTTTAGTTGTGCTGAAGTTCTTACAGATCGGA	36:A>G	0.979167	424.895	lm	ll	ll	ll	lm	ll	ll	lm	ll	ll	lm	ll	ll	lm	lm	ll	ll	lm	ll	lm	lm	ll	lm	ll	ll	ll	lm	ll	ll	ll	lm	ll	ll	lm	--	ll
F43611-47:T>G-	<lmxll>	{0-}	(ll,lm)	LGIII-1	67.494	Fvb3	24709566	6		TGCAGTTATAACCACGAATCACCAAGTCTACTAACAGTAACGAACCCTATTACAATTTTACAGATCGGA	47:T>G	0.947917	446.405	lm	--	ll	ll	lm	ll	ll	lm	ll	ll	lm	ll	ll	lm	lm	lm	ll	lm	ll	lm	lm	ll	lm	ll	ll	ll	lm	lm	--	ll	lm	ll	ll	lm	ll	ll
F11317-41:A>C-LG3	<lmxll>	{0-}	(ll,lm)	LGIII-1	67.969	Fvb3	24376685	2	3	TGCAGGAATTGATGGCACTGGACTTGGGCTTATAATGCATCATCAGAAACTTGGAGAGTACGTTTTACA	41:A>C	1	491.203	lm	ll	ll	ll	lm	ll	ll	lm	ll	ll	lm	ll	lm	lm	lm	lm	ll	lm	ll	lm	lm	ll	lm	ll	ll	ll	lm	lm	ll	ll	lm	ll	ll	lm	ll	ll
F38257-59:G>T-LG3	<lmxll>	{0-}	(ll,lm)	LGIII-1	69.813	Fvb3	24547869	0		TGCAGCTGACTAGTTTCATTTTATCCCAACACCATCTGAGCATATCTCAATTCTCTGTCGGAAAATGAC	59:G>T	0.989583	319.166	lm	--	ll	ll	lm	ll	ll	lm	ll	ll	lm	ll	ll	lm	lm	lm	ll	lm	ll	lm	lm	ll	lm	ll	ll	ll	lm	lm	ll	ll	lm	ll	ll	lm	ll	ll
ChFvM140-113	<nnxnp>	{-1}	(nn,np)	LGIII-1	70.78	Fvb6	16910762	0		#N/A	#N/A	#N/A	#N/A	nn	np	np	nn	nn	np	nn	nn	np	np	nn	nn	nn	np	nn	nn	np	nn	np	nn	np	np	nn	nn	np	nn	nn	np	nn	nn	nn	np	np	np	np	nn
F34407-22:A>G-LG3	<lmxll>	{0-}	(ll,lm)	LGIII-1	71.213	Fvb3	24810078	1		TGCAGGCATCCACTGCCTTGTAATTGAGACTTTGAATAGTTCATAAATTTCAAAAACAAAATTGTCTAG	22:A>G	1	433.25	lm	ll	ll	ll	lm	ll	ll	lm	ll	ll	lm	ll	ll	ll	lm	lm	ll	lm	ll	lm	lm	ll	lm	ll	ll	ll	lm	lm	ll	ll	lm	ll	ll	lm	ll	ll
F19188-14:A>G-LG3	<lmxll>	{0-}	(ll,lm)	LGIII-1	72.055	Fvb3	24095044	1		TGCAGCTCCAGATGACAGCAATAAAGGGAGATTTCTATAATCAAGGATGGAATAATGACTGCAACACAA	14:A>G	1	734.397	lm	ll	ll	ll	lm	ll	ll	lm	ll	ll	lm	ll	ll	lm	lm	lm	ll	lm	ll	lm	lm	ll	lm	ll	lm	ll	ll	lm	ll	ll	lm	ll	ll	lm	ll	ll
F17358-45:A>T-LG3	<lmxll>	{0-}	(ll,lm)	LGIII-1	72.9	Fvb3	26172014	0		TGCAGCTGCATTCAAATCCTCAATCACTTCACAAATTTGAACATTACAGGTTGATGTTTTTTGCAGTCC	45:A>T	1	1390.39	lm	ll	ll	ll	lm	ll	ll	ll	ll	ll	lm	ll	ll	ll	lm	ll	ll	lm	ll	lm	lm	ll	lm	ll	ll	ll	ll	lm	ll	ll	lm	ll	ll	lm	ll	ll
M21889-35:C>T-LG3	<nnxnp>	{-1}	(nn,np)	LGIII-1	73.008	Fvb3	31200598	1		TGCAGAGATTATGTACACTATTACATTAGCATGCTCTGAGAATAAGAAGAAGAAAGAGAAAAAAATGAA	35:C>T	1	474.887	nn	np	np	nn	nn	np	nn	np	np	nn	nn	nn	nn	np	nn	nn	np	nn	np	nn	np	np	nn	nn	np	nn	nn	np	nn	nn	nn	np	np	np	np	nn
F33357-16:G>A-	<lmxll>	{0-}	(ll,lm)	LGIII-1	73.741	*	0	0		TGCAGAAGAACAACATGACTTGATGGTCTGAGTGGGGTGAATTTCATGTATTCCAAGCTTGTTAGAGGT	16:G>A	0.989583	402.618	lm	ll	ll	ll	lm	ll	ll	lm	ll	ll	lm	ll	ll	lm	lm	lm	ll	lm	ll	lm	lm	ll	lm	ll	lm	ll	lm	lm	ll	ll	lm	ll	ll	lm	ll	ll
F42772-29:A>G-LG3	<lmxll>	{1-}	(ll,lm)	LGIII-1	74.489	Fvb3	23817097	1		TGCAGAAACCAGAGTTTGCTTGTATAAGTAACGCAATAACGAAGAAAAGTTTGTACTCAACCACTGTTC	29:A>G	0.927083	310.873	ll	lm	lm	lm	ll	lm	lm	ll	lm	lm	ll	lm	lm	ll	ll	lm	lm	ll	lm	ll	--	lm	ll	lm	ll	lm	ll	ll	lm	lm	ll	lm	lm	ll	lm	lm
M32978-22:A>G-LG3*	<nnxnp>	{-1}	(nn,np)	LGIII-1	74.691	Fvb3	31155269	1		TGCAGCCTACGTCTGGCCTCCAAATTTCGGGGGACATTGGCAGCAGAATCTTGAATTGTCAACAATGAA	22:A>G	1	292.752	nn	np	np	nn	nn	np	nn	nn	np	nn	nn	nn	nn	np	nn	nn	np	nn	np	nn	np	np	nn	nn	np	nn	nn	np	np	nn	nn	np	np	np	np	nn
M20342-65:A>C-LG3	<nnxnp>	{-1}	(nn,np)	LGIII-1	76.277	Fvb3	32665329	1		TGCAGATCCCATCAGTCACTTGAGTCATCCACAACACAAACAATTACCTAGAATAACAAACTATAAAAT	65:A>C	1	273.606	nn	np	np	nn	nn	np	nn	nn	np	nn	nn	nn	nn	np	nn	nn	np	nn	np	nn	np	np	nn	nn	np	nn	nn	np	np	nn	nn	np	np	np	np	nn
F34153-15:G>T-LG3	<lmxll>	{1-}	(ll,lm)	LGIII-1	76.566	Fvb3	26742583	0		TGCAGCGGTTTCATCGGTTTCATTGTACAAGCAGTCTGTTTGCTTTTCCAGAACTAACATGTCAGCTGC	15:G>T	0.989583	321.602	ll	lm	lm	lm	lm	lm	lm	ll	lm	lm	ll	lm	lm	ll	ll	ll	lm	ll	lm	ll	ll	lm	ll	lm	ll	lm	ll	ll	--	lm	ll	lm	lm	ll	lm	ll
M12538-9:A>G-LG3	<nnxnp>	{-1}	(nn,np)	LGIII-1	77.874	Fvb3	32689039	0		TGCAGGAAAAGAAGTCATCCCATGCCATCTGTCAACTTATTGCAGTTCCACCAGGCCTTGCTTGATATG	9:A>G	1	1797.72	nn	np	np	nn	nn	np	nn	nn	np	nn	nn	nn	np	np	nn	nn	np	nn	np	nn	np	np	nn	nn	np	nn	nn	np	np	nn	nn	np	np	np	np	nn
F39202-34:A>C-LG3	<lmxll>	{0-}	(ll,lm)	LGIII-1	77.97	Fvb3	25352705	1		TGCAGCTTTATTTCAGTCATTCTGTGATTTGTATATCTTTGCATGTTTGAGAACACCTTGAGAACGATG	34:A>C	0.947917	436.249	lm	ll	ll	ll	lm	ll	ll	ll	ll	ll	lm	ll	ll	ll	lm	lm	--	lm	ll	lm	lm	ll	lm	--	lm	ll	ll	lm	ll	ll	lm	ll	--	lm	ll	ll
M35756-31:T>C-LG3	<nnxnp>	{-1}	(nn,np)	LGIII-1	80.223	Fvb3	32577358	1		TGCAGCCGTCTCTAAGACACTTTCATCAGACTGGTCACAGACACGCTCAATTTCAACAGAACTCGTCTG	31:T>C	0.989583	253.566	nn	np	np	nn	nn	np	nn	nn	np	nn	nn	nn	np	np	nn	nn	np	nn	np	nn	np	np	nn	nn	np	nn	nn	np	nn	nn	nn	np	np	nn	np	nn
F12093-16:T>C-LG3	<lmxll>	{0-}	(ll,lm)	LGIII-1	82.883	Fvb3	26869419	0		TGCAGATACAGTTTTTTGGTAGGAGAGTCTTGTGTTGTTGACCTTCTTCAAACTGCTGCCCAAGAAAGC	16:T>C	1	350.343	ll	ll	ll	ll	lm	ll	ll	lm	ll	ll	lm	ll	ll	lm	lm	lm	ll	lm	lm	lm	lm	ll	lm	ll	lm	ll	lm	ll	ll	ll	lm	ll	ll	lm	ll	ll
F10606-49:C>T-LG2	<lmxll>	{0-}	(ll,lm)	LGIII-2	0	Fvb2	8692741	0	6	TGCAGCTCTCTTTGGTCTTTGCCATTATGAATAATCATAATTGAGTTTACATGAAATTGTGGAATCTTA	49:C>T	1	317.971	ll	ll	ll	lm	ll	ll	lm	lm	lm	lm	ll	lm	ll	ll	lm	lm	lm	lm	lm	lm	lm	ll	ll	lm	lm	ll	lm	lm	ll	lm	ll	lm	lm	lm	ll	lm
M17394-28:C>T-LG4	<nnxnp>	{-0}	(nn,np)	LGIII-2	5.767	Fvb4	21401470	0		TGCAGAACAATCAGTGTGATGTTTATGGCGAGTGTGGGGCAAATGGCATTTGCAAGATTTACAATTCAC	28:C>T	1	519.453	np	np	np	nn	np	np	np	np	np	np	np	np	nn	np	nn	nn	np	np	np	np	nn	np	nn	nn	np	np	nn	nn	nn	nn	np	nn	np	np	np	nn
13356-7:G>A-	<hkxhk>	{01}	(h-,kk)	LGIII-2	15.435	*	0	0		TGCAGCCGTCTACTCCGTGAATACTCAGAAGTGACTAGAGGGAAGTCTAAAGCTTGACTGTCCCGAAAA	7:G>A	1	1430.65	h-	h-	h-	kk	h-	h-	kk	h-	h-	h-	h-	h-	h-	h-	h-	kk	h-	kk	h-	h-	kk	h-	h-	h-	kk	h-	kk	kk	h-	h-	h-	kk	h-	h-	h-	kk
13809-41:T>G-LG3	<hkxhk>	{01}	(h-,kk)	LGIII-2	18.846	Fvb3	501365	0		TGCAGATCAGATTCAGAACTACAGTTTTCTGGGTTTGATCTTCTTTGGGATGTCTCATCCACTTTCCCT	41:T>G	1	697.262	h-	h-	h-	kk	h-	h-	kk	h-	h-	kk	h-	h-	h-	h-	h-	kk	h-	kk	h-	h-	kk	h-	h-	h-	kk	h-	kk	kk	h-	h-	h-	kk	kk	h-	h-	kk
29115-28:T>A-	<hkxhk>	{01}	(h-,kk)	LGIII-2	21.4	Fvb3	30331498	4		TGCAGAGGTAGTCTTATTGAAGGTTTGCTAATTTGGTTGGTAAATTTCGTAGTTGCAGATTGTGTTGCT	28:T>A	1	710.311	kk	h-	h-	kk	h-	h-	kk	h-	h-	h-	h-	h-	h-	h-	h-	kk	h-	kk	h-	h-	kk	h-	h-	h-	kk	h-	kk	kk	h-	h-	h-	kk	h-	h-	h-	kk
M27493-64:G>A-LG3	<nnxnp>	{-1}	(nn,np)	LGIII-2	22.772	Fvb3	25775509	1		TGCAGTAGTATCTGGTTCTTTTTGAGACACAATTCCAATCTCTTCAGATGGTTTTTTCAATTCTGCACT	64:G>A	1	501.148	nn	nn	nn	nn	nn	nn	np	nn	nn	np	nn	nn	np	nn	nn	np	nn	nn	nn	nn	nn	nn	nn	np	np	np	np	np	np	np	nn	np	nn	nn	nn	np
M23300-66:T>G-LG3	<nnxnp>	{-1}	(nn,np)	LGIII-2	23.679	Fvb3	27806493	2		TGCAGCTGGAGCTTCTCTTTCAGTTCACGAAGCTCAATTTCCAAATCAATTATCTTCCTCTGCTGATGA	66:T>G	0.989583	401.309	nn	nn	nn	np	nn	nn	np	nn	nn	nn	nn	nn	nn	nn	nn	np	nn	nn	nn	nn	np	nn	nn	np	np	np	np	np	np	np	nn	np	nn	nn	nn	np
14343-17:C>T-LG3	<hkxhk>	{01}	(h-,kk)	LGIII-2	24.171	Fvb3	32911305	1		TGCAGCTTGGGAGTCAACCTTGCGCATAGATTTGGATAGAGATTGAATCCGACTTCCCACATCCCTGCA	17:C>T	1	1324.23	h-	h-	h-	kk	h-	h-	kk	h-	h-	h-	h-	h-	h-	h-	h-	kk	h-	kk	h-	h-	kk	h-	h-	h-	kk	h-	kk	kk	h-	h-	h-	kk	h-	h-	h-	kk
M12715-29:T>C-LG4	<nnxnp>	{-1}	(nn,np)	LGIII-2	24.706	Fvb4	21351013	0		TGCAGAGTATCTCCAAGGAATGGGTATTGTCCCAATACCATACAGTACAAAGTAACCCCCACTGCCCAT	29:T>C	1	256.914	nn	nn	nn	np	nn	nn	np	nn	nn	np	nn	nn	np	nn	nn	np	nn	nn	nn	nn	np	nn	np	nn	np	np	np	np	nn	nn	nn	np	nn	nn	nn	np
APX-S5	<lmxll>	{0-}	(ll,lm)	LGIII-2	26.398	-	0	0		#N/A	#N/A	#N/A	#N/A	lm	ll	ll	lm	ll	ll	ll	ll	ll	ll	ll	lm	ll	ll	lm	lm	ll	lm	lm	lm	lm	ll	lm	lm	--	ll	lm	lm	lm	ll	ll	lm	--	lm	ll	lm
M41927-41:G>T-LG3	<nnxnp>	{-1}	(nn,np)	LGIII-2	26.733	Fvb3	29693076	0	2	TGCAGTGAGTTCAGTGAGGTTCCCTGGCCTGGATCCATATTGGAACTTGGCTGCAATGGATTCATCATG	41:G>T	0.958333	250.174	nn	nn	nn	np	nn	nn	np	nn	nn	np	nn	nn	nn	nn	nn	np	nn	np	nn	nn	np	nn	nn	np	np	nn	np	np	np	nn	nn	np	nn	--	np	np
APX-S4	<nnxnp>	{-1}	(nn,np)	LGIII-2	28.658	-	0	0		#N/A	#N/A	#N/A	#N/A	nn	nn	nn	np	nn	nn	np	nn	nn	np	nn	nn	np	nn	nn	np	nn	nn	nn	nn	np	nn	np	np	np	np	np	np	np	np	nn	np	nn	nn	nn	np
ChFvM271-AAT-S1	<nnxnp>	{-1}	(nn,np)	LGIII-2	29.61	-	0	0		#N/A	#N/A	#N/A	#N/A	nn	nn	nn	np	nn	nn	np	nn	nn	np	nn	nn	nn	nn	nn	np	nn	nn	nn	nn	np	nn	nn	np	np	np	np	np	np	np	nn	np	nn	nn	nn	np
F12468-64:G>C-LG3	<lmxll>	{0-}	(ll,lm)	LGIII-2	30.565	Fvb3	24006408	0		TGCAGAATTTGTGACGTCTGAGCTTCTTTCACAAGTGCCAAACCCTACTCCTAGATCCTGCTAAGGATG	64:G>C	1	976.749	lm	ll	ll	lm	ll	ll	lm	ll	ll	ll	ll	lm	ll	ll	lm	lm	ll	lm	ll	lm	lm	ll	lm	lm	ll	ll	lm	ll	ll	ll	ll	lm	lm	lm	ll	lm
M27101-53:A>C-	<nnxnp>	{-1}	(nn,np)	LGIII-2	31.346	*	0	0		TGCAGCCTCATAATTATTCAGTATAAGAATATAAGACTAAGAAGAGAAGAAATATATCAGTCTATTTTT	53:A>C	0.989583	419.981	nn	nn	nn	np	nn	nn	np	nn	nn	np	nn	nn	nn	nn	nn	np	nn	np	nn	nn	np	nn	nn	np	np	np	np	np	--	np	nn	nn	nn	nn	np	np
M31068-41:C>T-	<nnxnp>	{-1}	(nn,np)	LGIII-2	32.42	*	0	0		TGCAGTACGTACTGTTAGCTATAGCTGTCTTGGAATAGTTGCGCTTATATACGGTGTAACTTTAGTTGA	41:C>T	0.989583	412.863	nn	nn	nn	np	nn	nn	np	nn	nn	np	nn	nn	np	nn	nn	np	nn	nn	nn	nn	np	nn	nn	np	np	np	np	np	np	np	nn	nn	nn	nn	nn	np
F29595-44:C>T-LG3	<lmxll>	{0-}	(ll,lm)	LGIII-2	34.066	Fvb3	16080098	0		TGCAGGTGGTAGAGGTGGAGAGGGAAGAGCCATGCGAAATGGAGCTGGAATATTCATTTTGTTCATCAA	44:C>T	0.979167	618.773	lm	ll	ll	lm	ll	ll	ll	ll	ll	ll	ll	lm	--	ll	lm	lm	ll	lm	ll	lm	lm	ll	lm	lm	ll	ll	lm	ll	--	ll	ll	lm	lm	lm	ll	ll
M14379-43:A>G-	<nnxnp>	{-1}	(nn,np)	LGIII-2	34.73	*	0	0		TGCAGAGAGCTTCAGTAACCAACAAAACAAAACTTGTATCTCCAAAACATTACAGATCGGAAGAGCGGT	43:A>G	1	454.113	nn	nn	nn	np	nn	nn	nn	nn	nn	np	nn	nn	np	nn	nn	np	nn	nn	nn	nn	np	nn	nn	np	nn	np	np	nn	np	np	nn	nn	nn	nn	nn	np
M27520-42:A>T-LG5	<nnxnp>	{-1}	(nn,np)	LGIII-2	35.878	Fvb5	10061749	1	2	TGCAGAGGGCAACAAGACATATGATGTGGCGAATAGTAAGGCAGGAAATGTGGTTGTTACGACCCAGAA	42:A>T	1	1161.35	nn	nn	nn	np	nn	nn	np	nn	nn	np	nn	nn	np	nn	nn	np	nn	nn	nn	nn	np	nn	nn	np	nn	np	np	np	np	nn	nn	np	nn	nn	nn	np
F26366-53:T>C-LG3	<lmxll>	{0-}	(ll,lm)	LGIII-2	36.818	Fvb3	16078811	2		TGCAGATATGAAAATCCTTGTGTCCACTGGCATGAACTCCTAAAAGCTAATAATGGTTCCCATGTAACC	53:T>C	1	475.902	lm	ll	ll	lm	ll	ll	ll	ll	ll	ll	ll	lm	ll	ll	ll	lm	ll	lm	ll	lm	lm	ll	lm	lm	ll	ll	lm	ll	ll	ll	ll	lm	ll	lm	ll	lm
M11179-32:C>T-LG3	<nnxnp>	{-1}	(nn,np)	LGIII-2	37.861	Fvb3	24912369	2		TGCAGGGAAATCCAAGGCAAAACGAAAAAAACCTCATCAGGTGATATTGCTTCCTCTCAAGCAATTACT	32:C>T	1	481.277	nn	nn	nn	np	nn	nn	np	nn	nn	np	nn	nn	np	nn	nn	np	nn	nn	nn	nn	np	nn	np	np	np	np	np	np	np	np	nn	np	nn	nn	nn	nn
M12093-45:C>T-LG3	<nnxnp>	{-1}	(nn,np)	LGIII-2	40.123	Fvb3	26869419	0		TGCAGATACAGTTTTTTGGTAGGAGAGTCTTGTGTTGTTGACCTTCTTCAAACTGCTGCCCAAGAAAGC	45:C>T	1	350.343	nn	nn	nn	np	nn	nn	np	nn	nn	np	nn	nn	np	nn	nn	np	nn	nn	nn	nn	np	nn	nn	np	nn	np	np	np	np	np	nn	np	nn	nn	nn	nn
F12288-30:C>G-	<lmxll>	{0-}	(ll,lm)	LGIII-2	41.566	*	0	0		TGCAGAATAGTCGGTGGTATATTGATAATCCTCTGAATGATTTGACACAGATGATGATCACGGTGACAC	30:C>G	1	430.129	lm	ll	ll	lm	ll	lm	ll	ll	ll	ll	ll	lm	ll	ll	lm	ll	ll	lm	ll	lm	lm	ll	lm	lm	ll	ll	lm	ll	ll	ll	ll	lm	lm	lm	ll	lm
M25225-42:G>A-LG4	<nnxnp>	{-0}	(nn,np)	LGIII-2	42.951	Fvb4	8310978	1		TGCAGATAGCTTTTGGGTTTTGATTCAAAGTTTTAGTCTTTTGCAAATTCATGAGTTCTAAGATTTATG	42:G>A	1	460.942	nn	nn	np	nn	np	np	nn	nn	np	np	nn	np	nn	nn	nn	np	np	np	nn	nn	nn	nn	np	nn	nn	nn	np	nn	nn	np	np	np	np	nn	np	np
M32338-53:A>G-	<nnxnp>	{-1}	(nn,np)	LGIII-2	45.132	*	0	0		TGCAGACAATGAAATCTTGAATTCGCTCTTTCAACCCCAGCAGGAAGACAAAAAGTGTCAAAATATACA	53:A>G	0.979167	401.692	np	np	nn	np	nn	nn	np	np	nn	nn	np	nn	np	np	np	nn	nn	nn	np	np	np	np	nn	np	np	np	nn	np	np	--	nn	nn	nn	np	nn	nn
F16656-16:C>T-LG3	<lmxll>	{0-}	(ll,lm)	LGIII-2	45.527	Fvb3	17474982	2		TGCAGGCTACTTTCACCGACATTCTGAAGCATCTTGGTAAGCACTATCAGTTCCGTTGTTTATTTTACA	16:C>T	1	295.581	lm	ll	ll	lm	ll	ll	ll	ll	ll	lm	ll	ll	ll	ll	lm	lm	ll	lm	ll	lm	lm	ll	lm	lm	ll	ll	lm	ll	ll	lm	ll	lm	lm	ll	ll	lm
M23929-61:C>A-	<nnxnp>	{-1}	(nn,np)	LGIII-2	46.932	Fvb0	845243	0	2	TGCAGGTTCAGTTTTATAAAACTCATAAGGGCAACAGAAGTTGAAGTTTGTGTTACTTGGACATTAGGG	61:C>A	1	367.326	np	np	nn	np	nn	nn	np	np	nn	nn	np	nn	nn	np	nn	nn	nn	nn	np	np	np	np	nn	np	np	np	nn	np	nn	nn	nn	nn	nn	np	nn	nn
ChFvM234-174	<lmxll>	{0-}	(ll,lm)	LGIII-2	47.23	Fvb3	31578948	0		#N/A	#N/A	#N/A	#N/A	lm	ll	ll	lm	ll	lm	ll	ll	ll	lm	ll	lm	ll	ll	lm	lm	ll	lm	ll	lm	lm	ll	lm	lm	ll	ll	lm	ll	ll	lm	ll	lm	lm	ll	ll	lm
M37103-11:G>C-	<nnxnp>	{-1}	(nn,np)	LGIII-2	48.77	*	0	0		TGCAGCTAAGTGTTTCATGCTGCTTCCTAGTACGTTGACGAGAGAAAGCATTACAGATCGGAAGAGCGG	11:G>C	0.989583	431.848	np	np	--	np	nn	nn	np	np	nn	nn	np	nn	np	np	np	nn	nn	nn	nn	np	np	np	nn	np	np	nn	nn	np	nn	nn	nn	nn	nn	np	np	nn
CTCA-227	<nnxnp>	{-1}	(nn,np)	LGIII-2	49.53	-	0	0		#N/A	#N/A	#N/A	#N/A	np	np	nn	np	nn	nn	np	np	nn	nn	np	nn	np	np	np	nn	nn	nn	np	np	np	np	nn	np	np	np	nn	np	np	nn	nn	nn	nn	np	np	nn
F14138-14:G>A-	<lmxll>	{0-}	(ll,lm)	LGIII-2	49.83	Fvb0	1953592	0	2	TGCAGGACGGTAACGTGATTCCTCCACAACAAGCAGCAATGATAATGCACAGGAACACAACAATCAAGC	14:G>A	1	285.02	lm	ll	ll	lm	ll	lm	ll	ll	ll	lm	ll	ll	ll	ll	lm	lm	ll	lm	ll	lm	lm	ll	lm	lm	ll	ll	lm	ll	ll	lm	ll	lm	lm	ll	ll	lm
F28600-55:G>A-LG3	<lmxll>	{0-}	(ll,lm)	LGIII-2	50.218	Fvb3	20445803	0		TGCAGCTGTACATATCTGTACATATCTCAGATAGTAATGATTCCCAATCAGAATAGTATTGTATCAATT	55:G>A	1	313.426	lm	ll	ll	lm	ll	lm	ll	ll	ll	lm	ll	ll	ll	ll	lm	lm	ll	lm	ll	lm	lm	ll	lm	lm	ll	ll	lm	ll	ll	lm	ll	lm	lm	ll	ll	lm
F11594-58:G>T-LG3	<lmxll>	{0-}	(ll,lm)	LGIII-2	51.019	Fvb3	14913049	2		TGCAGGTGTTAGCTGCAATTTGGGTTGTTTGGATGTAAAGAAATAGGAAGATTGTAATGTGGAGTTGGA	58:G>T	1	399.774	lm	ll	ll	lm	ll	lm	ll	ll	ll	lm	ll	ll	ll	ll	lm	lm	ll	lm	ll	lm	lm	ll	lm	lm	ll	ll	lm	ll	ll	lm	ll	lm	lm	ll	ll	lm
M26702-52:T>A-	<nnxnp>	{-0}	(nn,np)	LGIII-2	51.513	Fvb0	582323	3		TGCAGTGGGATCACCAAGGAAGCAATCATATTTGTATACTAAAACGAAAACATATATCCCAAATCCACC	52:T>A	1	411.924	nn	nn	np	nn	nn	np	nn	nn	np	np	nn	np	nn	nn	nn	np	np	nn	nn	nn	nn	nn	np	nn	nn	nn	np	nn	nn	np	np	np	np	nn	nn	np
F39676-14:T>G-LG6	<lmxll>	{0-}	(ll,lm)	LGIII-2	51.578	Fvb6	459633	3		TGCAGTTACTTCAGTTCTTGAGATGGAGAACGGTTTACATCATATGGACCTTCAATGGCAAGCTACTTT	14:T>G	0.96875	565.061	lm	ll	ll	lm	ll	lm	ll	ll	ll	lm	ll	ll	ll	ll	lm	lm	ll	lm	ll	lm	lm	--	lm	lm	ll	ll	lm	ll	--	ll	ll	lm	lm	ll	ll	lm
ChFaM098-214/228/246	<abxcd>	{10}	(ac,ad,bc,bd)	LGIII-2	51.92	Fvb0	1807865	0		#N/A	#N/A	#N/A	#N/A	ac	bc	bd	ac	bd	ad	bc	bc	bd	ad	bc	bd	bc	bc	ac	ad	bd	ad	bc	ac	ac	bc	ad	ac	bc	bc	ad	bc	bc	ad	bd	ad	ad	bc	bc	--
F19045-16:A>G-	<lmxll>	{0-}	(ll,lm)	LGIII-2	53.279	Fvb0	1696419	0		TGCAGAGTCACAAATGACATGGATTCAACAAGGGAGATAGTGACATGAGAACTAAGGTATAATAACATC	16:A>G	0.989583	508.981	lm	ll	ll	lm	ll	lm	ll	ll	ll	lm	ll	ll	ll	ll	lm	lm	ll	lm	ll	lm	lm	ll	lm	lm	ll	ll	lm	ll	ll	lm	ll	lm	lm	ll	ll	lm
M28442-35:T>C-LG4	<nnxnp>	{-1}	(nn,np)	LGIII-2	53.345	Fvb4	22333439	4		TGCAGCAAGATGAGAATCATGTCATGTACATCCTCTAATCTTTTCCATGCTATGTGCAGCCACAAACAA	35:T>C	0.979167	414.022	np	np	nn	np	nn	nn	np	np	nn	nn	np	nn	np	np	np	nn	nn	nn	np	np	np	np	nn	np	nn	np	nn	np	np	nn	np	nn	nn	np	--	nn
ChFaM129-190	<lmxll>	{0-}	(ll,lm)	LGIII-2	54.392	Fvb2	15898058	0		#N/A	#N/A	#N/A	#N/A	lm	ll	ll	lm	ll	lm	ll	ll	ll	lm	ll	ll	ll	ll	lm	lm	ll	lm	ll	lm	lm	ll	lm	lm	ll	ll	ll	ll	ll	lm	ll	lm	lm	ll	ll	lm
M00336-35:A>G-	<nnxnp>	{-0}	(nn,np)	LGIII-2	54.773	*	0	0		TGCAGAGAATTCACAAGGCCAAAGCAAAAAGACTTACAATATGAAAGATACAAAGCCATCCCTGATGGG	35:A>G	0.96875	513.31	nn	nn	np	nn	np	np	nn	--	np	np	nn	np	nn	nn	nn	np	np	np	nn	nn	nn	nn	np	nn	nn	nn	np	nn	nn	np	nn	np	np	nn	nn	np
M22637-59:C>T-LG3	<nnxnp>	{-0}	(nn,np)	LGIII-2	55.349	Fvb3	31564822	1		TGCAGAAAATTCTACTAATCACATCAACTAAAGAGAAATGCTACTATTAGCAGGGTACTCTAGAAGAGA	59:C>T	1	1756.96	nn	nn	nn	nn	np	np	nn	nn	np	np	nn	np	nn	nn	nn	np	np	np	nn	nn	nn	nn	np	nn	nn	nn	np	nn	nn	np	nn	np	nn	nn	nn	np
M13708-26:A>G-LG3	<nnxnp>	{-1}	(nn,np)	LGIII-2	56.231	Fvb3	17462549	2		TGCAGAGACAATGTAACCATTGCACCAAACAAGGGCTGTGCAGTTCAAATAACTAAAACAGTAGTAAGT	26:A>G	1	519.625	np	np	nn	np	nn	nn	np	np	nn	nn	np	nn	np	np	np	nn	nn	nn	np	np	np	np	nn	np	np	np	nn	np	np	nn	np	np	np	np	nn	nn
F21308-9:T>C-	<lmxll>	{0-}	(ll,lm)	LGIII-2	56.847	Fvb0	1383026	4		TGCAGAATTTCATGTTTTCTTCCCTGCCTGACACACATGAAATCCTATACTTGATGTCTGCATTGCTGC	9:T>C	1	542.53	lm	ll	ll	lm	ll	lm	ll	ll	ll	lm	ll	ll	ll	ll	lm	lm	ll	lm	ll	lm	lm	ll	lm	lm	ll	ll	ll	ll	ll	lm	lm	lm	lm	ll	ll	ll
M30011-30:A>G-LG3	<nnxnp>	{-0}	(nn,np)	LGIII-2	57.614	Fvb3	31479658	0		TGCAGGGATTCCCGGTTAGACTGGTTCCAAATCTCGTTCAGAAAAAGAAAAGAAAATGCTCTATAATAA	30:A>G	0.989583	306.935	nn	nn	np	nn	np	np	nn	nn	np	np	nn	np	nn	nn	nn	np	np	np	nn	nn	nn	nn	np	nn	nn	np	np	nn	nn	np	nn	nn	nn	nn	nn	np
M15630-5:C>A-LG3	<nnxnp>	{-1}	(nn,np)	LGIII-2	58.999	Fvb3	22625797	0		TGCAGCATTTGTTTTTTCTCTTTTATCAGAGAATGTATGTGGTATTTCATTTGTTGAACTTGGATTTGC	5:C>A	1	326.584	np	np	nn	nn	nn	nn	np	np	nn	nn	np	nn	np	np	nn	nn	nn	nn	np	np	np	np	nn	np	np	np	nn	np	np	nn	np	nn	np	np	np	nn
F13954-55:C>T-LG3	<lmxll>	{0-}	(ll,lm)	LGIII-2	59.217	Fvb3	12452529	1		TGCAGGAACAGAAAGTGTGTACTTGTTTCATACATTGTAGTATTCAGTAAATCTTCTATCTGCTGAATA	55:C>T	1	1125.2	lm	ll	ll	lm	ll	lm	ll	ll	ll	lm	ll	ll	lm	ll	lm	ll	ll	lm	ll	lm	lm	ll	lm	lm	ll	ll	ll	ll	ll	lm	ll	lm	lm	ll	ll	lm
CTCA-213	<nnxnp>	{-0}	(nn,np)	LGIII-2	60.944	-	0	0		#N/A	#N/A	#N/A	#N/A	nn	nn	np	nn	np	np	nn	nn	np	np	nn	np	nn	nn	nn	np	np	np	nn	nn	np	nn	np	nn	nn	nn	np	nn	nn	np	nn	np	nn	nn	nn	np
ChFaM088-156	<lmxll>	{0-}	(ll,lm)	LGIII-2	61.806	Fvb2	25307091	0		#N/A	#N/A	#N/A	#N/A	lm	ll	ll	lm	ll	lm	ll	ll	ll	lm	ll	ll	lm	ll	lm	ll	ll	lm	ll	lm	lm	ll	lm	lm	ll	ll	ll	ll	ll	lm	ll	lm	lm	ll	ll	lm
M32792-25:G>A-LG3	<nnxnp>	{-0}	(nn,np)	LGIII-2	62.288	Fvb3	16014333	5	2	TGCAGCTGTTGTGCCATTTTCATCAGCCTCTATTACAGATTCATGAACAATCTCCATCAAATCCAAAAC	25:G>A	1	628.588	nn	nn	np	nn	np	np	nn	nn	np	np	nn	np	nn	nn	nn	np	np	np	nn	nn	np	nn	np	nn	nn	nn	np	nn	nn	nn	nn	np	nn	nn	nn	np
F12599-43:G>A-LG3	<lmxll>	{0-}	(ll,lm)	LGIII-2	63.715	Fvb3	11146610	4		TGCAGGTATAGAGATAGTGTTTGTTTGTAGGGATTCTGTCTAGGTTACCAAAATTGTTTTTACAGATCG	43:G>A	1	1410.12	lm	ll	ll	lm	ll	lm	ll	ll	ll	lm	ll	lm	lm	ll	lm	ll	ll	lm	ll	lm	lm	ll	lm	lm	ll	ll	ll	ll	ll	ll	ll	lm	lm	ll	ll	lm
APX-S3	<nnxnp>	{-0}	(nn,np)	LGIII-2	65.426	-	0	0		#N/A	#N/A	#N/A	#N/A	nn	nn	np	nn	np	np	nn	nn	np	np	nn	np	nn	nn	nn	np	np	np	nn	nn	np	nn	nn	nn	nn	nn	np	nn	nn	np	nn	np	nn	nn	nn	np
F27572-45:T>A-LG3	<lmxll>	{0-}	(ll,lm)	LGIII-2	66.36	Fvb3	932983	3		TGCAGACAAAGACCGGGGGAAGAAGAAGATAATGGTCCTAGTCATTAGAGCCCTCAAAATATCAAAACC	45:T>A	1	448.554	lm	lm	ll	lm	ll	lm	ll	ll	ll	lm	ll	ll	lm	ll	lm	ll	ll	ll	ll	lm	lm	ll	lm	lm	ll	ll	ll	ll	ll	lm	ll	lm	lm	ll	ll	lm
ChFaM214-166	<nnxnp>	{-0}	(nn,np)	LGIII-2	66.458	Fvb3	23922977	0		#N/A	#N/A	#N/A	#N/A	nn	nn	np	np	np	np	nn	nn	np	np	nn	np	np	--	nn	np	np	np	nn	nn	np	nn	nn	nn	nn	nn	np	nn	--	np	nn	np	nn	nn	nn	--
M19896-63:C>T-	<nnxnp>	{-0}	(nn,np)	LGIII-2	67.402	*	0	0		TGCAGCTTTGTTTTATTTTATGGAAACCTATCAACATAGTTATGCAGGATATTATGCAACCCGCGCTAT	63:C>T	1	1592.04	nn	nn	np	nn	np	np	nn	nn	np	nn	nn	np	np	nn	nn	np	np	nn	nn	nn	np	nn	nn	nn	nn	nn	np	nn	nn	np	nn	np	nn	nn	nn	np
ChFaM159-250	<nnxnp>	{-0}	(nn,np)	LGIII-2	67.993	-	0	0		#N/A	#N/A	#N/A	#N/A	nn	nn	np	nn	np	np	nn	nn	np	np	nn	np	np	nn	nn	--	np	np	nn	nn	np	nn	nn	nn	nn	nn	np	nn	nn	np	nn	np	nn	nn	nn	np
M28608-61:A>T-	<nnxnp>	{-0}	(nn,np)	LGIII-2	68.541	*	0	0		TGCAGCCATTATGCAACCCTGCTAGGGTGTCTCTTGAATTGATATGCTAGAGGTTGATACGAATATGTT	61:A>T	0.979167	443.355	nn	nn	nn	--	nn	np	nn	nn	np	np	nn	np	np	nn	nn	np	np	nn	nn	nn	np	nn	nn	nn	nn	nn	np	nn	nn	np	nn	np	nn	nn	nn	np
F34855-10:G>A-LG3	<lmxll>	{0-}	(ll,lm)	LGIII-2	68.698	Fvb3	19364155	1		TGCAGTTCATGTTGAGTAAGTTTCAGTGTCTCATGAATTGTTTATACAATGACAACAATGTTTTGCTGC	10:G>A	0.979167	318.684	lm	ll	ll	lm	--	lm	ll	ll	ll	lm	ll	--	ll	lm	lm	ll	ll	lm	ll	lm	lm	ll	lm	ll	ll	ll	lm	ll	ll	lm	ll	lm	lm	ll	lm	lm
M19188-8:C>T-LG3	<nnxnp>	{-0}	(nn,np)	LGIII-2	69.993	Fvb3	24095044	1		TGCAGCTCCAGATGACAGCAATAAAGGGAGATTTCTATAATCAAGGATGGAATAATGACTGCAACACAA	8:C>T	1	734.397	nn	nn	nn	nn	np	np	nn	nn	np	np	nn	np	np	nn	nn	nn	np	nn	nn	nn	np	nn	nn	nn	nn	nn	np	nn	nn	np	nn	np	nn	nn	nn	np
F13561-46:C>T-LG3	<lmxll>	{0-}	(ll,lm)	LGIII-2	70.562	Fvb3	18996796	0		TGCAGATATAGGATTGAAATAGTGCCTTCAATCCCAAGTCTAAATACACATTCTGATGATGCACGGTGA	46:C>T	1	379.824	lm	ll	ll	lm	ll	lm	ll	ll	ll	lm	ll	ll	lm	lm	lm	ll	ll	ll	ll	lm	lm	ll	lm	lm	ll	ll	ll	ll	ll	lm	ll	lm	lm	ll	lm	lm
M31039-60:C>T-LG3	<nnxnp>	{-0}	(nn,np)	LGIII-2	70.995	Fvb3	24481944	2		TGCAGACATAGATCCCCTGGCCACAAGCCCACAACTCTATATTGGACCTGAAGTCAAAGCCAGTCATAG	60:C>T	0.989583	294.121	nn	nn	np	nn	np	np	nn	nn	np	np	nn	np	nn	nn	nn	--	np	np	nn	nn	np	nn	nn	nn	nn	nn	np	nn	nn	np	nn	np	nn	nn	nn	np
F23715-36:G>T-LG4	<lmxll>	{0-}	(ll,lm)	LGIII-2	71.407	Fvb4	8431408	0		TGCAGTTGAGTACTTTTGGTCTGGGAAATCTTGCCTGCTCAACACTTTCATCCCAAAAAATTCTGTGTA	36:G>T	1	392.364	lm	lm	ll	lm	ll	lm	ll	ll	ll	lm	ll	ll	lm	lm	lm	ll	ll	lm	ll	lm	lm	ll	lm	lm	ll	ll	ll	ll	ll	lm	ll	lm	lm	ll	lm	lm
ChFaM037-196	<lmxll>	{0-}	(ll,lm)	LGIII-2	72.279	Fvb3	19642513	0		#N/A	#N/A	#N/A	#N/A	lm	lm	ll	lm	ll	lm	ll	ll	ll	lm	ll	ll	lm	lm	lm	ll	ll	lm	ll	lm	lm	ll	lm	lm	ll	ll	ll	ll	ll	lm	ll	lm	lm	ll	lm	lm
M25800-54:G>A-LG3	<nnxnp>	{-0}	(nn,np)	LGIII-2	72.866	Fvb3	17979395	1		TGCAGAAATATACGGTCTGAATATACTCGCAGAGGATATTCAGGTATTGTCCAAGAATATCTGGTGTTA	54:G>A	0.989583	552.472	nn	nn	np	nn	np	np	nn	nn	np	nn	nn	np	nn	nn	nn	np	np	np	nn	nn	np	nn	--	nn	nn	nn	np	nn	nn	np	nn	nn	nn	nn	nn	np
ChFaM040-204	<lmxll>	{0-}	(ll,lm)	LGIII-2	74.843	Fvb3	19903305	0		#N/A	#N/A	#N/A	#N/A	lm	lm	--	lm	ll	lm	ll	ll	ll	lm	ll	ll	lm	lm	ll	ll	ll	lm	ll	lm	lm	ll	lm	lm	ll	ll	ll	ll	ll	lm	ll	lm	lm	ll	lm	lm
M10989-62:C>T-LG3	<nnxnp>	{-0}	(nn,np)	LGIII-2	75.936	Fvb3	26871682	0		TGCAGTTCGTGATGACAGGGGTAGCTGTCCTGAAAGTTGATGATCTAGGAAGAAGACCTTTGCTGATAC	62:C>T	1	340.795	nn	nn	np	nn	np	np	nn	nn	np	np	nn	np	np	nn	nn	np	np	nn	nn	nn	np	nn	nn	nn	nn	nn	np	nn	nn	np	nn	np	nn	nn	nn	np
EMFvi166-267*	<lmxll>	{0-}	(ll,lm)	LGIII-2	78.288	Fvb3	10188624	0		#N/A	#N/A	#N/A	#N/A	lm	lm	ll	lm	ll	lm	ll	ll	ll	lm	ll	ll	ll	lm	ll	ll	ll	lm	ll	lm	lm	ll	lm	lm	ll	ll	ll	ll	ll	lm	ll	ll	lm	ll	lm	lm
UDF004-142	<lmxll>	{0-}	(ll,lm)	LGIII-2	79.382	Fvb3	9825948	0		#N/A	#N/A	#N/A	#N/A	lm	lm	ll	lm	ll	lm	ll	ll	ll	lm	ll	ll	ll	lm	ll	ll	--	lm	ll	lm	lm	ll	lm	lm	ll	ll	ll	ll	ll	lm	ll	ll	lm	ll	lm	lm
M22246-19:T>G-LG3	<nnxnp>	{-1}	(nn,np)	LGIII-2	81.931	Fvb3	29360221	6		TGCAGTCTCTTGAACATTGTGATACTGACAAACAAAATTCCAGTGCGAAATTTTTTTCTGACACATGAA	19:T>G	1	508.102	np	np	nn	nn	nn	nn	np	nn	nn	nn	np	nn	nn	nn	np	nn	nn	np	np	nn	nn	np	np	nn	np	np	nn	np	np	nn	np	nn	np	np	np	nn
M42010-30:C>A-LG3	<nnxnp>	{-1}	(nn,np)	LGIII-2	82.654	Fvb3	29385922	0		TGCAGCAACATCACTATAACTCGTGAAAATCTCAAACTCAACCCTCTCACAGTGGACAGCAAGGCTTCA	30:C>A	0.947917	326.239	np	np	nn	nn	nn	nn	np	nn	nn	nn	np	nn	--	nn	np	nn	nn	np	np	nn	nn	np	np	nn	np	np	nn	np	nn	nn	np	nn	np	np	nn	nn
M26318-66:T>A-LG3	<nnxnp>	{-1}	(nn,np)	LGIII-2	83.374	Fvb3	28073279	1	2	TGCAGAATTCAAACCCACCGTCAGCAACAAACTGCCAAGTACTAAGAAGAATAGGACTGGGATGATTGT	66:T>A	1	388.481	nn	np	nn	nn	nn	nn	np	np	nn	nn	np	nn	nn	nn	np	nn	nn	np	np	nn	nn	np	np	nn	np	np	nn	np	nn	nn	np	nn	np	np	np	nn
M12804-15:C>T-LG3	<nnxnp>	{-1}	(nn,np)	LGIII-2	85.286	Fvb3	29068204	1		TGCAGTTGAGGGATTCAGATGTCCTTTAGTTTTGCAGATTACCCTGGGAAATGACTAAATATGATTTTA	15:C>T	1	394.061	np	np	nn	nn	nn	nn	np	np	nn	nn	np	nn	nn	nn	np	nn	nn	np	np	nn	nn	np	np	nn	np	nn	nn	np	nn	nn	np	nn	np	np	np	nn
M30243-21:A>G-LG3	<nnxnp>	{-1}	(nn,np)	LGIII-2	86.494	Fvb3	29303755	2		TGCAGTGCTGGTATTGCTTCTATTGTCTCATTTATTGTCGCATTCTTTTTGAAATCCTCGGGAGTTGTA	21:A>G	0.979167	329.371	np	nn	nn	nn	nn	nn	--	nn	nn	nn	np	nn	nn	nn	np	nn	nn	np	np	nn	nn	np	np	nn	np	np	nn	np	np	nn	np	nn	np	np	np	nn
M12536-30:C>T-LG3	<nnxnp>	{-1}	(nn,np)	LGIII-2	87.286	Fvb3	32710061	1		TGCAGGAGTATTTGTTATGTCAAAAAGTTACGTTTACATGTGCACAGATCGGGATGGAAAAGTATTATT	30:C>T	1	268.769	np	np	nn	nn	nn	nn	np	nn	nn	nn	np	nn	nn	nn	np	nn	nn	np	np	nn	nn	np	np	nn	nn	nn	nn	np	nn	nn	np	nn	np	np	np	nn
F40525-48:A>G-LG3	<lmxll>	{0-}	(ll,lm)	LGIII-2	87.296	Fvb3	7571806	2		TGCAGTACTACTAAGTACTAACTCACTCACTGAATTTGCATACTACAGAATTCCAACTCCTGCTTATTG	48:A>G	0.979167	299.908	lm	lm	lm	lm	ll	ll	ll	ll	ll	lm	ll	ll	ll	lm	ll	ll	ll	lm	ll	lm	lm	ll	lm	lm	lm	ll	ll	ll	ll	ll	ll	ll	ll	ll	lm	lm
M14336-41:G>A-LG3	<nnxnp>	{-1}	(nn,np)	LGIII-2	88.45	Fvb3	32273056	0		TGCAGATGAAGGCTGTCTTAGCAGAAGCCTTGAAATCTACCGAAGAAGACAGGCACCTTTCAGTCAATC	41:G>A	1	1336.86	np	np	nn	nn	nn	nn	np	nn	nn	nn	np	nn	nn	nn	np	nn	nn	np	np	nn	nn	np	np	nn	np	nn	nn	np	nn	nn	np	nn	np	np	np	nn
ChFaM080-219*	<lmxll>	{0-}	(ll,lm)	LGIII-2	88.607	Fvb3	8181868	0		#N/A	#N/A	#N/A	#N/A	lm	lm	ll	lm	ll	ll	ll	ll	ll	lm	ll	ll	ll	lm	ll	ll	ll	lm	ll	lm	lm	ll	lm	lm	ll	ll	ll	ll	ll	lm	ll	ll	ll	ll	lm	lm
BFACT045-175	<nnxnp>	{-1}	(nn,np)	LGIII-2	89.379	Fvb3	29753467	0		#N/A	#N/A	#N/A	#N/A	np	np	--	nn	nn	nn	np	nn	nn	nn	np	nn	nn	nn	np	nn	nn	np	np	nn	nn	np	np	nn	np	nn	nn	np	np	--	np	nn	np	np	np	nn
g-decalactone	<nnxnp>	{-1}	(nn,np)	LGIII-2	89.411	-	0	0		#N/A	#N/A	#N/A	#N/A	np	np	nn	nn	nn	nn	np	nn	nn	nn	np	nn	nn	nn	np	nn	nn	np	np	nn	nn	np	np	nn	np	nn	nn	np	np	nn	np	nn	np	np	np	nn
M17538-17:G>C-LG3	<nnxnp>	{-1}	(nn,np)	LGIII-2	90.755	Fvb3	32733119	0		TGCAGTCTGACCACAATGCCCTACCAGAAATGGTTATAAGTCTTCATCACCCTAAATGCTTAGCAATAA	17:G>C	1	431.749	np	np	nn	nn	nn	nn	np	nn	nn	nn	nn	nn	nn	nn	np	nn	nn	np	np	nn	nn	np	np	nn	np	nn	nn	np	np	nn	np	nn	np	np	np	nn
F34813-6:T>C-LG3	<lmxll>	{1-}	(ll,lm)	LGIII-2	90.994	Fvb3	4935534	1	2	TGCAGCTTCATCTTGTCCAGAATCTCCAAAGCCTCTCGTAGCTTCCCTTCTTGGCAGAGTCCATGAAGC	6:T>C	0.96875	535.757	ll	ll	--	ll	lm	lm	lm	lm	lm	ll	lm	ll	lm	ll	lm	ll	lm	ll	lm	ll	ll	lm	ll	ll	ll	lm	lm	ll	lm	ll	lm	ll	lm	lm	ll	ll
ChFvM140-114	<nnxnp>	{-1}	(nn,np)	LGIII-2	91.758	Fvb6	16910762	0		#N/A	#N/A	#N/A	#N/A	np	np	nn	nn	nn	nn	np	nn	nn	nn	np	nn	nn	nn	np	nn	nn	np	np	nn	nn	np	np	nn	np	nn	nn	np	np	nn	np	nn	np	np	np	nn
M20576-23:T>C-LG3	<nnxnp>	{-1}	(nn,np)	LGIII-2	92.499	Fvb3	33011133	0	2	TGCAGCTCATATTTTGACCAGGCTAGGATTGGCCTGCTTTTGCTGTCATTGAGATTCGGTCTACGAGCA	23:T>C	1	274.038	np	np	nn	nn	nn	nn	nn	nn	nn	nn	nn	nn	nn	nn	np	nn	nn	np	np	nn	nn	np	np	nn	np	nn	nn	np	nn	nn	np	nn	np	np	np	nn
F17378-61:G>A-LG3	<lmxll>	{1-}	(ll,lm)	LGIII-2	93.573	Fvb3	5195462	1		TGCAGTATGATTACCGCATCACTCACCTATTGATAGAGATCACAAATCAGTTGAATTTGCAGAAGCGTA	61:G>A	1	570.711	ll	ll	ll	ll	lm	lm	lm	lm	lm	ll	lm	ll	lm	ll	lm	ll	lm	ll	lm	ll	ll	lm	ll	ll	ll	lm	lm	lm	lm	ll	lm	lm	lm	lm	ll	ll
M18215-45:C>A-LG3	<nnxnp>	{-1}	(nn,np)	LGIII-2	93.782	Fvb3	32543535	0		TGCAGTTTTTCATTCCTAATATATACAGCTGATTTGTCTCCATTGCAGATTACAGAGATGTTACATCAC	45:C>A	1	585.169	np	np	nn	nn	nn	nn	np	nn	nn	nn	np	nn	nn	nn	np	nn	nn	np	np	nn	nn	np	np	nn	np	nn	nn	np	np	nn	np	nn	np	np	np	nn
F15333-8:C>A-LG3	<lmxll>	{0-}	(ll,lm)	LGIII-2	95.192	Fvb3	4608010	0		TGCAGGTGCAACATTGCCAAAGATTTTCAACATACCAAAATCGGGCAGATGCAATAGTGCCTAATTCAT	8:C>A	1	375.631	lm	lm	ll	lm	ll	ll	ll	ll	ll	lm	ll	lm	ll	lm	ll	lm	ll	lm	ll	lm	lm	ll	lm	lm	lm	ll	ll	ll	ll	lm	ll	ll	ll	ll	lm	lm
F22809-32:G>A-	<lmxll>	{0-}	(ll,lm)	LGIII-2	96.746	*	0	0		TGCAGAATTGTAACAAGTAACTTATTCAGTGTGATTTTACAAGGGAGACGCATTGATAATATAGAGAAA	32:G>A	1	536.323	lm	lm	ll	lm	ll	ll	ll	ll	ll	lm	ll	lm	ll	lm	ll	lm	ll	lm	ll	lm	lm	ll	lm	lm	lm	ll	ll	ll	ll	lm	ll	ll	ll	ll	lm	lm
M16050-62:A>G-LG3	<nnxnp>	{-1}	(nn,np)	LGIII-2	97.249	Fvb3	32911240	0		TGCAGGTTTGCATTCATTACTGATTCTCGCTTTCCCTTTTGTTATATCTAAGTGTAAATGGGAGAGACT	62:A>G	1	545.217	np	np	nn	nn	nn	np	np	nn	nn	nn	np	nn	nn	nn	np	nn	nn	np	np	nn	nn	np	np	nn	np	nn	nn	np	np	nn	np	nn	np	np	np	nn
F11714-11:A>G-LG3	<lmxll>	{1-}	(ll,lm)	LGIII-2	98.557	Fvb3	4843301	0		TGCAGAATTTCATAGCAATATATGAGTAGCTGCTGGCTAACAAATTTCACATATGTATTTGTGAGTTTG	11:A>G	1	549.936	ll	ll	lm	ll	lm	lm	lm	lm	lm	ll	lm	ll	lm	ll	ll	ll	lm	ll	lm	ll	ll	lm	ll	ll	ll	lm	ll	lm	lm	ll	lm	lm	lm	lm	ll	ll
M13531-46:A>G-LG3	<nnxnp>	{-1}	(nn,np)	LGIII-2	99.108	Fvb3	33061963	0		TGCAGGTGTACATAGTGTATTTGGGGCTCAGTCATAACATACATGAACCTCACCTAACTTCAGAACACC	46:A>G	1	489.496	np	np	nn	nn	nn	nn	np	nn	nn	nn	nn	nn	nn	nn	np	nn	nn	np	np	nn	nn	np	nn	nn	np	nn	nn	np	np	nn	np	nn	np	np	nn	nn
F24406-46:G>A-LG3	<lmxll>	{1-}	(ll,lm)	LGIII-2	102.783	Fvb3	2218309	1		TGCAGAATATACCAACCAGCGGATTCTGTTTGATATTGAGCCACTTGGCCGCTATCTTTGTACGGGTGG	46:G>A	0.989583	459.77	ll	ll	ll	ll	lm	lm	lm	lm	lm	ll	lm	--	lm	ll	lm	ll	lm	lm	lm	ll	ll	lm	ll	ll	ll	lm	ll	lm	lm	ll	lm	lm	lm	lm	ll	lm
F31354-9:A>T-LG3	<lmxll>	{1-}	(ll,lm)	LGIII-2	104.541	Fvb3	2785924	2		TGCAGTTTTATGTTGAGGTACTTTCAGTTCTACTTGCTGCACTAGTTTCAGAGTAATGAAGTTTTGAAC	9:A>T	0.989583	528.913	ll	ll	lm	ll	lm	lm	lm	lm	lm	ll	lm	ll	lm	ll	lm	ll	lm	lm	lm	ll	ll	lm	ll	ll	ll	lm	ll	lm	lm	ll	lm	lm	lm	lm	ll	lm
F23855-57:C>T-LG3	<lmxll>	{1-}	(ll,lm)	LGIII-2	107.226	Fvb3	5098744	3		TGCAGGCCCACCCTGTCAGTTGGACAACTATGTCAGGTAACACCGCCAATCTTTCACCAACTGCGTTTT	57:C>T	0.947917	283.781	ll	ll	lm	ll	lm	lm	lm	lm	lm	ll	ll	ll	lm	ll	lm	--	lm	ll	lm	ll	ll	lm	ll	ll	ll	lm	lm	lm	--	ll	ll	ll	lm	lm	--	ll
F31325-53:T>A-LG3	<lmxll>	{1-}	(ll,lm)	LGIII-2	109.086	Fvb3	5100194	0		TGCAGGAACAATGAATGCCCTGCATGCCGCACACATTGTGCGAGTCGTCGCTCTTTGAGAGATGACCCA	53:T>A	0.989583	729.315	ll	ll	lm	ll	lm	ll	lm	ll	ll	ll	lm	ll	lm	ll	lm	ll	lm	ll	lm	ll	ll	lm	ll	ll	ll	ll	ll	lm	ll	ll	lm	lm	lm	lm	ll	ll
F19556-61:C>T-LG3	<lmxll>	{1-}	(ll,lm)	LGIII-2	112.926	Fvb3	4654726	0		TGCAGGGGAGGATAACCATGTCATTATTCCATCAGCTATCATAAGAAAAGAAAAATTACCGCAGAAGTT	61:C>T	1	336.607	lm	ll	lm	ll	lm	ll	lm	lm	ll	ll	lm	ll	lm	ll	lm	ll	lm	ll	lm	ll	ll	lm	ll	ll	ll	lm	lm	lm	ll	ll	lm	lm	lm	ll	ll	ll
F10705-36:T>G-LG3	<lmxll>	{1-}	(ll,lm)	LGIII-2	118.329	Fvb3	4932491	1		TGCAGAATCTGATCCAGTTCCAAATGGTTAGGTAACTGACTACCACCTAGAGCTTGAAATTGTTTGAAT	36:T>G	1	448.499	ll	ll	ll	ll	lm	lm	ll	lm	ll	ll	lm	ll	lm	ll	lm	ll	lm	ll	lm	ll	ll	lm	ll	ll	ll	lm	ll	lm	ll	ll	lm	ll	lm	lm	ll	ll
M16643-12:C>G-LG3	<nnxnp>	{-1}	(nn,np)	LGIII-3	0	Fvb3	3018248	0		TGCAGCTTGCTACTTCTCCCCTGGAAGTGCTTTTGTTCTTGTTTTACTACAACTTACACAACGAAACAA	12:C>G	1	390.406	nn	np	nn	nn	np	np	np	np	np	nn	np	nn	nn	nn	nn	nn	np	np	np	np	np	nn	np	np	nn	nn	nn	np	nn	np	np	nn	np	np	nn	np
15215-12:A>T-LG3	<hkxhk>	{11}	(h-,kk)	LGIII-3	5.744	Fvb3	3011234	0		TGCAGACAAACAATCACACTGCTCCAAGCTTGGCTGTACTTGTAAGTTGTAACAAATCAGAGAGAGCTT	12:A>T	1	676.189	h-	h-	h-	h-	h-	kk	h-	h-	h-	h-	h-	h-	h-	h-	h-	h-	kk	kk	kk	h-	kk	h-	kk	kk	h-	h-	h-	h-	h-	h-	kk	h-	h-	kk	h-	kk
F11122-38:G>A-LG3	<lmxll>	{1-}	(ll,lm)	LGIII-3	9.183	Fvb3	272741	1		TGCAGAGACGTTTCTCCTGTCATCAGACAAAGTAGACTGTTTCAGTGGTCTTGGTACAACAAAATAGAC	38:G>A	1	418.913	ll	lm	lm	lm	ll	lm	lm	ll	lm	lm	ll	lm	ll	ll	ll	lm	lm	lm	lm	ll	lm	ll	lm	lm	ll	ll	lm	ll	ll	ll	ll	ll	ll	lm	ll	lm
M23500-33:G>T-	<nnxnp>	{-1}	(nn,np)	LGIII-3	11.596	*	0	0		TGCAGTTAGAATAGAAAAAACCACCAGATATTTGTTTATCAGAGACAATTTTACAGATCGGAAGAGCGG	33:G>T	0.989583	405.403	nn	nn	nn	nn	np	np	nn	np	nn	nn	nn	np	nn	nn	nn	nn	np	np	np	np	np	np	np	nn	nn	nn	nn	np	nn	np	np	nn	np	np	nn	np
F11789-7:T>C-LG3	<lmxll>	{1-}	(ll,lm)	LGIII-3	12.345	Fvb3	476991	2		TGCAGGCTGTTATGAAAGCCAGTAAGAAACGGTTTAGAATAGGAGCGCAGTCTGATCCTGTTGAGTTCA	7:T>C	1	360.908	ll	lm	ll	lm	ll	lm	lm	ll	lm	lm	ll	ll	ll	ll	ll	lm	lm	lm	lm	ll	lm	ll	lm	lm	ll	ll	lm	ll	ll	ll	ll	ll	ll	lm	ll	ll
M26819-9:C>T-LG3	<nnxnp>	{-1}	(nn,np)	LGIII-3	13.81	Fvb3	935589	1		TGCAGTGACCTGTTACCCGTCAACATCTGGTTGGACTTGGTATCATACGTAAATCCATCTTCCCCTGGA	9:C>T	1	418.526	nn	nn	nn	nn	np	np	nn	np	nn	nn	nn	np	nn	nn	nn	nn	np	np	np	np	np	nn	np	nn	nn	nn	nn	np	nn	np	np	nn	np	np	nn	np
F25995-36:T>G-LG3	<lmxll>	{1-}	(ll,lm)	LGIII-3	14.959	Fvb3	141806	2		TGCAGTTGCGTATTTCTAGTCTTGGCACCTATATACTCATATGTGAAACCACCTAATAACGTGGCATTT	36:T>G	1	373.109	ll	lm	ll	lm	ll	lm	lm	ll	lm	lm	ll	ll	ll	ll	ll	lm	lm	lm	lm	ll	lm	ll	lm	lm	ll	ll	lm	ll	ll	ll	ll	ll	ll	lm	ll	lm
EMFv029-172	<lmxll>	{1-}	(ll,lm)	LGIII-3	15.611	Fvb3	282345	0		#N/A	#N/A	#N/A	#N/A	ll	lm	ll	lm	ll	lm	lm	ll	lm	lm	ll	ll	ll	ll	ll	lm	lm	lm	lm	ll	lm	ll	lm	lm	ll	ll	lm	ll	ll	ll	ll	ll	ll	lm	ll	lm
ChFvM049-170	<lmxll>	{1-}	(ll,lm)	LGIII-3	15.737	Fvb3	237656	0		#N/A	#N/A	#N/A	#N/A	ll	lm	ll	lm	ll	lm	lm	ll	lm	lm	ll	ll	--	ll	ll	lm	lm	lm	lm	ll	lm	ll	lm	lm	ll	ll	lm	ll	ll	ll	ll	ll	ll	lm	ll	lm
M17296-51:T>C-LG3	<nnxnp>	{-1}	(nn,np)	LGIII-3	15.749	Fvb3	2053176	0		TGCAGAATTGGGGGCCATTTCAGTTTTGATTCACCTCCTACATGTGACTCATGTGTGTTGCAATAAATT	51:T>C	1	420.127	nn	nn	nn	nn	nn	np	nn	np	nn	nn	nn	np	nn	nn	nn	nn	np	np	nn	np	np	nn	np	nn	nn	nn	nn	np	nn	np	np	nn	np	np	nn	np
M30195-55:G>T-	<nnxnp>	{-1}	(nn,np)	LGIII-3	17.064	*	0	0		TGCAGGTTTTGAAACCAAAAAAAGCCAAAGCTGAAGAAGGGAGGCACCTCCTAGAGGAATCAAACCTGT	55:G>T	1	518.123	nn	nn	nn	nn	np	np	nn	np	nn	nn	nn	np	nn	nn	nn	nn	np	np	nn	np	np	nn	nn	nn	nn	nn	nn	np	nn	np	np	nn	np	np	nn	np
22289-21:C>G-	<hkxhk>	{00}	(h-,kk)	LGIII-3	18.094	*	0	0		TGCAGGGGTATTCATCACGGTCAAAACTAAGGCATGATCAGTCCAGATCCACATATATCTGCAACAAGT	21:C>G	1	800.587	kk	h-	kk	h-	h-	h-	h-	h-	h-	h-	h-	h-	kk	h-	kk	h-	h-	h-	h-	h-	h-	kk	h-	h-	kk	kk	h-	h-	kk	h-	h-	kk	h-	h-	kk	h-
M38391-28:G>A-LG3	<nnxnp>	{-1}	(nn,np)	LGIII-3	18.873	Fvb3	2589052	3		TGCAGAGTTGTCCGGAGGATTCATTACTGGGAACCAGATTGCAAGGTGAAGCAGTTTCAGGTGCTGGTT	28:G>A	0.989583	373.978	nn	nn	nn	nn	np	np	nn	nn	nn	nn	nn	np	nn	nn	nn	nn	np	np	nn	np	np	nn	np	nn	nn	nn	nn	np	--	nn	np	nn	np	np	nn	np
F32043-24:A>G-	<lmxll>	{1-}	(ll,lm)	LGIII-3	19.896	*	0	0		TGCAGAAAGCATCACAGAGAGCCTAAGGCGTACTAGTCAACTAATGGTTTAGGTCAGTGTCTGTATTTA	24:A>G	1	404.978	ll	lm	ll	lm	ll	lm	lm	lm	lm	lm	ll	ll	ll	ll	ll	lm	lm	lm	lm	ll	lm	ll	lm	lm	ll	ll	lm	ll	ll	ll	ll	ll	ll	lm	ll	lm
M25130-47:G>A-LG3	<nnxnp>	{-1}	(nn,np)	LGIII-3	19.92	Fvb3	2007533	3		TGCAGATATTGCATCCAGTCTAAAATCAGCATGTTCTTATCTGTCTCGTACGAGCAAGACTAGGTGAGT	47:G>A	1	537.422	nn	nn	nn	nn	np	np	nn	np	nn	nn	nn	np	nn	nn	nn	nn	np	np	np	np	np	nn	np	nn	nn	nn	nn	np	nn	np	np	nn	np	np	nn	np
M21986-59:C>T-LG3	<nnxnp>	{-1}	(nn,np)	LGIII-3	20.864	Fvb3	1752183	1		TGCAGTAACAAAACATGAGATAAGCTATTGATCATATTGCATATTGTTTCATTTGAAATCATTATATGC	59:C>T	0.989583	1265.14	nn	nn	nn	nn	np	np	nn	np	nn	nn	nn	np	nn	nn	nn	nn	np	np	np	np	np	nn	np	nn	nn	nn	nn	np	nn	np	np	nn	np	np	nn	np
FaFL2-400	<nnxnp>	{-1}	(nn,np)	LGIII-3	22.757	-	0	0		#N/A	#N/A	#N/A	#N/A	nn	nn	nn	nn	np	np	nn	nn	nn	nn	nn	np	nn	nn	nn	nn	np	np	np	np	np	nn	np	nn	nn	nn	np	np	nn	np	np	nn	np	np	nn	np
M26191-47:T>G-LG3	<nnxnp>	{-1}	(nn,np)	LGIII-3	28.654	Fvb3	2249533	3		TGCAGGTTTTACACTATTGATCTCTCAGTTTTATGCTTCGTTAGTACTTTTGTTTGATACATTTGGAAC	47:T>G	0.989583	495.44	nn	nn	nn	nn	nn	np	nn	np	nn	nn	nn	nn	nn	nn	nn	nn	np	np	np	np	nn	np	np	nn	nn	nn	nn	np	nn	np	np	nn	np	np	nn	np
F15890-61:A>C-LG3	<lmxll>	{1-}	(ll,lm)	LGIII-3	29.663	Fvb3	5100259	3		TGCAGAAAGAGAGAATACAGTCTGGCTATGGGAACGAGATATTGACAGCTGAAATTTCTGGAATATTTT	61:A>C	1	527.085	ll	lm	ll	lm	ll	lm	lm	lm	lm	lm	lm	ll	ll	lm	ll	lm	lm	lm	lm	ll	lm	ll	lm	lm	ll	ll	lm	ll	ll	ll	ll	ll	ll	lm	ll	ll
F31079-15:G>T-LG3	<lmxll>	{1-}	(ll,lm)	LGIII-3	31.615	Fvb3	5945853	2		TGCAGGAATGTATGCGCTTCCTACAAAAGAACAACTGTTGAACAAACTCAATGAAGATGGTGAGAGTTT	15:G>T	0.979167	369.804	ll	lm	ll	lm	ll	lm	lm	lm	lm	lm	lm	ll	ll	ll	ll	lm	lm	lm	lm	ll	lm	ll	lm	lm	ll	ll	lm	ll	--	ll	ll	ll	ll	lm	ll	lm
ChFaM021-212	<lmxll>	{1-}	(ll,lm)	LGIII-3	32.836	Fvb3	5240131	0		#N/A	#N/A	#N/A	#N/A	ll	--	ll	lm	ll	lm	lm	lm	lm	lm	lm	ll	ll	lm	ll	lm	lm	lm	lm	ll	lm	ll	lm	lm	ll	ll	lm	ll	ll	ll	ll	ll	ll	lm	ll	lm
F19261-5:A>C-LG3	<lmxll>	{1-}	(ll,lm)	LGIII-3	36.551	Fvb3	5111001	1		TGCAGAGACTGTTTCATCTGGGAATACATGCCAAAAAGAAGCGAACTCTCAAAAGCTACCCCCACAAAA	5:A>C	1	450.729	ll	lm	ll	ll	ll	lm	lm	lm	lm	lm	lm	ll	ll	lm	ll	lm	lm	lm	lm	ll	lm	ll	lm	lm	ll	ll	lm	ll	ll	ll	ll	ll	ll	lm	ll	lm
16712-44:C>A-	<hkxhk>	{01}	(h-,kk)	LGIII-3	40.403	Fvb3	19464069	10		TGCAGTTAGTGGCTTATATATTGTAACTATTACACTCTGGATATCTGGATGTGTTACAGATCGGAAGAG	44:C>A	1	612.622	h-	h-	kk	h-	kk	kk	h-	h-	h-	h-	h-	kk	h-	h-	h-	h-	kk	h-	h-	kk	h-	h-	h-	h-	h-	h-	h-	h-	kk	kk	kk	kk	h-	h-	h-	h-
M12210-22:C>G-LG3	<nnxnp>	{-0}	(nn,np)	LGIII-3	43.853	Fvb3	11498272	0		TGCAGTATGATGAATGCATTCTCTGAGGGACTTGTTCTTGCTGGTAGAAGTGGACTGGATCCTTCGGTT	22:C>G	1	293.671	nn	nn	np	np	nn	nn	np	nn	nn	np	nn	np	np	nn	nn	np	nn	np	np	nn	np	np	nn	np	np	nn	np	np	nn	nn	nn	nn	nn	nn	nn	np
M27550-28:G>C-LG3	<nnxnp>	{-0}	(nn,np)	LGIII-3	45.501	Fvb3	11974590	2		TGCAGGATTACAAGTACGAACACGTTGCGTTTCTGTCTCTGTGGTTAGCGAGGTTTGTGTTTCCTTGTC	28:G>C	1	587.476	np	nn	nn	np	nn	nn	nn	nn	nn	np	nn	np	np	nn	np	np	nn	np	np	nn	np	nn	nn	np	np	np	np	np	nn	nn	nn	np	nn	nn	nn	np
30142-29:C>T-LG3	<hkxhk>	{01}	(h-,kk)	LGIII-3	48.292	Fvb3	18800446	4		TGCAGTCGTGGTTAGATTGTATTTATTTCCGTTTTTCCAGATTATGATAACTTCCCATTTCTTTTACAG	29:C>T	1	652.992	h-	h-	h-	h-	kk	kk	h-	h-	h-	h-	h-	h-	h-	kk	h-	h-	h-	h-	h-	kk	h-	h-	h-	h-	h-	h-	h-	h-	kk	kk	kk	kk	h-	h-	h-	h-
M10981-56:C>T-LG2	<nnxnp>	{-1}	(nn,np)	LGIII-3	49.772	Fvb2	522081	2	6	TGCAGAAAATTCTGAAACATTGTAAAATTCAAAATAGCACAAGTTTCTCAAATCAACTCCGTTTTTCAT	56:C>T	1	902.215	nn	np	nn	nn	np	np	nn	nn	np	np	np	nn	nn	nn	nn	nn	np	nn	nn	np	nn	nn	np	nn	nn	nn	nn	nn	nn	np	np	nn	nn	np	np	nn
16313-21:C>A-LG3	<hkxhk>	{01}	(h-,kk)	LGIII-3	50.931	Fvb3	18613150	0		TGCAGGTTATATATTGGCCAGCAAATATGGAAACAATCCAATCAAACATTGAATTAGTCTTGATCTGAC	21:C>A	1	1020.82	h-	h-	h-	h-	kk	kk	h-	h-	h-	h-	h-	h-	h-	h-	h-	h-	h-	h-	h-	kk	h-	h-	h-	h-	h-	h-	h-	h-	kk	kk	kk	h-	h-	h-	kk	h-
CAGT-093	<nnxnp>	{-1}	(nn,np)	LGIII-3	52.111	-	0	0		#N/A	#N/A	#N/A	#N/A	nn	np	nn	nn	np	np	nn	nn	np	np	np	nn	nn	np	nn	nn	np	nn	nn	np	nn	nn	np	nn	nn	nn	nn	nn	np	np	np	nn	nn	np	np	nn
M34494-7:C>T-LG3	<nnxnp>	{-1}	(nn,np)	LGIII-3	53.459	Fvb3	14447641	1		TGCAGCACATCTTCCTCCAGCTTTTGATGATGTTATACATGTCATACGCCATAGTAGTTTCCGTGTTGG	7:C>T	0.979167	342.74	nn	np	nn	--	np	nn	nn	nn	np	np	np	nn	nn	np	nn	nn	np	nn	nn	np	nn	nn	np	nn	nn	nn	nn	nn	np	nn	np	nn	nn	np	np	nn
M19671-16:T>C-LG3	<nnxnp>	{-0}	(nn,np)	LGIII-3	55.118	Fvb3	11425899	0		TGCAGTACACGCAGAATAGTAAAGAGTAGAGATAGACATCAAACTCCACAGGATAACAAAAACAAGAAG	16:T>C	1	399.475	np	nn	np	nn	nn	nn	np	np	nn	np	nn	np	np	nn	np	np	nn	np	np	nn	np	np	nn	np	np	np	np	np	nn	nn	nn	np	np	nn	nn	np
M29113-21:T>A-LG3	<nnxnp>	{-0}	(nn,np)	LGIII-3	55.771	*	0	0		TGCAGATACTTTTCCACAGTATAATCAAAGGTAAAGGCACAGTTCCGCGACCGTTGAACAATTAGGTTT	21:T>A	1	650.578	np	nn	nn	np	nn	nn	np	np	nn	np	nn	np	np	nn	np	np	nn	np	np	nn	np	np	nn	np	np	np	np	np	nn	nn	nn	np	np	nn	nn	np
M11002-60:G>A-LG5	<nnxnp>	{-0}	(nn,np)	LGIII-3	56.985	Fvb5	23148186	0		TGCAGGAAACTAAAAATAAGAAATATAATTGCAAACATCCTTCCAGTTCATTTGGAAGACGGCCTACTA	60:G>A	1	683.996	np	nn	np	np	nn	nn	np	np	nn	np	nn	np	np	nn	np	np	nn	np	np	nn	np	np	nn	np	np	np	np	np	nn	nn	nn	np	np	nn	nn	np
12496-18:T>A-LG3	<hkxhk>	{01}	(h-,kk)	LGIII-3	58.299	Fvb3	12833128	2		TGCAGGAACTGGTTTGGATGTATCCCATAGCTCACGCCAGAGATTGCCTAGCATTGAAGAATAACCAAA	18:T>A	1	1217.79	h-	kk	h-	h-	kk	kk	h-	h-	kk	h-	h-	h-	h-	h-	h-	h-	h-	h-	h-	kk	h-	h-	h-	h-	h-	h-	h-	h-	kk	kk	kk	h-	h-	kk	h-	h-
BFACT036-121	<nnxnp>	{-0}	(nn,np)	LGIII-3	58.373	Fvb3	11272386	0		#N/A	#N/A	#N/A	#N/A	np	nn	np	np	nn	nn	np	np	nn	np	nn	np	np	nn	np	np	nn	np	np	nn	np	np	nn	np	np	np	np	np	nn	nn	nn	np	np	nn	nn	np
M15052-6:G>A-	<nnxnp>	{-1}	(nn,np)	LGIII-3	58.734	Fvb0	865231	0		TGCAGAGAAAACTGATTATGTCATGGGAATCAAAATCATATACAAGTCCAGGTTCAATTACTGCAACTG	6:G>A	1	953.117	nn	np	nn	nn	np	np	nn	nn	np	np	np	nn	nn	np	nn	nn	np	nn	nn	np	nn	nn	np	nn	nn	nn	nn	nn	np	np	np	nn	nn	np	np	nn
M24390-15:G>T-	<nnxnp>	{-1}	(nn,np)	LGIII-3	59.38	Fvb0	1007975	1		TGCAGCCATCAAAAGGGTGGGAAAGAACAATACAAACTCAGGTCTCAAGATTCATTGGACTTGGAAACA	15:G>T	1	292.746	nn	np	nn	nn	np	np	nn	nn	np	np	np	nn	nn	np	nn	nn	nn	nn	nn	np	nn	nn	np	nn	nn	nn	nn	nn	nn	nn	np	nn	nn	np	np	nn
M11351-31:A>T-LG4	<nnxnp>	{-0}	(nn,np)	LGIII-3	60.322	Fvb4	8260224	0		TGCAGCATCTTTCATTGGTGCATATACCATTAGTCAAGCTGTAAGAAACAGGGTAATCATAACTAGATG	31:A>T	1	629.667	np	nn	np	np	nn	nn	np	np	nn	np	nn	np	np	nn	np	np	nn	np	np	nn	np	np	nn	np	np	np	np	np	np	nn	nn	np	np	nn	nn	np
M13028-62:A>G-LG6	<nnxnp>	{-1}	(nn,np)	LGIII-3	61.088	Fvb6	7622403	3	2	TGCAGATATCATGCTATATGCACCTTGTGGGATCTTATTGATAATGCTTCAGTCTATCCCATATTGTAG	62:A>G	1	602.679	nn	np	nn	nn	np	np	nn	nn	np	np	np	nn	nn	np	nn	nn	np	nn	nn	np	nn	nn	np	nn	nn	nn	nn	nn	nn	np	np	nn	nn	np	np	nn
M30309-16:T>G-	<nnxnp>	{-0}	(nn,np)	LGIII-3	61.687	*	0	0		TGCAGGGTATAAAACATGAGAAAAGTAAGAAATATGATTTATAGGAATAAACTTCTATGCAAAACATGT	16:T>G	1	531.082	np	nn	np	np	nn	nn	np	np	nn	np	nn	np	np	nn	np	np	nn	np	np	nn	np	np	nn	np	np	np	nn	np	nn	nn	nn	np	np	nn	nn	np
M15915-27:C>T-	<nnxnp>	{-1}	(nn,np)	LGIII-3	62.101	Fvb0	834626	3	3	TGCAGATAGAAATTGTTCCTCAGTTTCCTCCTGTGGTCGTTCTTGACCATTTCTTCTGTAATTTGATAT	27:C>T	1	467.239	nn	np	nn	nn	np	np	nn	nn	np	nn	np	nn	nn	np	nn	nn	np	nn	nn	np	nn	nn	np	nn	nn	nn	nn	nn	np	np	np	nn	nn	np	np	nn
M26384-66:C>T-	<nnxnp>	{-1}	(nn,np)	LGIII-3	63.099	Fvb0	862802	0		TGCAGTTGCAAGCAAAGGAGACAACAACCTTCATCAGGCTTTCTGTGTCATATGATGAAAAGACCACAA	66:C>T	0.989583	397.198	nn	np	nn	nn	nn	np	nn	nn	np	--	np	nn	nn	np	nn	nn	nn	nn	nn	np	nn	nn	np	nn	nn	nn	nn	nn	np	np	np	nn	nn	np	np	nn
M11602-48:C>G-LG3	<nnxnp>	{-0}	(nn,np)	LGIII-3	63.854	Fvb3	11400868	0		TGCAGCTCTCTTCCAGTAGGGCATCTTTGTTACAGGATGCTTGTAGCCCCAATATAAAACACGCTTTGC	48:C>G	1	1280.06	np	nn	np	np	nn	nn	np	np	nn	np	nn	np	np	nn	np	np	np	np	np	nn	np	np	nn	np	np	np	np	np	nn	nn	nn	np	np	nn	nn	nn
M24670-60:A>G-LG4	<nnxnp>	{-0}	(nn,np)	LGIII-3	64.587	Fvb4	8400445	4		TGCAGCTGTGTAAATAGTCTCATATGGCATAGTAATATCTTTAGGGGTTTTGTTTATAGTATATTAGTG	60:A>G	1	776.302	np	nn	np	np	nn	nn	np	np	nn	np	nn	np	np	np	np	np	nn	np	np	nn	np	np	nn	np	np	np	np	np	nn	nn	nn	np	np	nn	nn	np
36083-40:T>C-LG3	<hkxhk>	{01}	(h-,kk)	LGIII-3	65.663	Fvb3	24958743	5		TGCAGTGGAGGATGTAAGTATTCAGTAACTATGTATTGGCTTCTTCAGTGTTCTTATTTTACAGATCGG	40:T>C	1	764.622	h-	kk	h-	h-	kk	kk	kk	h-	h-	h-	h-	h-	h-	h-	h-	h-	h-	h-	h-	kk	kk	h-	h-	h-	h-	h-	h-	h-	kk	kk	kk	h-	h-	h-	h-	h-
40774--	<hkxhk>	{01}	(h-,kk)	LGIII-3	66.238	*	0	0		TGCAGAGTCAAAAAAACTAACTAAACACTAGCACATACTCAAATATGATAAAAGACAAAAATTATTGGA	0	1	661.212	h-	kk	h-	h-	kk	h-	h-	h-	h-	h-	h-	h-	h-	h-	h-	h-	h-	h-	h-	kk	h-	h-	kk	h-	h-	h-	h-	h-	kk	kk	kk	h-	h-	h-	h-	h-
31138-36:A>G-LG3	<hkxhk>	{01}	(h-,kk)	LGIII-3	68.138	Fvb3	17415538	0		TGCAGCCCTGCACATATTGTACATTGTGACACTACTATCACGTAAGGCAACACATAACAAGATATAGTC	36:A>G	1	918.485	h-	kk	h-	h-	kk	h-	h-	h-	h-	h-	h-	h-	h-	h-	h-	h-	h-	h-	h-	kk	h-	h-	h-	h-	h-	h-	h-	h-	kk	kk	kk	h-	h-	kk	kk	h-
F17220-33:A>G-LG3	<lmxll>	{0-}	(ll,lm)	LGIII-3	68.755	Fvb3	27236874	2	4	TGCAGAGAAACCCATCTCCTTCATTTCTTCAATAAGTTCCACAGCCCTTGATATCTCGTTGTTATTACA	33:A>G	1	774.767	ll	lm	ll	ll	ll	ll	lm	ll	ll	ll	ll	lm	lm	ll	ll	lm	ll	ll	ll	ll	lm	ll	lm	lm	ll	ll	lm	lm	ll	ll	lm	ll	ll	lm	ll	lm
M14150-21:T>C-LG3	<nnxnp>	{-0}	(nn,np)	LGIII-3	70.119	Fvb3	1122271	0		TGCAGAAATTTCAGCGATCCCTGTTTCAATAGCAGGTTGTTGTTCCCTCGCGGAGGTCCACATGGGGTA	21:T>C	1	398.893	np	nn	np	np	nn	nn	np	np	nn	np	nn	np	np	nn	nn	np	nn	nn	nn	nn	np	np	nn	np	np	np	np	np	nn	nn	nn	np	np	nn	nn	np
37665--	<hkxhk>	{01}	(h-,kk)	LGIII-3	70.886	*	0	0		TGCAGAAAATGATACAGACTTTCTAGAGTCAAGCAAGAAATGATTACAACATGTCAGAGCAATGAAAAT	0	1	843.964	h-	kk	h-	h-	kk	h-	h-	h-	h-	h-	h-	h-	h-	h-	h-	h-	h-	h-	h-	kk	kk	h-	h-	h-	h-	h-	kk	h-	kk	kk	kk	h-	h-	h-	h-	h-
F23153-22:C>T-LG3	<lmxll>	{0-}	(ll,lm)	LGIII-3	71.164	Fvb3	26844717	1		TGCAGAGAGTGCTTGAGCACTGCAACGACCAGAATACTCAGAGCAAAGTTATGGATGAGATTTTAGGAG	22:C>T	1	291.771	ll	lm	lm	ll	lm	ll	ll	ll	ll	ll	ll	lm	lm	ll	ll	lm	ll	ll	ll	ll	lm	ll	lm	lm	ll	ll	lm	lm	lm	lm	lm	ll	ll	lm	ll	ll
11000-51:G>A-LG3	<hkxhk>	{01}	(h-,kk)	LGIII-3	72.131	Fvb3	17520161	1		TGCAGTTCTGATGGATCCTGTTGCTAAAAATTGCTTGAAACATTTTTATTTGTTACCTTTTACATGGTG	51:G>A	1	906.735	h-	kk	h-	h-	kk	h-	h-	h-	h-	h-	h-	h-	h-	h-	h-	h-	h-	h-	h-	h-	h-	h-	kk	h-	h-	h-	kk	h-	kk	kk	kk	h-	h-	h-	h-	h-
F39810-40:G>A-LG3	<lmxll>	{0-}	(ll,lm)	LGIII-3	73.445	Fvb3	25498384	2		TGCAGTGCCTTCGCTGCTTGTTTCGCTGAGGTATCGTTCAGCCTTCTCTTTATATCAATGTTTCGCTTC	40:G>A	0.979167	314.486	ll	lm	ll	ll	ll	ll	lm	ll	ll	ll	ll	lm	lm	ll	ll	lm	ll	ll	ll	ll	lm	ll	lm	lm	ll	ll	lm	lm	lm	ll	lm	lm	ll	lm	ll	lm
34601--	<hkxhk>	{01}	(h-,kk)	LGIII-3	74.061	Fvb3	24512539	5		TGCAGAACCAAACTTTGGAGGAAGCACTGGATGATCATGAGTGGTACAGCTGATACTAGAGCCAAGGGG	0	1	839.985	h-	kk	h-	h-	kk	kk	h-	h-	kk	h-	h-	h-	h-	h-	h-	h-	h-	h-	h-	kk	h-	h-	kk	h-	h-	h-	kk	h-	kk	kk	kk	h-	h-	kk	h-	h-
F25553-34:C>T-LG3	<lmxll>	{0-}	(ll,lm)	LGIII-3	75.82	Fvb5	6304184	0		TGCAGCTTGGCCAATGAATAATACCAACAATGCGCCTGCTGAGTTTGCTTATGGATCCGGACATATCAA	34:C>T	0.979167	472.287	ll	lm	lm	ll	lm	ll	lm	ll	ll	ll	ll	lm	ll	ll	ll	lm	ll	ll	ll	ll	lm	ll	lm	ll	ll	ll	lm	lm	--	lm	lm	lm	ll	lm	ll	lm
M41100-38:G>A-LG3	<nnxnp>	{-1}	(nn,np)	LGIII-3	76.142	Fvb3	19364156	0		TGCAGCAAAACATTGTTGTCATTGTATAAACAATTCATGAGACACTGAAACTTACTCAATATGAACTGC	38:G>A	0.979167	369.188	nn	np	nn	nn	np	np	nn	nn	np	nn	np	nn	np	np	np	nn	np	nn	nn	np	np	nn	np	nn	nn	np	np	nn	--	np	np	nn	np	np	np	nn
11764-46:A>T-LG3	<hkxhk>	{01}	(h-,kk)	LGIII-3	76.456	Fvb3	25743976	0		TGCAGAGAATGGGAATTGGTCTCTTCATTTCCATCTTCTCCATGGTATGTGCTGCGATTTTGGAACTCA	46:A>T	1	1002.47	h-	kk	h-	h-	h-	h-	h-	h-	h-	h-	kk	h-	h-	h-	h-	h-	h-	h-	h-	h-	h-	h-	kk	h-	h-	h-	kk	h-	kk	kk	kk	h-	h-	kk	h-	h-
12094-6:C>G-	<hkxhk>	{01}	(h-,kk)	LGIII-3	77.123	*	0	0		TGCAGACAGAATACTTTGATCATGGTGAAAATGCAATCTTTGATGTTTTACAGATCGGAAGAGCGGTTC	6:C>G	1	1087.59	h-	kk	h-	h-	h-	h-	h-	h-	h-	h-	h-	h-	h-	h-	h-	h-	h-	h-	h-	kk	h-	h-	kk	h-	h-	h-	kk	h-	kk	kk	kk	h-	h-	kk	h-	h-
14214-20:G>A-LG3	<hkxhk>	{01}	(h-,kk)	LGIII-3	77.605	Fvb3	24336969	5		TGCAGACATTGTTGTATATGGCATGAAAATCTTTTTCAGAAAATTTATCAATGTGAGCTTTCATATTCA	20:G>A	1	1287.05	h-	kk	h-	h-	h-	h-	h-	h-	h-	h-	h-	h-	h-	h-	h-	h-	h-	h-	h-	kk	h-	h-	kk	h-	h-	h-	kk	h-	kk	kk	kk	h-	h-	kk	h-	h-
35784-11:T>A-LG3	<hkxhk>	{01}	(h-,kk)	LGIII-3	78.541	Fvb3	24419696	1		TGCAGAAGAAGTTTATGCTACTTTTGTCTCATGGTTTGTGTTTCACCTTTTGAAGAGGAACTCTTGGAA	11:T>A	1	954.858	h-	kk	h-	h-	h-	h-	h-	h-	h-	h-	h-	h-	h-	h-	h-	h-	h-	h-	h-	kk	h-	h-	kk	h-	h-	h-	kk	h-	kk	kk	kk	h-	h-	kk	kk	h-
17101-50:T>C-LG6	<hkxhk>	{01}	(h-,kk)	LGIII-3	79.51	Fvb6	17540560	2		TGCAGGAGGTTTTTTCATTTTTGGTTTATCTATTATTTGTAGTTTTTCCATTCTACCCTCAATTTATTA	50:T>C	1	1018.03	h-	kk	h-	h-	h-	h-	h-	h-	h-	h-	kk	h-	h-	h-	h-	h-	h-	h-	h-	h-	h-	h-	kk	h-	h-	h-	kk	h-	kk	kk	kk	h-	h-	kk	h-	h-
F40029-28:G>A-LG3	<lmxll>	{0-}	(ll,lm)	LGIII-3	79.801	Fvb3	29697333	0	2	TGCAGCAATGTCAGACTGTCTTCCTCAAGAAGTCATAACCAATATATTACTTAGACTGCCCGCTAAATC	28:G>A	0.979167	360.586	ll	lm	lm	ll	ll	ll	lm	ll	ll	ll	lm	lm	lm	ll	ll	ll	ll	ll	ll	ll	lm	--	lm	lm	ll	ll	lm	lm	ll	lm	lm	lm	ll	lm	ll	lm
15653-52:A>G-LG3	<hkxhk>	{01}	(h-,kk)	LGIII-3	80.559	Fvb3	25990599	1		TGCAGTCACTCATTGTGTTTGAAGTGTTATCGGGATTGGTAAGCTTTCGGCCACTTTTTCTTTAGGTTT	52:A>G	1	1239.87	h-	kk	h-	h-	h-	h-	h-	h-	h-	kk	kk	h-	h-	h-	h-	h-	h-	h-	h-	h-	h-	h-	kk	h-	h-	h-	kk	h-	kk	kk	kk	h-	h-	kk	h-	h-
ChFaM159-262h	<hkxhk>	{10}	(h-,kk)	LGIII-3	80.846	-	0	0		#N/A	#N/A	#N/A	#N/A	kk	h-	h-	kk	h-	kk	h-	kk	h-	h-	h-	h-	h-	kk	kk	--	h-	kk	kk	h-	h-	kk	h-	h-	kk	kk	h-	h-	h-	h-	h-	h-	kk	h-	h-	h-
01350--LG3	<hkxhk>	{01}	(h-,kk)	LGIII-3	81.741	Fvb3	17939036	7		TGCAGATTAGTGATGAGTCTTTTGAGCATGGATAGAGTGTGGAACTATGTAGTAAGCATTTACAGATCG	0	1	633.511	h-	h-	h-	h-	kk	h-	h-	h-	h-	h-	h-	h-	h-	h-	h-	h-	h-	h-	h-	kk	h-	h-	kk	h-	h-	h-	kk	h-	kk	kk	kk	h-	h-	h-	h-	h-
F14045-38:G>A-LG3	<lmxll>	{0-}	(ll,lm)	LGIII-3	82.317	Fvb3	15344316	0		TGCAGGAGTGTCCAAGAATGAGTGTTATGAAGCGGTATGTGCTGCGATTGTTCATATCATTGAAGTACA	38:G>A	1	417.417	ll	lm	lm	ll	lm	ll	lm	ll	ll	ll	lm	ll	lm	ll	ll	ll	lm	ll	ll	lm	lm	ll	lm	ll	ll	ll	lm	lm	lm	lm	lm	lm	ll	ll	lm	lm
M13154-60:T>C-LG3	<nnxnp>	{-1}	(nn,np)	LGIII-3	82.466	Fvb3	29990080	1		TGCAGAAAACCTATAGAAGACTGTTCCCTTTGCCTTCGTTGTTTCAAACAGTGGTAAATGTCTTTCCTC	60:T>C	1	2198.97	nn	np	nn	nn	nn	nn	nn	nn	np	np	nn	nn	nn	nn	nn	nn	np	nn	nn	np	nn	nn	np	nn	nn	np	np	nn	np	np	np	nn	nn	np	np	nn
13259-38:G>T-	<hkxhk>	{01}	(h-,kk)	LGIII-3	83.078	*	0	0		TGCAGGCTGCACTGAAACATATGAGGATTTCTTTATGGGTTCTGTACATTTTACAGATCGGAAGAGCGG	38:G>T	1	867.829	h-	kk	h-	h-	h-	h-	h-	h-	h-	h-	kk	h-	h-	h-	h-	h-	kk	h-	h-	h-	h-	h-	kk	h-	h-	h-	kk	h-	h-	kk	kk	h-	h-	kk	h-	h-
F40542-40:A>C-	<lmxll>	{0-}	(ll,lm)	LGIII-3	85.109	*	0	0		TGCAGCTTCTACTATAACGTACGTAATTTGTAGAAGACGAAATTTGATGTAATATGTCTTATGCTATTG	40:A>C	0.958333	429.17	ll	lm	lm	ll	lm	ll	lm	ll	ll	ll	lm	lm	ll	ll	ll	lm	ll	ll	ll	ll	lm	--	lm	lm	ll	ll	lm	ll	ll	lm	lm	lm	ll	lm	ll	lm
ChFvM184-198h	<hkxhk>	{01}	(h-,kk)	LGIII-3	85.178	Fvb3	29378209	0		#N/A	#N/A	#N/A	#N/A	h-	kk	h-	h-	h-	h-	h-	h-	h-	h-	kk	h-	h-	h-	h-	h-	h-	h-	h-	h-	h-	h-	kk	h-	h-	h-	kk	h-	h-	kk	kk	h-	h-	kk	h-	h-
BFACT045-167h	<hkxhk>	{01}	(h-,kk)	LGIII-3	85.185	Fvb3	29753467	0		#N/A	#N/A	#N/A	#N/A	h-	kk	--	h-	h-	h-	h-	h-	h-	h-	kk	h-	h-	h-	h-	h-	h-	h-	h-	h-	h-	h-	kk	h-	h-	h-	kk	h-	h-	--	kk	h-	h-	kk	h-	h-
ChFvM140-104	<lmxll>	{0-}	(ll,lm)	LGIII-3	86.011	Fvb6	16910762	0		#N/A	#N/A	#N/A	#N/A	ll	lm	lm	ll	lm	ll	lm	ll	ll	ll	lm	lm	lm	ll	ll	lm	ll	ll	ll	ll	lm	ll	lm	lm	ll	ll	lm	lm	ll	lm	lm	lm	ll	lm	ll	lm
BFACT045-162	<lmxll>	{0-}	(ll,lm)	LGIII-3	86.806	Fvb3	29753467	0		#N/A	#N/A	#N/A	#N/A	ll	lm	--	ll	lm	ll	lm	ll	ll	ll	lm	lm	lm	ll	ll	lm	ll	ll	ll	ll	lm	ll	lm	lm	ll	ll	lm	lm	ll	--	lm	lm	ll	lm	ll	lm
F44394-7:A>G-LG3	<lmxll>	{0-}	(ll,lm)	LGIII-3	88.299	Fvb3	29832576	2		TGCAGTTATTATAAGAAATATGACATGTAGAGAAATCACTCAATCAAATACATAGAAGAACAGTTATAT	7:A>G	0.916667	348.078	ll	--	lm	ll	lm	ll	lm	ll	ll	ll	lm	lm	lm	ll	ll	ll	ll	ll	ll	ll	lm	ll	lm	lm	ll	ll	--	lm	ll	lm	lm	lm	ll	--	ll	lm
33553-14:C>T-LG3	<hkxhk>	{10}	(h-,kk)	LGIII-3	89.699	Fvb3	33092501	2		TGCAGTGAAATAGCCAATCAGTGTTCATGATTACCTGATCCATGGGATCGGTCAATTCAGAAAAAGCAT	14:C>T	1	623.984	kk	h-	h-	kk	kk	kk	h-	kk	h-	h-	h-	h-	h-	kk	kk	h-	h-	h-	kk	h-	h-	kk	h-	h-	kk	h-	h-	h-	kk	h-	h-	h-	kk	h-	h-	kk
F35554-6:G>A-	<lmxll>	{0-}	(ll,lm)	LGIII-3	91.099	*	0	0		TGCAGAGATAACAACAATTTGACTAGATCTTTGTACTTCATTTTCAGCTATTTTTGGTGTGATTTTGTA	6:G>A	0.989583	460.151	ll	lm	ll	ll	lm	ll	lm	lm	ll	ll	lm	lm	lm	ll	ll	lm	ll	ll	ll	ll	lm	ll	ll	lm	ll	ll	ll	lm	ll	lm	lm	lm	ll	lm	ll	ll
34551-5:G>A-LG3	<hkxhk>	{01}	(h-,kk)	LGIII-3	92.447	Fvb3	30874218	1		TGCAGGGTGATTTAGTTTTTACTTTGTTTTCTTTAGTGGATGGAATTAGCATACATCAACAGATTTCTT	5:G>A	1	961.65	h-	kk	h-	h-	h-	h-	kk	h-	h-	h-	kk	h-	h-	h-	h-	h-	kk	h-	h-	h-	h-	h-	kk	h-	h-	h-	kk	h-	h-	kk	kk	h-	h-	kk	h-	h-
F11907-10:C>T-LG3	<lmxll>	{0-}	(ll,lm)	LGIII-3	95.065	Fvb3	29031011	0		TGCAGAGAAGCATGCCAAAAAGAGCTGAAGCCAGCCAGTGAAACTCTTTGTTTGGGCTGACATAGCCAC	10:C>T	1	307.277	ll	lm	lm	ll	lm	ll	lm	ll	ll	ll	lm	lm	lm	ll	ll	lm	ll	ll	ll	ll	lm	ll	lm	lm	ll	ll	lm	lm	ll	lm	lm	lm	ll	lm	ll	ll
F01239-10:G>A-LG3	<lmxll>	{0-}	(ll,lm)	LGIII-3	96.107	Fvb3	29554274	2		TGCAGTGAAAGCCCTACATAGAAAAATGAACACTTGAATGTTTTTCTTCAATCACAGGCAAATAGTCTT	10:G>A	0.979167	285.397	ll	lm	lm	ll	ll	ll	lm	ll	--	--	ll	lm	lm	ll	ll	ll	ll	ll	ll	ll	lm	ll	lm	lm	ll	ll	lm	ll	ll	lm	ll	lm	ll	ll	ll	lm
F13596-62:A>G-LG3	<lmxll>	{0-}	(ll,lm)	LGIII-3	98.256	Fvb3	29252287	0		TGCAGTTGAGTTTTATATAACTGCTCTTTCTTTTTGTGCTAGAGAGTTTCTAGCTTCGTGGGAAATTGA	62:A>G	1	961.661	ll	ll	lm	ll	lm	ll	lm	ll	ll	ll	lm	lm	lm	ll	ll	lm	ll	ll	lm	ll	lm	lm	lm	lm	ll	ll	lm	lm	ll	lm	lm	lm	ll	lm	ll	lm
F19957-32:A>G-LG3	<lmxll>	{0-}	(ll,lm)	LGIII-3	105.196	Fvb3	29119966	0		TGCAGTTTCATTGTGCAATATTTGTGATTGGCAAAACAGAATGGTGTTGAGTAACAAGATGGAGCGTTT	32:A>G	0.989583	266.258	ll	lm	lm	ll	lm	ll	ll	ll	ll	ll	lm	ll	lm	ll	ll	lm	ll	ll	ll	ll	lm	ll	ll	lm	lm	ll	lm	lm	ll	lm	lm	ll	ll	lm	ll	lm
F12469-19:C>T-LG3	<lmxll>	{1-}	(ll,lm)	LGIII-4	0	Fvb3	1756808	1	2	TGCAGTGGCTACATGTCACCTGAATATGCAATGGAAGGGCGATATTCAACCAAATCTGATGTTTTTAGC	19:C>T	1	327.44	lm	ll	ll	ll	lm	lm	lm	lm	ll	ll	ll	lm	ll	ll	lm	lm	ll	lm	ll	lm	lm	lm	lm	ll	ll	ll	ll	ll	ll	lm	ll	lm	lm	lm	ll	ll
F37283-12:A>G-LG3	<lmxll>	{0-}	(ll,lm)	LGIII-4	3.167	Fvb3	3019136	4		TGCAGTGGTTGAAGTTTGGAGTTTTAGGCCAAATAAAGCAAGAAAAGAAGCCTGTTTCCAGGTTCACTT	12:A>G	0.979167	424.693	ll	ll	lm	ll	--	ll	--	ll	lm	lm	lm	ll	lm	ll	ll	ll	lm	ll	lm	ll	ll	ll	ll	lm	lm	lm	ll	ll	lm	ll	lm	ll	ll	ll	lm	lm
F27089-47:C>T-	<lmxll>	{1-}	(ll,lm)	LGIII-4	5.573	*	0	0		TGCAGGTACAAAAAAAACTCCAGCTTTTTGTAACAGTTTTTCTATGGCTGTAATGTAGAATTTGATTAC	47:C>T	0.989583	598.718	lm	lm	ll	ll	lm	lm	lm	lm	ll	ll	ll	lm	ll	lm	lm	lm	ll	lm	ll	lm	lm	lm	lm	ll	ll	ll	ll	lm	ll	lm	ll	lm	lm	lm	ll	ll
F37283-23:T>A-LG3	<lmxll>	{1-}	(ll,lm)	LGIII-4	6.225	Fvb3	3019136	4		TGCAGTGGTTGAAGTTTGGAGTTTTAGGCCAAATAAAGCAAGAAAAGAAGCCTGTTTCCAGGTTCACTT	23:T>A	0.989583	424.693	lm	lm	ll	lm	lm	lm	lm	lm	ll	ll	ll	lm	ll	lm	lm	lm	ll	lm	ll	lm	lm	lm	lm	ll	ll	--	ll	lm	ll	lm	ll	lm	ll	lm	ll	ll
FaNES-S1	<lmxll>	{1-}	(ll,lm)	LGIII-4	7.132	-	0	0		#N/A	#N/A	#N/A	#N/A	lm	lm	ll	lm	lm	lm	lm	lm	ll	ll	ll	lm	ll	lm	lm	lm	ll	lm	ll	lm	lm	lm	lm	ll	ll	ll	ll	lm	ll	lm	ll	lm	lm	lm	ll	ll
AAAC-720	<lmxll>	{0-}	(ll,lm)	LGIII-4	7.481	-	0	0		#N/A	#N/A	#N/A	#N/A	ll	ll	lm	ll	ll	ll	ll	ll	lm	lm	lm	ll	lm	--	ll	ll	lm	ll	lm	ll	ll	ll	ll	lm	lm	lm	lm	ll	lm	ll	lm	ll	ll	ll	lm	lm
F36270-7:A>G-LG3	<lmxll>	{1-}	(ll,lm)	LGIII-4	8.101	Fvb3	1692583	2		TGCAGCAACATTTATTATTTGGTGAACCAAATGGGCTTGGTTGGATATTCATTGGGATTGGGTGTCCAA	7:A>G	0.96875	365.912	lm	lm	ll	lm	lm	lm	lm	lm	--	ll	ll	lm	ll	lm	lm	ll	ll	lm	ll	lm	lm	lm	lm	ll	ll	ll	ll	lm	ll	lm	ll	lm	lm	lm	ll	ll
F11586-7:T>C-	<lmxll>	{1-}	(ll,lm)	LGIII-4	10.224	Fvb3	1602214	0	2	TGCAGAATCAGAGATGTGTAACCTTCAGCATGTTTGTGTTTCAGATTATGTATCACTGAAAAGGTGTAA	7:T>C	1	682.522	lm	lm	ll	lm	lm	lm	lm	lm	ll	ll	ll	lm	ll	lm	lm	lm	ll	lm	ll	lm	lm	lm	lm	ll	ll	ll	ll	lm	ll	lm	ll	lm	lm	lm	ll	ll
F23214-40:T>A-LG3	<lmxll>	{1-}	(ll,lm)	LGIII-4	14.462	Fvb3	4470555	0		TGCAGTAGTAATTCTTTGGTTTATGGCAATTTGTCAGAGTTGGTGAAACTCAGCTAGCCTAGTAGATGA	40:T>A	1	543.249	ll	lm	ll	lm	lm	lm	lm	lm	ll	ll	ll	lm	ll	lm	lm	ll	ll	lm	ll	lm	lm	lm	lm	ll	ll	ll	ll	ll	ll	ll	lm	lm	ll	lm	ll	ll
F22955-25:T>A-LG3	<lmxll>	{1-}	(ll,lm)	LGIII-4	15.828	Fvb3	4888727	0		TGCAGATAATCACAGGATATTACAATTTGTTTTTGACATAAGCATGATGATGGGTGATGCGGATTGAAT	25:T>A	0.989583	356.957	ll	lm	ll	ll	lm	lm	lm	lm	ll	ll	ll	lm	ll	lm	ll	lm	ll	ll	ll	lm	lm	lm	ll	ll	ll	ll	ll	ll	ll	ll	lm	lm	lm	lm	ll	ll
F30696-19:A>T-LG3	<lmxll>	{1-}	(ll,lm)	LGIII-4	16.9	Fvb3	4608010	3		TGCAGGTGCAACATTGCCAAAGATTTTCAACAGACCAAAATCGGGAAGATGCAATAGTGCCTAATCCAT	19:A>T	0.989583	512.331	ll	ll	ll	lm	lm	lm	lm	lm	ll	ll	ll	lm	ll	lm	lm	lm	ll	ll	ll	lm	lm	lm	lm	ll	ll	ll	ll	ll	ll	ll	lm	lm	lm	lm	ll	ll
F35853-6:G>A-LG3	<lmxll>	{1-}	(ll,lm)	LGIII-4	18.464	Fvb3	5566717	2		TGCAGAGCCAACAGATCTGAAAAACAAGAAATATTTTATGCAAAAATTCAATCCATGAGAAGTAATTTA	6:G>A	0.989583	398.485	ll	ll	ll	lm	lm	lm	lm	lm	ll	ll	lm	lm	ll	lm	lm	lm	ll	ll	ll	lm	lm	ll	lm	ll	ll	ll	ll	ll	ll	ll	lm	lm	lm	lm	ll	ll
F34801-8:A>C-LG3	<lmxll>	{1-}	(ll,lm)	LGIII-4	19.303	Fvb3	5195381	3		TGCAGTAAATCACCTCAATTTTTTGTATTTCTCTCTGATCTTTGAACTGCGTATTAGTCATCATGTCTC	8:A>C	0.979167	358.877	ll	lm	ll	ll	lm	ll	lm	lm	ll	ll	ll	lm	ll	lm	lm	lm	ll	ll	ll	lm	lm	lm	lm	ll	ll	ll	ll	ll	ll	ll	lm	lm	ll	lm	ll	ll
F42124-32:T>A-LG3	<lmxll>	{1-}	(ll,lm)	LGIII-4	19.966	Fvb3	5877621	3		TGCAGCAGTCCATCAGCTGTATTTGTTCTTCTTTGGTGAAGCTTATACATGATGAGATGTATCCTCAGC	32:T>A	0.96875	270.614	ll	ll	ll	ll	lm	lm	lm	lm	ll	ll	ll	lm	ll	--	ll	lm	ll	ll	ll	lm	lm	ll	lm	ll	--	ll	ll	ll	ll	ll	lm	lm	lm	lm	ll	ll
F41914-64:T>C-LG3	<lmxll>	{1-}	(ll,lm)	LGIII-4	20.507	Fvb3	5883936	1		TGCAGAATTCCGGTGTTTTGAAGCATCAAATAGAACTTGGAGAAGAAGATTAGCTACCGGATAATGTTT	64:T>C	0.864583	301.663	ll	lm	--	lm	lm	lm	lm	lm	--	ll	ll	ll	ll	lm	lm	lm	ll	ll	ll	lm	lm	--	lm	ll	ll	ll	ll	ll	ll	ll	lm	lm	lm	ll	--	ll
F36492-25:C>T-LG3	<lmxll>	{0-}	(ll,lm)	LGIII-4	21.367	Fvb3	7065703	3		TGCAGAAGTACTTACATGAGAAGAGCAGAAGACATTCAGTTTCACTCATTTTTTGGTTTTTAGACACCC	25:C>T	0.989583	393.414	lm	ll	lm	ll	ll	ll	ll	ll	lm	lm	ll	ll	lm	ll	ll	ll	lm	lm	lm	ll	ll	lm	ll	lm	lm	lm	lm	lm	lm	lm	ll	ll	ll	ll	lm	lm
F28471-20:G>C-LG3	<lmxll>	{1-}	(ll,lm)	LGIII-4	22.188	Fvb3	6753261	1	2	TGCAGTCATTTCAGTGTAGTGAAACAAATGTGAAACCAAGCATATTTGCAGAAAAGCAAAACCATTCAA	20:G>C	1	416.675	ll	lm	ll	lm	lm	ll	lm	lm	ll	ll	lm	lm	ll	ll	lm	lm	ll	ll	ll	lm	lm	ll	lm	ll	ll	ll	ll	ll	ll	ll	lm	lm	lm	lm	ll	ll
F12392-46:A>C-LG3	<lmxll>	{1-}	(ll,lm)	LGIII-4	22.38	Fvb3	4623413	0		TGCAGAACCAAAACAAAGGGAGAAAAAATGAAAAGGAAATCATGTAAAACATTATGTGTTCTTGGTCTG	46:A>C	1	488.864	ll	lm	ll	lm	lm	lm	lm	lm	ll	ll	ll	lm	ll	lm	lm	lm	ll	ll	ll	lm	lm	ll	lm	ll	ll	ll	ll	ll	ll	ll	lm	lm	lm	lm	ll	ll
F22103-46:T>G-LG3	<lmxll>	{1-}	(ll,lm)	LGIII-4	22.984	Fvb3	6462491	1		TGCAGAGGAAATTGAGCAAAGAGAAAATACTTCTTAGGTTAGTTTCTCGTGCACTATCATTGCTTCTGT	46:T>G	1	1234.88	ll	lm	ll	lm	lm	lm	lm	lm	ll	ll	ll	ll	ll	lm	lm	lm	ll	ll	ll	lm	lm	ll	lm	ll	ll	ll	ll	ll	ll	ll	lm	lm	lm	lm	ll	ll
ChFvM233-250	<lmxll>	{0-}	(ll,lm)	LGIII-4	23.543	Fvb3	6710271	0		#N/A	#N/A	#N/A	#N/A	lm	ll	lm	ll	ll	ll	ll	ll	lm	lm	ll	ll	lm	ll	ll	ll	lm	lm	lm	ll	ll	lm	ll	lm	lm	lm	lm	lm	lm	lm	ll	ll	ll	ll	lm	lm
F29911-42:C>T-LG3	<lmxll>	{1-}	(ll,lm)	LGIII-4	23.95	Fvb3	6648217	2		TGCAGCTAATACATATACATTGCTATAGAATGAGTTACTGTCCGGAGCTTTTAGCTAGATACATCTGCA	42:C>T	0.989583	366.452	ll	lm	ll	lm	lm	lm	lm	lm	ll	ll	lm	lm	ll	lm	ll	lm	ll	ll	ll	lm	lm	ll	lm	ll	ll	ll	ll	ll	ll	ll	lm	lm	lm	lm	ll	ll
F14147-51:G>T-LG3	<lmxll>	{1-}	(ll,lm)	LGIII-4	24.567	Fvb3	7401540	0		TGCAGGCTAAAGCTTGGCATGAGTTCCTCAAATGGATATGAACGAAACAAAGAGTTGTGATGCTTTGGA	51:G>T	1	289.07	ll	lm	ll	ll	lm	lm	lm	lm	ll	ll	lm	ll	ll	lm	lm	lm	ll	ll	ll	lm	lm	ll	lm	ll	ll	ll	ll	ll	lm	ll	lm	lm	lm	lm	ll	ll
F28451-58:G>A-LG3	<lmxll>	{1-}	(ll,lm)	LGIII-4	25.267	Fvb3	7495439	1		TGCAGATACGAGAAAGAGAGAGAGAAAGCGAAGGGAGACAAATGGAAATAAATAGGAGGGGAAAGAGAT	58:G>A	1	326.534	ll	lm	ll	lm	lm	lm	lm	lm	ll	ll	lm	ll	ll	lm	lm	lm	ll	ll	ll	lm	ll	ll	ll	ll	ll	ll	ll	ll	lm	ll	lm	lm	lm	lm	ll	ll
BFACT043-210	<lmxll>	{1-}	(ll,lm)	LGIII-4	26.164	-	0	0		#N/A	#N/A	#N/A	#N/A	ll	lm	ll	lm	lm	lm	lm	lm	ll	ll	lm	lm	ll	lm	lm	lm	ll	ll	ll	lm	lm	ll	lm	ll	ll	ll	ll	ll	lm	ll	lm	lm	lm	lm	ll	ll
F26316-58:G>T-	<lmxll>	{0-}	(ll,lm)	LGIII-4	26.47	*	0	0		TGCAGACTATCGTAAATGGCAAACCCAGAAATCAAATAACTTGGTCGTCGTCTCTGAGGAAAGGGCGCT	58:G>T	1	499.949	lm	ll	lm	ll	ll	ll	ll	ll	lm	lm	ll	ll	lm	ll	ll	ll	lm	lm	lm	ll	ll	lm	ll	lm	lm	lm	lm	lm	ll	lm	ll	ll	ll	ll	ll	lm
BFACT043-191	<lmxll>	{0-}	(ll,lm)	LGIII-4	26.735	-	0	0		#N/A	#N/A	#N/A	#N/A	lm	ll	lm	ll	--	ll	ll	ll	lm	lm	ll	ll	lm	ll	ll	ll	lm	lm	lm	ll	ll	lm	ll	lm	lm	lm	lm	lm	ll	lm	ll	ll	ll	ll	lm	lm
F17126-15:T>C-LG3	<lmxll>	{0-}	(ll,lm)	LGIII-4	27.564	Fvb3	7437321	1		TGCAGAGGAGGACCCTGATAAAAAAGGTGGCGTCTGGGTTTTGGACCAGCAACTTGATCAGCCTATTGA	15:T>C	1	357.044	lm	ll	lm	ll	ll	ll	ll	ll	lm	ll	ll	ll	lm	ll	lm	ll	lm	lm	lm	ll	ll	lm	ll	lm	ll	lm	lm	lm	ll	lm	ll	ll	ll	ll	lm	lm
F20166-48:A>G-LG3	<lmxll>	{1-}	(ll,lm)	LGIII-4	28.688	Fvb3	7797514	0		TGCAGGAGATATCCTTGAGATGTGCAATGATTGCTTTATAGTTTACTTAGTTTTGCTTGTAATGAAATA	48:A>G	1	1912.55	ll	lm	ll	lm	lm	lm	lm	lm	ll	ll	lm	lm	ll	lm	lm	ll	ll	ll	ll	lm	lm	ll	lm	ll	ll	ll	ll	ll	lm	ll	lm	lm	lm	lm	ll	ll
F14727-33:T>C-LG3	<lmxll>	{0-}	(ll,lm)	LGIII-4	30.146	Fvb3	8364479	1		TGCAGCTCCCCTAGGTATTCTGCCAATCTTTCTTTATTTGTTTGTCCCATCATCTGATTCACAGTTTTA	33:T>C	1	466.998	lm	ll	lm	ll	ll	ll	ll	ll	lm	lm	ll	ll	lm	ll	ll	lm	ll	ll	lm	ll	ll	lm	ll	lm	lm	lm	lm	lm	ll	lm	ll	ll	ll	ll	lm	lm
F19354-61:C>A-LG3	<lmxll>	{0-}	(ll,lm)	LGIII-4	31.137	Fvb3	9494913	0		TGCAGCTTCTAGCCAGCTCTGCGTTTTGCTTCTTCAGGCTTCACTATGAAACTTGGACCTTCGTTGTGC	61:C>A	0.989583	450.656	lm	ll	lm	ll	ll	lm	ll	ll	lm	lm	ll	ll	lm	ll	ll	lm	lm	lm	lm	ll	ll	lm	ll	lm	lm	lm	lm	lm	ll	lm	ll	ll	ll	ll	lm	lm
F18633-20:G>T-LG3	<lmxll>	{0-}	(ll,lm)	LGIII-4	32.437	Fvb3	9427728	0		TGCAGGATAAACTCTTGTAAGTTTTTCAGGTCTGCAAATGTATAAACTCCTACTGGTTGAACATTCCAA	20:G>T	1	325.771	lm	ll	lm	ll	ll	lm	ll	ll	lm	lm	ll	ll	lm	ll	ll	lm	lm	lm	lm	ll	ll	lm	ll	lm	lm	lm	lm	lm	ll	lm	ll	ll	ll	ll	ll	lm
F38850-19:G>C-	<lmxll>	{0-}	(ll,lm)	LGIII-4	33.643	*	0	0		TGCAGGTGTGATCTCCTTTGGGCATTATTATATACCCCGAAGTTCTGGTGCTTACCACAAAACCAAGAC	19:G>C	0.979167	528.52	lm	ll	lm	--	ll	lm	ll	lm	lm	lm	ll	ll	lm	ll	--	lm	lm	lm	lm	ll	ll	lm	ll	lm	lm	lm	lm	lm	ll	lm	ll	ll	ll	ll	lm	lm
EMFv166-282	<lmxll>	{1-}	(ll,lm)	LGIII-4	34.116	Fvb3	10188624	0		#N/A	#N/A	#N/A	#N/A	ll	lm	ll	lm	lm	ll	lm	ll	ll	ll	lm	lm	ll	lm	lm	ll	ll	ll	ll	lm	lm	ll	lm	ll	ll	ll	ll	ll	lm	ll	lm	lm	lm	lm	ll	ll
F28286-9:T>C-	<lmxll>	{1-}	(ll,lm)	LGIII-4	34.86	Fvb3	19993178	5		TGCAGAATCTTTCAACCACAAAACAATTTGCCCTATAGAGGGAACAGCTGGATGACAAATAATTACAGA	9:T>C	1	439.887	ll	lm	ll	ll	lm	ll	lm	ll	ll	ll	lm	lm	ll	lm	ll	ll	ll	ll	ll	lm	lm	ll	lm	lm	ll	ll	ll	ll	lm	ll	lm	ll	lm	lm	ll	ll
F36374-58:T>C-	<lmxll>	{0-}	(ll,lm)	LGIII-4	35.576	*	0	0		TGCAGTTGCAGCAATTGAGAAAACATGCAGACAAGGTAAAAATGCTCACCTATATATGTCCATCACTAT	58:T>C	0.947917	733.083	lm	ll	lm	--	--	lm	ll	lm	lm	lm	ll	ll	lm	ll	ll	lm	lm	lm	lm	ll	ll	lm	--	lm	lm	lm	lm	lm	ll	lm	--	ll	ll	ll	lm	lm
F16288-49:A>T-	<lmxll>	{1-}	(ll,lm)	LGIII-4	36.071	Fvb3	8780528	8		TGCAGAACAACTGCAATCAACTCACATGTTAGTATATCATCCAAATAAAATATGTTTTACAGATCGGAA	49:A>T	1	1778.95	ll	lm	ll	lm	lm	ll	lm	ll	ll	ll	lm	lm	ll	lm	lm	ll	ll	ll	ll	lm	lm	ll	lm	ll	ll	ll	ll	ll	lm	ll	lm	ll	lm	lm	ll	ll
F41100-37:T>G-LG3	<lmxll>	{0-}	(ll,lm)	LGIII-4	36.273	Fvb3	19364156	0		TGCAGCAAAACATTGTTGTCATTGTATAAACAATTCATGAGACACTGAAACTTACTCAATATGAACTGC	37:T>G	0.854167	369.188	lm	ll	lm	ll	--	lm	ll	lm	lm	lm	ll	ll	lm	ll	ll	ll	lm	lm	lm	--	ll	lm	ll	lm	lm	lm	lm	lm	--	lm	--	lm	ll	--	lm	lm
F18166-24:A>T-LG3	<lmxll>	{1-}	(ll,lm)	LGIII-4	36.526	Fvb3	19580524	3		TGCAGATTGCCAAAGAACAAGTATAATGTTGAGCTAATATTGTTTCATCAGTGTTAGGTCCCTTTTCTG	24:A>T	1	617.446	ll	lm	ll	ll	lm	ll	lm	ll	ll	ll	lm	lm	ll	lm	lm	ll	ll	ll	ll	lm	lm	ll	lm	ll	ll	ll	ll	ll	lm	ll	lm	ll	lm	lm	ll	ll
F20167-26:A>T-LG3	<lmxll>	{0-}	(ll,lm)	LGIII-4	36.939	Fvb3	9837877	0		TGCAGGAAATTTGGACACTGTGCCGAATATTCAAGAGAAATGTGTCGCATAAAAAGTATACACCGGACT	26:A>T	1	458.778	lm	lm	lm	ll	ll	lm	ll	lm	lm	lm	ll	ll	lm	ll	ll	lm	lm	lm	lm	ll	ll	lm	ll	lm	lm	lm	lm	lm	ll	lm	ll	ll	ll	ll	lm	lm
F32963-48:A>G-LG3*	<lmxll>	{1-}	(ll,lm)	LGIII-4	39.505	Fvb3	6347179	0	3	TGCAGGGTTAGATGTGTTGCCTGCTAGGTGAAGTCCACTGAAGAAGAAATCCTCGGCGACAACAAGCTT	48:A>G	1	536.628	ll	ll	ll	lm	lm	lm	lm	ll	ll	ll	lm	lm	ll	lm	lm	ll	ll	ll	ll	lm	lm	ll	lm	ll	ll	ll	ll	ll	ll	ll	lm	lm	lm	lm	ll	ll
F28001-24:C>G-LG5**	<lmxll>	{1-}	(ll,lm)	LGIII-4	41.13	Fvb5	23189487	5		TGCAGAGTATCTAGGTAATGTGGACTTCTTCCCTTTTGGTTACAAGTAAATCATCCGTTACAGATCGGA	24:C>G	1	768.32	ll	lm	ll	lm	lm	ll	lm	ll	ll	ll	ll	lm	ll	lm	ll	ll	ll	ll	ll	lm	lm	ll	lm	ll	ll	ll	ll	ll	lm	ll	ll	ll	ll	lm	ll	ll
F12389-48:C>T-LG3	<lmxll>	{1-}	(ll,lm)	LGIII-4	42.992	Fvb3	19059244	1		TGCAGTGTCAAGTCTTTGCCGGATCAACAGGATCTGATTATGTATCATCAGTTATCAGAAAAAGAGGAG	48:C>T	1	305.361	ll	lm	lm	lm	lm	ll	lm	ll	ll	ll	lm	lm	ll	lm	lm	ll	ll	ll	ll	lm	lm	ll	lm	ll	ll	ll	ll	ll	ll	ll	lm	ll	ll	ll	ll	ll
F24350-48:A>G-LG3	<lmxll>	{1-}	(ll,lm)	LGIII-4	44.124	Fvb3	18800381	4		TGCAGAGACTGATGATTGTGAGGAGCTAAATGGGCTATAGCCCAGAAGACTTTTTCAGCTTTCTTTACA	48:A>G	0.989583	488.554	ll	ll	lm	ll	lm	ll	lm	ll	ll	ll	lm	lm	ll	lm	lm	ll	ll	ll	ll	lm	lm	ll	lm	ll	ll	ll	ll	ll	lm	ll	lm	ll	ll	lm	ll	ll
F36524-18:T>C-LG3	<lmxll>	{1-}	(ll,lm)	LGIII-4	45.156	Fvb3	18818833	2		TGCAGCGAAATGCATCTATCTACAAACAAATGTTCACCACACAGCCGCCAAGCTTTGGGGAAGTCACGA	18:T>C	0.96875	300.127	ll	lm	lm	lm	lm	ll	ll	ll	ll	ll	ll	lm	ll	lm	lm	ll	ll	--	ll	lm	lm	--	lm	ll	ll	ll	ll	ll	--	ll	lm	ll	ll	ll	ll	ll
F28691-49:G>T-LG3	<lmxll>	{1-}	(ll,lm)	LGIII-4	46.751	Fvb5	22878787	0		TGCAGTTGAAGATACTACCATGCCATCAAAATCAACCCAAGCTTCTATAGCCTTCATCAAGAGCCTGGA	49:G>T	1	319.586	ll	lm	lm	lm	ll	ll	lm	ll	ll	ll	ll	lm	ll	lm	lm	ll	ll	ll	ll	lm	lm	ll	lm	ll	ll	ll	ll	ll	lm	ll	lm	ll	ll	lm	lm	ll
F30860-28:A>T-LG3	<lmxll>	{1-}	(ll,lm)	LGIII-4	47.073	Fvb5	23003311	3		TGCAGAGATGAAAAATCAAAGAGAAGTTATGTAGATGAAAACATCTACTAGTTACCTAATCAGTTCCCT	28:A>T	1	340.186	ll	lm	lm	lm	lm	ll	lm	ll	ll	ll	ll	lm	ll	lm	lm	ll	ll	ll	ll	lm	lm	ll	lm	ll	ll	ll	ll	ll	lm	ll	lm	ll	ll	lm	lm	ll
F10928-56:A>T-LG3*	<lmxll>	{1-}	(ll,lm)	LGIII-4	48.538	Fvb5	23001066	0		TGCAGTGAATTGGAAATAATGTAACCCAAACTGCATTCCTTCAGATCATATATATAAAATAGGGAGAAA	56:A>T	1	356.215	ll	lm	lm	lm	lm	ll	lm	ll	ll	ll	lm	lm	ll	lm	lm	ll	ll	ll	ll	ll	lm	ll	ll	ll	ll	ll	ll	ll	ll	ll	lm	ll	ll	lm	ll	ll
F29568-22:A>G-LG3	<lmxll>	{1-}	(ll,lm)	LGIII-4	49.584	Fvb5	22878722	0		TGCAGACTCATAAGTGACTGTGATACTCACCAGGGTCTCCTGCTCTTGAATTCCAGCAAGTTGGAAACT	22:A>G	1	399.692	ll	lm	lm	lm	lm	ll	lm	ll	ll	ll	lm	lm	ll	ll	lm	ll	ll	ll	ll	lm	lm	ll	lm	ll	ll	ll	ll	ll	lm	ll	lm	ll	ll	lm	lm	ll
F28568-25:C>G-LG3	<lmxll>	{1-}	(ll,lm)	LGIII-4	50.964	Fvb5	22895574	2		TGCAGTTTGGGCACTGCAAGTACATCACACATAATTTCAATCATCAGAGGCAGAAACACACCAGAACTA	25:C>G	1	363.221	ll	lm	lm	lm	lm	ll	lm	ll	ll	ll	lm	lm	ll	lm	lm	ll	ll	ll	ll	lm	lm	ll	ll	ll	ll	ll	ll	ll	lm	ll	lm	ll	ll	lm	lm	ll
F13303-22:A>G-LG3	<lmxll>	{1-}	(ll,lm)	LGIII-4	54.396	Fvb3	12928469	1		TGCAGATACGCACCTCTTGAGCATCTTGGAGAACTTTCAAGTAGTAAGGATGATACTGATTAGATGGCA	22:A>G	1	411.653	ll	lm	lm	lm	lm	ll	lm	ll	ll	ll	lm	lm	ll	ll	lm	ll	ll	ll	ll	lm	lm	ll	lm	ll	lm	ll	ll	ll	lm	ll	lm	ll	ll	ll	lm	ll
ChFvM234-172h	<hkxhk>	{00}	(h-,kk)	LGIII-4	60.667	Fvb3	31578948	0		#N/A	#N/A	#N/A	#N/A	h-	h-	h-	h-	h-	kk	h-	h-	kk	kk	h-	kk	h-	h-	h-	h-	kk	kk	h-	h-	h-	h-	kk	h-	h-	h-	kk	h-	h-	kk	h-	kk	h-	h-	h-	kk
F20465-21:G>A-LG3	<lmxll>	{1-}	(ll,lm)	LGIII-4	62.583	Fvb3	31479593	2		TGCAGTTGCAAGATGAACAATGTTACATCAGGGGATATAAAACATTTGACGAATCTATGTAATATGTAT	21:G>A	1	581.655	ll	lm	lm	lm	lm	ll	lm	lm	ll	ll	lm	ll	ll	ll	lm	lm	ll	ll	ll	lm	lm	ll	ll	ll	lm	ll	ll	lm	ll	ll	lm	ll	ll	lm	lm	ll
12468-43:C>A-LG3	<hkxhk>	{00}	(h-,kk)	LGIII-4	63.562	Fvb3	24006408	0		TGCAGAATTTGTGACGTCTGAGCTTCTTTCACAAGTGCCAAACCCTACTCCTAGATCCTGCTAAGGATG	43:C>A	1	976.749	kk	h-	kk	h-	h-	h-	h-	h-	kk	kk	h-	h-	kk	h-	h-	h-	kk	kk	h-	h-	kk	h-	h-	kk	h-	h-	kk	h-	h-	kk	h-	kk	h-	h-	h-	kk
F14292-33:C>T-LG3	<lmxll>	{1-}	(ll,lm)	LGIII-4	64.346	Fvb3	31662552	0	5	TGCAGATATTATACCGTGAGCAGTCAATCAGGCCATATGGAAAGGGAATGATTAGGTGCTCTCTTTTTC	33:C>T	1	639.861	ll	lm	lm	lm	lm	ll	lm	lm	ll	ll	lm	ll	ll	ll	lm	lm	ll	ll	ll	lm	lm	ll	ll	ll	lm	ll	ll	lm	lm	ll	lm	ll	ll	lm	lm	ll
ChFvM234-178	<lmxll>	{0-}	(ll,lm)	LGIII-4	66.304	Fvb3	31578948	0		#N/A	#N/A	#N/A	#N/A	lm	ll	ll	ll	ll	lm	ll	ll	lm	lm	ll	lm	lm	lm	ll	ll	lm	lm	lm	ll	ll	lm	lm	lm	ll	lm	lm	ll	ll	lm	ll	lm	lm	ll	ll	lm
12094-5:A>G-	<hkxhk>	{00}	(h-,kk)	LGIII-4	67.547	*	0	0		TGCAGACAGAATACTTTGATCATGGTGAAAATGCAATCTTTGATGTTTTACAGATCGGAAGAGCGGTTC	5:A>G	1	1087.59	kk	h-	kk	h-	h-	h-	h-	h-	kk	kk	h-	h-	kk	h-	h-	h-	kk	h-	h-	h-	h-	kk	h-	h-	h-	h-	kk	h-	h-	kk	h-	h-	h-	h-	h-	h-
F41412-64:C>T-LG2	<lmxll>	{1-}	(ll,lm)	LGIII-4	69.053	Fvb2	12231173	2		TGCAGAAAACCTAATATTACATCTTCCTCTATTATACTCACTGATTCTGAACTATTACCAGATTCTACG	64:C>T	0.90625	384.019	ll	lm	lm	lm	lm	ll	lm	lm	ll	ll	lm	ll	ll	ll	--	lm	ll	ll	ll	lm	lm	ll	ll	ll	lm	ll	ll	lm	--	ll	ll	ll	ll	--	lm	lm
APX-S2	<hkxhk>	{00}	(h-,kk)	LGIII-4	70.55	-	0	0		#N/A	#N/A	#N/A	#N/A	h-	h-	h-	h-	h-	h-	h-	h-	kk	kk	h-	kk	h-	h-	h-	h-	kk	kk	h-	h-	h-	h-	h-	h-	h-	h-	kk	h-	h-	kk	h-	h-	h-	h-	h-	h-
ChFaM159-257h	<hkxhk>	{00}	(h-,kk)	LGIII-4	71.637	-	0	0		#N/A	#N/A	#N/A	#N/A	h-	h-	kk	h-	h-	h-	h-	h-	kk	kk	h-	h-	kk	h-	h-	--	kk	kk	h-	h-	h-	h-	h-	h-	h-	h-	kk	h-	h-	kk	h-	h-	h-	h-	h-	h-
F45318-37:G>A-LG3	<lmxll>	{0-}	(ll,lm)	LGIII-4	72.805	Fvb3	23928260	2		TGCAGATATGAAGAAGGAAGCAAATATCGTGTATGAGGGCGAAGGAGAAGGGTTTGGGAGTTGGAGATT	37:G>A	0.895833	270.628	lm	ll	lm	ll	ll	ll	ll	ll	--	lm	ll	ll	lm	lm	--	--	lm	--	lm	ll	--	lm	lm	lm	ll	lm	--	ll	ll	lm	lm	ll	lm	ll	ll	ll
APX-S6	<lmxll>	{0-}	(ll,lm)	LGIII-4	73.874	-	0	0		#N/A	#N/A	#N/A	#N/A	lm	ll	ll	ll	ll	ll	ll	ll	lm	lm	ll	lm	lm	lm	ll	ll	lm	lm	lm	ll	ll	lm	lm	lm	ll	lm	lm	ll	ll	lm	lm	ll	--	ll	ll	ll
F32475-36:A>G-	<lmxll>	{0-}	(ll,lm)	LGIII-4	74.479	*	0	0		TGCAGTAATGAATTATAGTATGTCTTTTCTTAGCCAAGTAAAGTAAAATAACAGATGCAGTTTTACAGA	36:A>G	0.989583	434.969	lm	ll	ll	--	ll	ll	ll	ll	lm	lm	ll	lm	lm	lm	ll	ll	lm	lm	lm	ll	ll	lm	lm	lm	ll	lm	lm	ll	ll	lm	lm	ll	lm	ll	ll	ll
F19131-17:T>A-LG3	<lmxll>	{0-}	(ll,lm)	LGIII-4	75.012	Fvb3	23449853	1		TGCAGTATGCGAAATCTTACAACTCAGTTTTTGCCCCTCAAATGGGTACCCGAACCCATCTTTAGTCAA	17:T>A	1	653.242	lm	ll	ll	ll	ll	ll	ll	ll	lm	lm	ll	lm	lm	lm	ll	ll	lm	lm	lm	ll	ll	lm	lm	lm	ll	lm	lm	ll	ll	lm	lm	ll	lm	ll	ll	ll
F33466-11:C>T-	<lmxll>	{0-}	(ll,lm)	LGIII-4	75.471	*	0	0		TGCAGCAGTTCCGCCCCTAAATGATAGCTGAAGAGGAGGAAGAAGACAATCAGATATGAAATAATGTAC	11:C>T	0.989583	504.844	lm	ll	ll	ll	ll	ll	ll	ll	lm	lm	ll	lm	lm	lm	ll	ll	lm	lm	lm	ll	ll	lm	lm	lm	ll	ll	lm	ll	ll	lm	lm	ll	lm	ll	ll	ll
AAAA-164	<lmxll>	{1-}	(ll,lm)	LGIII-4	76.324	-	0	0		#N/A	#N/A	#N/A	#N/A	ll	lm	ll	lm	lm	lm	lm	lm	ll	ll	lm	ll	ll	--	lm	lm	ll	ll	ll	lm	lm	ll	ll	ll	lm	ll	ll	lm	lm	ll	ll	lm	ll	lm	ll	lm
34607-20:C>A-LG3	<hkxhk>	{00}	(h-,kk)	LGIII-4	76.813	Fvb3	23826837	1		TGCAGTTCTTTTGTTTGAGCCTCCATCTCTTCAAGGTTTTTCTTGAAATCATTCTTTTGCCCTTCAGAT	20:C>A	1	710.021	h-	h-	kk	h-	h-	h-	h-	h-	kk	kk	h-	kk	kk	h-	h-	h-	kk	kk	h-	h-	h-	h-	h-	h-	h-	h-	kk	h-	h-	kk	h-	h-	h-	h-	h-	h-
F12288-55:G>C-	<lmxll>	{0-}	(ll,lm)	LGIII-4	77.841	*	0	0		TGCAGAATAGTCGGTGGTATATTGATAATCCTCTGAATGATTTGACACAGATGATGATCACGGTGACAC	55:G>C	1	430.129	lm	ll	ll	ll	ll	ll	lm	ll	lm	lm	ll	lm	lm	ll	ll	ll	lm	lm	lm	ll	ll	lm	lm	lm	ll	lm	lm	ll	ll	lm	lm	ll	lm	ll	ll	ll
F13783-66:G>A-	<lmxll>	{0-}	(ll,lm)	LGIII-4	78.529	Fvb0	852789	1		TGCAGTATATCTTCTCTTTGCTGCAACTTGAAATGCCTTCAAGTCAAGGTCACCCAATGTCTTCACGCC	66:G>A	1	2630.2	lm	ll	ll	ll	ll	ll	ll	ll	lm	ll	ll	lm	lm	lm	ll	ll	lm	lm	lm	ll	ll	lm	lm	lm	ll	lm	lm	ll	ll	lm	lm	ll	lm	ll	ll	ll
F14379-35:G>C-	<lmxll>	{0-}	(ll,lm)	LGIII-4	80.126	*	0	0		TGCAGAGAGCTTCAGTAACCAACAAAACAAAACTTGTATCTCCAAAACATTACAGATCGGAAGAGCGGT	35:G>C	1	454.113	lm	ll	lm	ll	ll	ll	ll	ll	lm	lm	ll	ll	lm	lm	ll	ll	lm	lm	lm	ll	ll	lm	lm	lm	ll	lm	lm	ll	ll	lm	lm	ll	lm	ll	ll	ll
F13876-68:C>A-LG3	<lmxll>	{0-}	(ll,lm)	LGIII-4	82.263	Fvb3	25303214	8		TGCAGTTTTCATAGTTTATGTGCACAGAAACTATGCCCTTTACCTGCATACTTGATCGTACAACTCATC	68:C>A	1	566.972	lm	ll	lm	ll	ll	ll	ll	ll	lm	lm	ll	ll	lm	lm	ll	ll	lm	lm	lm	ll	ll	lm	lm	lm	ll	lm	lm	ll	ll	lm	lm	ll	lm	ll	ll	ll
F29168-36:A>G-LG3	<lmxll>	{0-}	(ll,lm)	LGIII-4	84.52	Fvb3	25812368	1		TGCAGCAAACATACTACAAACCCAGTTAGAAAACTAAATGCAGAAATGCATATCAAACTGCATACATTA	36:A>G	0.989583	397.382	lm	ll	lm	ll	ll	ll	ll	ll	lm	lm	ll	ll	lm	lm	ll	ll	lm	lm	lm	ll	ll	lm	lm	lm	ll	lm	lm	ll	ll	lm	lm	ll	lm	ll	ll	ll
F22816-47:A>G-LG3	<lmxll>	{0-}	(ll,lm)	LGIII-4	85.856	Fvb3	163114	0		TGCAGTTCATTCTTCATGATGCGAACTATTGTTTAGAAACACTGAAGAGATGTTATTCTTGTGTGGCAT	47:A>G	1	412.443	ll	ll	ll	lm	ll	ll	ll	ll	lm	lm	ll	lm	lm	lm	ll	ll	lm	lm	lm	ll	ll	lm	lm	lm	ll	lm	lm	ll	ll	lm	lm	ll	lm	ll	ll	ll
13777-49:A>G-LG3	<hkxhk>	{00}	(h-,kk)	LGIII-4	88.831	Fvb3	25621589	0		TGCAGGGCACACCATTTGCAGATATTTGTGAACTTACCGATGTTCCTGAAGGCATGATAGTTCGCACCA	49:A>G	1	721.376	h-	h-	kk	h-	h-	h-	h-	h-	kk	kk	h-	h-	kk	h-	h-	h-	kk	h-	h-	h-	h-	h-	h-	h-	h-	h-	kk	h-	h-	kk	h-	h-	h-	h-	h-	h-
34182-6:C>T-	<hkxhk>	{11}	(h-,kk)	LGIV-1	0	*	0	0		TGCAGACATTGTAGGTCTCAATGCTGGTGATGGATGGGTGCATAGTAGAGCTACTTTACAGATCGGAAG	6:C>T	1	692.299	kk	h-	h-	h-	h-	h-	h-	h-	h-	h-	kk	kk	h-	h-	h-	h-	kk	kk	h-	h-	h-	h-	kk	h-	h-	h-	h-	h-	h-	h-	h-	kk	h-	h-	h-	h-
M14795-38:A>C-LG4	<nnxnp>	{-1}	(nn,np)	LGIV-1	0.915	Fvb4	583475	1		TGCAGTGGTTGGCCTTGCTGTTTTCAGTCAGTTTTGGTACTGGTATCCCCTCATATATTTCTTGAGCTT	38:A>C	1	310.23	np	np	np	nn	np	nn	nn	nn	nn	nn	np	np	np	np	nn	np	np	np	np	nn	np	np	np	np	nn	nn	nn	nn	nn	nn	np	np	np	nn	np	np
M37639-15:T>C-LG4	<nnxnp>	{-0}	(nn,np)	LGIV-1	5.819	Fvb4	1773552	0		TGCAGCTCTTGCCTTTGCAGTCACTGAGCTAGACTTGAGAAAGTTCACAAGCAAGGGGTATGCTCCTCC	15:T>C	0.947917	321.213	nn	--	nn	np	np	np	np	np	np	np	nn	nn	nn	nn	np	np	nn	nn	nn	np	np	nn	np	np	nn	np	np	np	--	np	nn	nn	np	--	np	np
F43976-20:G>A-LG4	<lmxll>	{0-}	(ll,lm)	LGIV-1	9.232	Fvb4	1561482	1	3	TGCAGTGAAGAGCCATTGGCGAGGTTTTCATGGAACTTTATCAGACGAGTTTTGTCGCAGTTTTACTCT	20:G>A	0.927083	273.482	ll	ll	lm	lm	ll	lm	lm	ll	ll	lm	ll	ll	ll	lm	ll	ll	ll	--	ll	lm	ll	--	lm	ll	lm	lm	lm	ll	ll	lm	lm	lm	ll	lm	ll	ll
F27318-13:C>T-LG4	<lmxll>	{0-}	(ll,lm)	LGIV-1	10.612	Fvb4	1446770	0		TGCAGACTAAGGACCTGTTGTTACCTATGATCAATGAACTCTAGCACTATCATCACTGACCTAAACTGG	13:C>T	1	418.233	ll	ll	lm	ll	ll	lm	lm	lm	ll	lm	ll	ll	ll	lm	lm	ll	ll	ll	lm	lm	ll	lm	ll	ll	lm	lm	lm	ll	ll	lm	lm	ll	ll	ll	ll	ll
M42707-57:A>C-LG4	<nnxnp>	{-0}	(nn,np)	LGIV-1	11.263	Fvb4	2100461	0		TGCAGAAGGAAATACTGGAAGAAAGATTTTCTTGGGTAAGATGCCACGGAAAAACATATCTCTTCTCTA	57:A>C	0.90625	374.642	nn	np	nn	np	np	np	np	np	np	np	nn	nn	nn	nn	np	np	nn	nn	--	nn	np	nn	nn	np	np	np	np	np	nn	np	nn	nn	np	np	np	nn
17089-8:G>A-LG4	<hkxhk>	{00}	(h-,kk)	LGIV-1	13.35	Fvb4	460238	0		TGCAGAATGTGCAGGGTTCCCGTTCAATGTACCAAACAAATCCCTTCCTTCTCCATCATCATGTGACAA	8:G>A	1	778.573	h-	h-	h-	kk	h-	kk	kk	kk	h-	kk	h-	h-	h-	h-	kk	h-	h-	h-	h-	h-	h-	h-	h-	h-	kk	kk	kk	h-	h-	kk	h-	h-	h-	kk	h-	h-
M27713-27:T>G-LG4	<nnxnp>	{-0}	(nn,np)	LGIV-1	13.809	Fvb4	1330875	3	2	TGCAGGATTGAAGACAGTAATCACCAATATAACCAAGTCCCAGAAATAAAGCAACATGCATGGTTTACA	27:T>G	0.947917	411.078	nn	nn	nn	np	np	np	np	np	np	np	nn	--	nn	nn	np	np	--	nn	nn	nn	np	nn	nn	np	np	np	np	np	np	nn	nn	nn	np	np	np	nn
40108-37:C>T-LG4	<hkxhk>	{00}	(h-,kk)	LGIV-1	14.769	Fvb4	1470471	0		TGCAGTCAGGTACTTTGCTTGAGATTTTCAGCATTCCCCTTTGTTTGTTTACCTAAATATGTAAGCTTT	37:C>T	1	765.026	h-	h-	h-	kk	h-	kk	kk	kk	h-	kk	h-	h-	h-	h-	kk	h-	h-	h-	h-	h-	h-	h-	h-	h-	kk	kk	kk	h-	h-	kk	h-	h-	h-	kk	h-	h-
UFFxa01H05-247/49/71	<efxeg>	{00}	(ee,ef,eg,fg)	LGIV-1	16.334	Fvb4	1068179	0		#N/A	#N/A	#N/A	#N/A	ee	eg	ef	fg	eg	fg	fg	fg	eg	fg	ee	ee	ef	ef	fg	eg	ee	ee	ef	ef	eg	ef	ef	eg	fg	fg	fg	eg	eg	fg	ef	ee	eg	fg	eg	eg
F40173-56:G>A-LG4	<lmxll>	{0-}	(ll,lm)	LGIV-1	17.355	Fvb4	635130	1		TGCAGTGGGGACTATAGATTTTCTACTCAGAAAGGTGACAGACTCTGGCCAATTTGGCTACATGCTGAA	56:G>A	0.9375	279.373	ll	ll	lm	lm	ll	lm	lm	lm	ll	lm	ll	ll	lm	lm	lm	ll	ll	ll	lm	lm	--	lm	ll	ll	lm	ll	lm	ll	ll	lm	lm	ll	ll	lm	ll	ll
F37395-32:C>T-LG4	<lmxll>	{0-}	(ll,lm)	LGIV-1	17.609	Fvb4	212575	0		TGCAGTACTTGAGATAAACTATCAGATATTTGCTGTACAGCATCATGTTCATATACAACCGAATCCGTT	32:C>T	0.989583	418.256	ll	ll	lm	lm	ll	lm	lm	lm	ll	lm	ll	ll	lm	lm	lm	ll	ll	ll	lm	lm	ll	lm	lm	ll	ll	lm	ll	ll	ll	lm	lm	ll	ll	lm	ll	ll
ChFvM207-610	<nnxnp>	{-0}	(nn,np)	LGIV-1	17.677	Fvb4	284801	0		#N/A	#N/A	#N/A	#N/A	nn	np	nn	np	np	np	np	np	np	np	nn	nn	nn	nn	np	np	nn	nn	nn	nn	np	nn	nn	np	np	np	np	np	np	np	nn	nn	np	np	np	np
F43931-54:G>C-LG4	<lmxll>	{0-}	(ll,lm)	LGIV-1	19.401	Fvb4	3318934	0		TGCAGTTGGTGCACCCCAACCATTATAGCTGCCAGTGTCTGTGGATGTACTGGAGCTACCTGAGGTTGG	54:G>C	0.958333	288.191	ll	--	ll	lm	ll	lm	lm	lm	ll	lm	ll	ll	lm	lm	lm	ll	ll	ll	lm	lm	ll	lm	lm	ll	lm	ll	ll	ll	ll	lm	lm	ll	ll	lm	ll	ll
M42810-48:T>C-LG4	<nnxnp>	{-0}	(nn,np)	LGIV-1	19.444	Fvb4	1516733	1	2	TGCAGCCAACTATGATCACCCAAGTTCTTAGAAGCATGAGTGTTCCACTGCATGAACAGGCACCCATTG	48:T>C	0.9375	331.299	nn	np	nn	np	np	np	np	np	np	np	nn	--	nn	nn	np	np	nn	nn	nn	nn	np	nn	nn	np	--	np	--	np	np	np	nn	nn	nn	np	np	np
F38403-24:C>A-LG4	<lmxll>	{0-}	(ll,lm)	LGIV-1	21.544	Fvb4	3438287	1		TGCAGTTCTTGATTATCTTGATTGCAAGGAGTATAGGGTATGTGCGAGGAGGGATTTGGAAGAGGAAGA	24:C>A	0.958333	310.952	ll	ll	lm	lm	ll	lm	lm	lm	ll	lm	ll	ll	lm	lm	lm	ll	ll	ll	lm	lm	ll	lm	lm	ll	lm	ll	lm	ll	--	lm	lm	ll	ll	--	ll	ll
F43035-66:C>T-LG4	<lmxll>	{0-}	(ll,lm)	LGIV-1	23.546	Fvb4	2885689	1		TGCAGCAAATTCAGGCGAGGAAGCAGCGGATGATCTCCCGAGCTCTCACTGATTATGAAGTTCATTCTG	66:C>T	0.96875	306.748	ll	--	lm	lm	ll	lm	lm	lm	ll	lm	ll	ll	lm	lm	lm	ll	ll	ll	lm	lm	ll	--	lm	ll	lm	lm	lm	ll	ll	lm	lm	ll	ll	lm	ll	ll
M14003-15:G>T-LG4	<nnxnp>	{-0}	(nn,np)	LGIV-1	24.607	Fvb4	2314646	0	2	TGCAGCACCAGAAACGGGAACATTTTCTCCATCTTCCCCTAGATACTTGACCAATATGTTGGCACCTAT	15:G>T	1	348.715	nn	np	nn	np	np	np	nn	np	np	nn	nn	nn	nn	np	np	np	nn	nn	nn	nn	np	nn	nn	np	np	np	np	np	np	np	nn	nn	np	np	np	np
F21048-39:C>G-LG4	<lmxll>	{0-}	(ll,lm)	LGIV-1	26.16	Fvb4	3718731	1		TGCAGAAAAGAGCAGTAGATAGATAAGCTTATTGGACAACGGTGGAAATTATATACATGTTTCTGAGCT	39:C>G	1	761.145	ll	ll	lm	lm	ll	lm	lm	lm	ll	lm	ll	ll	ll	lm	lm	ll	ll	ll	lm	lm	ll	lm	lm	ll	lm	ll	lm	ll	ll	lm	lm	ll	ll	lm	ll	ll
BFACT008-128	<lmxll>	{0-}	(ll,lm)	LGIV-1	31.463	Fvb4	9495322	0		#N/A	#N/A	#N/A	#N/A	ll	ll	lm	lm	ll	ll	lm	lm	ll	lm	ll	ll	ll	lm	lm	ll	ll	ll	lm	lm	ll	lm	lm	ll	lm	ll	lm	ll	--	lm	lm	ll	lm	lm	ll	ll
ChFaM100-112**	<nnxnp>	{-0}	(nn,np)	LGIV-1	33.576	Fvb4	7749283	0		#N/A	#N/A	#N/A	#N/A	nn	np	nn	np	np	np	np	np	np	np	nn	nn	nn	nn	np	np	np	nn	nn	np	np	nn	np	np	np	np	np	nn	np	np	nn	np	np	np	np	np
F13436-30:A>G-LG4	<lmxll>	{0-}	(ll,lm)	LGIV-1	33.922	Fvb4	7203941	0		TGCAGATTCACTTGACAGAACCTGAGGGTGACATACTTCTCTTCTTGACTGGTGAGGAGGAGATTGAAT	30:A>G	1	332.047	ll	ll	ll	lm	ll	ll	lm	lm	ll	lm	lm	lm	ll	lm	lm	ll	ll	ll	lm	ll	ll	lm	lm	ll	ll	ll	lm	ll	ll	lm	lm	ll	lm	lm	ll	ll
ChFaM017-136	<lmxll>	{0-}	(ll,lm)	LGIV-1	35.504	Fvb4	3015108	0		#N/A	#N/A	#N/A	#N/A	ll	ll	ll	lm	ll	ll	lm	lm	ll	lm	ll	lm	ll	lm	lm	ll	ll	ll	lm	lm	ll	lm	lm	ll	lm	ll	lm	ll	ll	lm	lm	ll	lm	lm	ll	ll
ChFaM100-128h	<hkxhk>	{00}	(h-,kk)	LGIV-1	35.827	Fvb4	7749283	0		#N/A	#N/A	#N/A	#N/A	h-	h-	h-	kk	h-	h-	kk	kk	h-	kk	h-	h-	h-	h-	kk	h-	h-	h-	h-	kk	h-	h-	kk	h-	kk	h-	kk	h-	h-	kk	h-	h-	kk	kk	h-	h-
F29414-26:G>A-LG4	<lmxll>	{0-}	(ll,lm)	LGIV-1	36.563	Fvb4	7386210	1		TGCAGTTTACAATTTATAGGGTGACAGAAGATAATACAGCAACTATAACCATAGTTCTGCTGCTACTGT	26:G>A	1	333.853	ll	ll	ll	lm	ll	ll	lm	lm	ll	ll	ll	lm	ll	ll	lm	ll	ll	ll	lm	lm	ll	lm	lm	ll	lm	ll	lm	ll	ll	ll	lm	ll	lm	lm	ll	ll
F36936-33:A>G-LG4	<lmxll>	{0-}	(ll,lm)	LGIV-1	37.882	Fvb4	6412978	0		TGCAGAAGAAACAAGTAATTACTTTTGAAACTTATCAGACATAATCTATCAACTGAGATAAAGAAAAGC	33:A>G	0.989583	382.401	ll	ll	ll	lm	ll	ll	lm	lm	ll	lm	ll	lm	ll	lm	lm	ll	ll	ll	lm	lm	lm	lm	lm	ll	ll	ll	lm	ll	ll	lm	lm	ll	lm	lm	ll	ll
F18799-43:A>T-LG4	<lmxll>	{0-}	(ll,lm)	LGIV-1	39.173	Fvb4	7214770	1	2	TGCAGGGCTTGAAACCAGATGCAGGGCAGTATGGGAAAATAATAACTGGCTTCTGCAATGTTTCCAAGT	43:A>T	1	1506.27	ll	ll	ll	lm	ll	ll	lm	lm	ll	lm	ll	lm	ll	lm	lm	ll	ll	ll	lm	ll	ll	ll	lm	ll	ll	ll	lm	ll	ll	lm	lm	ll	lm	lm	ll	ll
F36795-9:G>T-LG4	<lmxll>	{0-}	(ll,lm)	LGIV-1	40.169	Fvb4	12742366	0		TGCAGACCTGATTCGTGAATACAACATCTCATCCTTTGTCTTTCTCAACTTTTCTATCTTTTTTCTATT	9:G>T	0.979167	436.614	ll	ll	ll	--	ll	ll	ll	lm	ll	lm	ll	lm	ll	lm	lm	ll	ll	ll	lm	lm	lm	lm	lm	ll	ll	ll	lm	ll	--	lm	lm	ll	lm	lm	ll	ll
M00409-58:A>T-LG4	<nnxnp>	{-0}	(nn,np)	LGIV-1	41.081	Fvb4	7517763	0		TGCAGGTAGTTAGACATTTGGTTCCTTCTAGTGCTAGATTTTTATAAATCATGTGTCAAATGACTTGTT	58:A>T	1	440.295	nn	np	nn	np	np	np	np	np	np	np	nn	nn	nn	nn	np	np	np	nn	nn	np	np	nn	np	np	np	nn	np	nn	np	np	nn	np	np	np	np	np
F20883-65:G>T-LG4	<lmxll>	{0-}	(ll,lm)	LGIV-1	41.179	Fvb4	6934300	0		TGCAGCACAAGTGGGGCAGTTTATGAAGTTTGAAGATCTCTCAGAAACTTCATCAGCCAAAGGTAGTGT	65:G>T	1	340.744	ll	ll	ll	lm	ll	ll	lm	lm	ll	lm	ll	lm	ll	lm	lm	ll	ll	ll	lm	ll	lm	lm	lm	ll	ll	ll	lm	ll	ll	lm	lm	ll	lm	lm	ll	ll
F36923-45:T>C-LG4	<lmxll>	{0-}	(ll,lm)	LGIV-1	42.158	Fvb4	12334393	1		TGCAGAGGCAAATTCTGATACTTGGGATTGCATTCGCCTTTCAATTCTTATTAGCTCGTTTTAGCTCAT	45:T>C	0.979167	361.245	ll	ll	ll	lm	ll	ll	ll	lm	ll	lm	ll	ll	ll	lm	lm	ll	ll	ll	lm	lm	lm	lm	lm	ll	ll	ll	lm	ll	--	lm	lm	--	lm	lm	ll	lm
11205-28:A>G-LG4	<hkxhk>	{00}	(h-,kk)	LGIV-1	42.5	Fvb4	6390902	0		TGCAGATATGAGAGATTAGATAGGACTCATAACTCCATCTGAACCAGACGGCCGAAACAGTTTTTTTCT	28:A>G	1	813.74	h-	h-	h-	kk	h-	h-	kk	kk	h-	kk	h-	h-	h-	h-	kk	h-	h-	h-	h-	kk	kk	h-	h-	h-	h-	h-	kk	h-	h-	kk	h-	h-	kk	kk	h-	h-
F36234-63:C>T-	<lmxll>	{0-}	(ll,lm)	LGIV-1	44.83	Fvb4	15631563	7		TGCAGGTCCTGAAGATGGTGATGGTGATGGTGATCTAGGAGAAAGCAGCGGAGCATATATCATCAGAAT	63:C>T	0.96875	953.437	ll	ll	ll	lm	ll	ll	lm	--	ll	lm	ll	lm	--	lm	lm	ll	ll	ll	ll	lm	lm	ll	lm	ll	ll	ll	lm	lm	lm	lm	lm	lm	lm	lm	ll	ll
F20746-41:A>T-LG4	<lmxll>	{0-}	(ll,lm)	LGIV-1	46.287	Fvb4	16268395	0		TGCAGCATTTCTATAGGAAGATTTTATATTACATTTTTCTTACTAGTTCTCTTCTCATCAATTTTAGCA	41:A>T	1	261.341	ll	ll	ll	lm	ll	ll	lm	lm	ll	lm	ll	lm	ll	lm	lm	ll	ll	ll	ll	lm	lm	ll	lm	ll	ll	ll	lm	lm	ll	lm	lm	lm	lm	lm	ll	ll
F35515-42:C>T-LG4	<lmxll>	{0-}	(ll,lm)	LGIV-1	47.042	Fvb4	16437029	1	2	TGCAGGTACTTGGCTAACTTACAGAAGCAATTGGTCAAATATCTTGAGGTGAAAGGGGTCACGTCCGAC	42:C>T	0.979167	264.644	ll	--	ll	lm	ll	ll	lm	lm	ll	lm	ll	ll	ll	lm	lm	ll	ll	lm	ll	lm	lm	ll	lm	ll	ll	ll	lm	lm	lm	ll	lm	lm	lm	lm	ll	ll
F00124-55:T>C-LG4	<lmxll>	{0-}	(ll,lm)	LGIV-1	48.558	Fvb4	16377745	2		TGCAGGCTTCTGTTGGAGAGGTCAGTTCAGTTTCAGTCTTTGTAGCACCTATTTATTTTATTTGTCTTT	55:T>C	1	502.398	ll	ll	ll	lm	ll	ll	lm	lm	ll	lm	ll	lm	ll	lm	lm	ll	ll	ll	lm	lm	ll	ll	lm	ll	ll	ll	lm	lm	lm	lm	lm	lm	ll	lm	ll	ll
BFACT37-198	<lmxll>	{0-}	(ll,lm)	LGIV-1	49.262	#N/A	#N/A	#N/A	#N/A	#N/A	#N/A	#N/A	#N/A	ll	ll	ll	lm	ll	ll	lm	lm	ll	lm	ll	lm	ll	lm	lm	ll	ll	ll	lm	lm	lm	ll	lm	ll	ll	ll	lm	lm	lm	lm	lm	lm	lm	lm	ll	ll
F13430-19:C>T-LG4	<lmxll>	{0-}	(ll,lm)	LGIV-1	49.869	Fvb4	16668085	0		TGCAGTTTGAAGCAGCAAGCTGTGTGTGACAATTTAGAGTATTTTGCATAATTTATTTGGTTCTTACCA	19:C>T	1	392.932	ll	ll	ll	lm	ll	ll	lm	lm	ll	lm	ll	ll	ll	lm	ll	ll	ll	ll	lm	lm	lm	ll	lm	ll	ll	ll	ll	lm	lm	lm	lm	lm	lm	lm	ll	ll
F41867-39:A>G-LG4	<lmxll>	{0-}	(ll,lm)	LGIV-1	50.287	Fvb4	17045032	1		TGCAGTTTTTGTATGTCCTTCAATGTTATTATGAAATGTATGACTAGGTAGAAGTTTTCTGCATCACAT	39:A>G	0.9375	290.266	ll	ll	ll	--	ll	ll	lm	lm	ll	lm	ll	lm	ll	lm	lm	ll	ll	ll	lm	--	lm	ll	lm	--	ll	ll	lm	lm	ll	lm	lm	lm	lm	ll	ll	ll
LOX-S1	<lmxll>	{0-}	(ll,lm)	LGIV-1	51.127	-	0	0		#N/A	#N/A	#N/A	#N/A	ll	ll	ll	lm	ll	--	lm	lm	ll	lm	ll	lm	ll	lm	lm	ll	ll	ll	lm	lm	lm	ll	lm	ll	--	ll	lm	lm	lm	lm	lm	lm	lm	lm	ll	ll
F32276-68:A>G-LG4	<lmxll>	{0-}	(ll,lm)	LGIV-1	51.63	Fvb4	15743057	1		TGCAGATACATCTGATGTTTGAGAAAGGTACCCAAAAGAATTACAATATTTGAGAACAGGACCATGATA	68:A>G	1	394.062	ll	ll	ll	lm	ll	ll	lm	lm	ll	lm	ll	lm	ll	lm	lm	ll	ll	ll	lm	lm	lm	ll	lm	ll	ll	ll	lm	lm	ll	lm	ll	lm	lm	lm	ll	ll
EMFv008-178	<lmxll>	{0-}	(ll,lm)	LGIV-1	52.026	Fvb4	15301327	0		#N/A	#N/A	#N/A	#N/A	ll	ll	ll	lm	ll	ll	lm	lm	ll	lm	ll	lm	ll	lm	lm	ll	ll	ll	lm	lm	lm	ll	lm	ll	ll	ll	lm	lm	lm	lm	lm	lm	lm	lm	ll	--
F40440-51:G>T-LG4	<lmxll>	{0-}	(ll,lm)	LGIV-1	52.764	Fvb4	14072251	0		TGCAGATCATACTTATTCTGTGTACCGGCGTGCGACTCGTGCGCTTGTAGTGACTGGCTAATAGTCTAA	51:G>T	0.947917	398.289	ll	--	--	lm	ll	ll	lm	lm	ll	lm	ll	lm	ll	lm	lm	ll	ll	ll	lm	lm	lm	ll	ll	ll	ll	ll	lm	ll	ll	lm	lm	ll	lm	lm	--	ll
F01715-34:G>T-LG4	<lmxll>	{0-}	(ll,lm)	LGIV-1	53.205	Fvb4	13418714	0	2	TGCAGTGTAAGGTGTCTGTGTAACGTAATAAGAAGCACGTTACTTTTCATTTAGCTAAAGCTCTTTGGG	34:G>T	0.96875	355.108	ll	ll	ll	lm	ll	ll	lm	ll	ll	lm	ll	lm	ll	ll	lm	ll	ll	ll	lm	lm	lm	ll	ll	ll	ll	--	lm	ll	--	lm	lm	ll	lm	lm	ll	ll
F41202-62:G>A-LG4	<lmxll>	{0-}	(ll,lm)	LGIV-1	53.941	Fvb4	9462615	1	3	TGCAGCAACTCAGCAAAACCATAACACATTATTCAAATACACTTGAATTGTAAATACCGTGCGAACAAA	62:G>A	0.979167	259.742	ll	ll	ll	lm	ll	ll	lm	ll	ll	lm	ll	lm	ll	lm	lm	ll	ll	ll	lm	lm	lm	ll	lm	ll	ll	ll	--	ll	ll	--	lm	ll	ll	lm	ll	ll
F30890-8:T>C-LG4	<lmxll>	{0-}	(ll,lm)	LGIV-1	54.303	Fvb4	14174113	0		TGCAGGAATCAATACTCAATAGAAAACATCAAGGAAGCAAAGTACCGATATTTGATATGCATGCTCCTT	8:T>C	1	540.123	ll	ll	ll	lm	ll	ll	lm	lm	ll	lm	ll	ll	ll	lm	lm	ll	ll	ll	lm	lm	lm	lm	lm	ll	ll	ll	lm	ll	ll	ll	lm	ll	lm	lm	ll	ll
F18220-36:T>C-LG4	<lmxll>	{0-}	(ll,lm)	LGIV-1	55.078	Fvb4	14905197	1		TGCAGTAAAATAGTAACATTGACAGGAAAGCATGAATGCAGGCAATACTTACTAAAAGAACCAAATACG	36:T>C	1	346.352	ll	ll	ll	lm	ll	ll	lm	lm	ll	lm	ll	lm	ll	lm	lm	ll	ll	ll	lm	lm	lm	ll	lm	ll	ll	ll	lm	ll	lm	ll	lm	ll	lm	lm	ll	ll
F10660-6:G>A-LG4	<lmxll>	{0-}	(ll,lm)	LGIV-1	55.513	Fvb4	9266005	0		TGCAGAGAATACCCCAGCAAATTTTGAGGCGATGGCTCATTCTTATAATGTTGCTTTACTGTTTACCCG	6:G>A	1	1809.63	ll	ll	ll	lm	ll	ll	ll	lm	ll	lm	ll	lm	ll	lm	lm	ll	ll	ll	lm	lm	lm	ll	lm	ll	ll	ll	lm	ll	ll	lm	lm	ll	lm	lm	ll	ll
F18027-43:G>A-LG4	<lmxll>	{0-}	(ll,lm)	LGIV-1	56.135	Fvb4	9186250	10		TGCAGTTTTATATGTCCGCTACAAGTTACATGACTGTCATTGCGCGGAAAAAGAATTACAGATCGGAAG	43:G>A	1	1189.13	ll	ll	ll	lm	ll	ll	lm	lm	ll	lm	ll	lm	ll	lm	lm	ll	ll	ll	lm	lm	lm	ll	lm	ll	ll	ll	lm	ll	ll	lm	lm	ll	lm	lm	ll	ll
F38959-38:G>A-LG4	<lmxll>	{0-}	(ll,lm)	LGIV-1	56.925	Fvb4	20189882	0	7	TGCAGGTTTATTGCTATGACCTTTTGGGAAGGTTGGACGTGCATGTGGAGTTTGATTGAGACATTGAGT	38:G>A	0.947917	346.108	--	ll	ll	lm	ll	ll	lm	lm	ll	lm	ll	lm	lm	lm	lm	ll	ll	ll	lm	ll	ll	ll	lm	ll	ll	ll	lm	lm	ll	lm	lm	ll	lm	--	ll	ll
F13856-55:G>A-LG4	<lmxll>	{0-}	(ll,lm)	LGIV-1	57.274	Fvb4	8942487	0		TGCAGTGGTCACACTCCAGTCTATGCTTGCTTCACTAGGCTCGTAGCAGTACTCCGCTGATGAAGGTGT	55:G>A	1	716.619	ll	ll	ll	lm	ll	ll	lm	lm	ll	lm	ll	lm	ll	lm	lm	ll	ll	ll	lm	lm	lm	ll	lm	ll	ll	ll	lm	ll	ll	lm	lm	ll	lm	lm	ll	ll
F39666-6:G>T-LG4	<lmxll>	{0-}	(ll,lm)	LGIV-1	58.19	Fvb4	15814891	1		TGCAGTGTTTTGTTGCAACGAATTGGGACAAAGGAGATACCGACATATCCATCTGTTTGAAAGTTATGA	6:G>T	0.9375	308.372	ll	ll	ll	lm	ll	--	lm	lm	ll	lm	ll	lm	ll	lm	lm	ll	ll	ll	lm	lm	lm	ll	lm	ll	ll	ll	lm	--	ll	lm	lm	lm	lm	lm	ll	ll
F13713-66:C>A-LG4	<lmxll>	{0-}	(ll,lm)	LGIV-1	59.229	Fvb4	14776332	0	2	TGCAGGAATCAAACATATGAATATGAACAAGTTACCTTTATGTCAAACTGTAAACTAAGTCGCCAACGA	66:C>A	1	549.282	ll	ll	ll	lm	ll	ll	lm	lm	ll	lm	ll	lm	ll	lm	lm	ll	ll	ll	lm	lm	lm	ll	lm	ll	ll	ll	lm	ll	lm	lm	ll	ll	lm	lm	ll	ll
F41560-32:A>G-LG4	<lmxll>	{0-}	(ll,lm)	LGIV-1	59.685	Fvb4	13384882	1		TGCAGCCTATCAAGTAATACATGGAATCATGAACTTCAAAAGCTAGATGACCCCAAAGGCATTGACTAT	32:A>G	0.9375	257.739	ll	ll	ll	lm	ll	ll	lm	lm	ll	lm	--	lm	ll	lm	lm	ll	ll	ll	lm	lm	ll	ll	lm	ll	ll	ll	lm	ll	--	ll	lm	ll	lm	lm	ll	ll
F37081-13:A>G-LG4	<lmxll>	{0-}	(ll,lm)	LGIV-1	60.493	Fvb4	9258787	1		TGCAGTACTACAGACATTTCTCAAATGAATAAGTTCAAGACCCTTGGAACAGATTGTTCACCAATAAAT	13:A>G	1	414.139	ll	ll	ll	lm	ll	ll	lm	lm	ll	lm	ll	lm	ll	lm	lm	ll	ll	ll	lm	lm	lm	ll	lm	ll	ll	ll	lm	ll	ll	ll	lm	ll	lm	lm	ll	ll
F15914-66:C>T-LG4	<lmxll>	{0-}	(ll,lm)	LGIV-1	62.01	Fvb4	19106394	0	2	TGCAGATATTTTGTCAATCATCACTTGCTGAGCAGTAGGTTGTCGCAATGGACTATATCTCCTGCTCCC	66:C>T	1	923.322	ll	ll	ll	lm	ll	ll	ll	lm	ll	lm	ll	lm	ll	lm	lm	ll	ll	ll	lm	lm	lm	ll	lm	ll	ll	ll	lm	lm	lm	lm	lm	lm	lm	lm	ll	ll
F33514-56:C>A-LG4	<lmxll>	{0-}	(ll,lm)	LGIV-1	62.979	Fvb4	19310326	1		TGCAGCTCCTGCAAGAATAAAACAGTGTCACAAAAATCTGTTTTCCTATTCTTATACTACTTGGGTTGA	56:C>A	0.989583	412.79	ll	ll	ll	lm	ll	ll	lm	lm	ll	lm	lm	lm	ll	lm	lm	ll	ll	ll	lm	lm	lm	ll	lm	ll	ll	ll	lm	lm	lm	lm	lm	lm	lm	lm	ll	ll
F28793-45:C>T-LG4	<lmxll>	{0-}	(ll,lm)	LGIV-1	63.945	Fvb4	19393977	1		TGCAGTTTGGAATTTGACTTCTTGCCAAAACCAGAAGCATATATTCTACTTTTACTTTTACCACCATCA	45:C>T	1	432.372	ll	ll	ll	lm	ll	ll	lm	lm	ll	lm	lm	lm	ll	lm	lm	ll	ll	ll	lm	lm	lm	ll	lm	ll	ll	ll	lm	lm	lm	lm	lm	lm	lm	ll	ll	ll
F19378-28:C>T-LG4	<lmxll>	{0-}	(ll,lm)	LGIV-1	65.657	Fvb4	19878459	5		TGCAGCTCTCTTCTAATCCAAGGCTCCACTCTTTGCAACACTCTCTCTTTCACCAAATCATTACAGATC	28:C>T	1	628.876	ll	lm	ll	lm	ll	ll	lm	lm	ll	lm	lm	lm	ll	lm	lm	ll	ll	ll	lm	lm	lm	lm	lm	ll	ll	ll	lm	lm	lm	lm	lm	lm	lm	lm	ll	ll
F01292-50:C>A-LG4	<lmxll>	{0-}	(ll,lm)	LGIV-1	67.884	Fvb4	14711684	3		TGCAGTCCAGTCAATGGATGCTCAGCTGTAGTCTAAAGATGAGCTTATAGCTGTGCTGAAAAGAAACCT	50:C>A	0.979167	254.717	ll	ll	ll	lm	ll	ll	lm	lm	ll	ll	ll	lm	ll	ll	lm	ll	ll	ll	lm	lm	ll	ll	lm	ll	ll	ll	ll	ll	ll	ll	lm	--	ll	lm	ll	ll
F42678-33:G>T-LG4	<lmxll>	{0-}	(ll,lm)	LGIV-1	69.781	Fvb4	20812574	1		TGCAGCCCTACATCGTTGGTCTTCTCTTTGTTTGCTTCATCAGGACGTTCTCTCCTGCTTTGTTCTACT	33:G>T	0.90625	279.342	ll	--	ll	lm	ll	ll	lm	ll	ll	lm	--	lm	ll	lm	lm	--	ll	ll	lm	lm	ll	ll	ll	ll	ll	--	lm	lm	lm	--	lm	ll	lm	lm	ll	ll
F00808-7:A>C-LG4	<lmxll>	{0-}	(ll,lm)	LGIV-1	71.44	Fvb4	19957175	2		TGCAGTGAAATAGGATTGAGCAGAAACAAAAGGCCAACCTTCTACTGCAACTTACCTGTCATATAAGTA	7:A>C	1	345.871	ll	lm	ll	lm	ll	ll	lm	ll	ll	ll	lm	lm	ll	lm	ll	ll	ll	ll	lm	lm	lm	ll	lm	ll	ll	ll	lm	lm	lm	ll	ll	lm	lm	lm	ll	ll
F33856-50:G>A-LG4	<lmxll>	{0-}	(ll,lm)	LGIV-1	72.5	Fvb4	20812509	1		TGCAGGTGGTCAATGATGATATCTATGATCAGTTTTTATGTTGTACAAGAGATTGAAAGGGTCGTGTGA	50:G>A	1	446.589	ll	lm	ll	lm	ll	ll	lm	lm	ll	lm	lm	lm	ll	lm	lm	ll	ll	ll	lm	lm	lm	ll	ll	ll	ll	ll	ll	lm	lm	lm	lm	lm	lm	ll	ll	ll
F35639-62:C>T-LG4	<lmxll>	{0-}	(ll,lm)	LGIV-1	74.917	Fvb4	20754637	1		TGCAGAAGTCTGCTCTAACCATGTATCAATCAATAACTCCAACACTCGCTAGGTGTGTTAGTCTGTCCG	62:C>T	0.989583	311.23	ll	ll	ll	lm	ll	ll	lm	lm	ll	lm	lm	lm	ll	lm	lm	ll	ll	ll	ll	lm	lm	ll	ll	ll	ll	ll	lm	ll	lm	lm	ll	lm	ll	lm	ll	ll
CAGT-169	<lmxll>	{0-}	(ll,lm)	LGIV-1	76.161	-	0	0		#N/A	#N/A	#N/A	#N/A	ll	lm	ll	lm	ll	ll	lm	lm	ll	lm	lm	lm	ll	lm	lm	lm	ll	ll	lm	lm	lm	ll	ll	ll	ll	ll	lm	lm	lm	lm	lm	lm	lm	lm	ll	ll
F18104-43:G>A-LG4	<lmxll>	{0-}	(ll,lm)	LGIV-1	77.82	Fvb4	21001216	1	4	TGCAGTCTGAAGAAAAGAAGGAACTGAAAAATAAAAAGTTTCTGAACTAAATTGCTTGGAGTTTGAAGC	43:G>A	1	1478.27	ll	lm	ll	lm	ll	ll	lm	lm	ll	ll	lm	lm	ll	lm	lm	ll	ll	ll	ll	lm	ll	ll	ll	ll	ll	ll	lm	lm	ll	lm	lm	lm	ll	lm	ll	ll
ChFaM014-141h***	<hkxhk>	{00}	(h-,kk)	LGIV-1	82.598	Fvb4	25299516	0		#N/A	#N/A	#N/A	#N/A	h-	kk	h-	kk	h-	h-	kk	kk	h-	h-	kk	kk	h-	h-	kk	h-	h-	h-	h-	kk	kk	h-	h-	h-	h-	h-	kk	h-	kk	h-	kk	kk	h-	h-	h-	kk
ChFaM065-168h***	<hkxhk>	{00}	(h-,kk)	LGIV-1	82.606	Fvb4	25277949	0		#N/A	#N/A	#N/A	#N/A	h-	kk	h-	kk	h-	h-	kk	kk	h-	h-	kk	kk	h-	h-	kk	h-	h-	h-	h-	kk	kk	h-	h-	h-	h-	h-	kk	h-	kk	h-	kk	kk	h-	h-	h-	kk
F31260-39:A>G-LG4*	<lmxll>	{1-}	(ll,lm)	LGIV-1	89.393	Fvb4	26919216	0		TGCAGCTCCTACTCCTCCTCCACCAAGCAAGATGGTGTCACACGTATCTGATTATTCCCTAATTGGAAA	39:A>G	0.989583	281.594	ll	ll	lm	ll	lm	ll	ll	ll	ll	lm	ll	lm	ll	ll	ll	lm	lm	lm	ll	ll	ll	lm	ll	lm	ll	ll	ll	ll	--	lm	ll	ll	ll	ll	ll	ll
F26507-64:A>G-LG4	<lmxll>	{1-}	(ll,lm)	LGIV-1	94.513	Fvb4	26742716	0	2	TGCAGCAAAATTTGTCACAAATGATTCATAAGTTGCCAATACTGAGATAACCTTTTGTGTTCTTACATT	64:A>G	0.979167	299.792	ll	ll	lm	ll	lm	lm	ll	ll	ll	lm	ll	lm	lm	ll	ll	lm	lm	ll	ll	ll	ll	lm	lm	lm	lm	lm	ll	ll	ll	ll	ll	ll	ll	ll	lm	ll
F28828-29:C>T-LG4	<lmxll>	{1-}	(ll,lm)	LGIV-1	97.423	Fvb4	26327176	2		TGCAGAGTACTTAGACAGCCTAGTTATAACTGTAAGGGTTTACAAATTATTCCTTACGAAGTTTATTCT	29:C>T	1	382.747	lm	ll	lm	ll	lm	ll	ll	ll	lm	lm	ll	lm	lm	ll	ll	lm	lm	lm	ll	ll	ll	lm	lm	lm	ll	lm	ll	ll	ll	lm	ll	ll	ll	ll	lm	ll
F35311-5:G>A-LG4	<lmxll>	{1-}	(ll,lm)	LGIV-1	100.313	Fvb4	26935267	1		TGCAGGCATCAAAACCTACTTAGGATTTCTAGAAACCTACATAGGAAAATTATTGGAAATAAACTAGCA	5:G>A	0.979167	272.493	ll	ll	lm	ll	lm	lm	ll	ll	lm	lm	ll	lm	lm	ll	ll	lm	lm	lm	ll	ll	ll	lm	lm	lm	lm	lm	ll	ll	ll	lm	ll	ll	ll	ll	lm	ll
F14784-64:G>A-LG4	<lmxll>	{1-}	(ll,lm)	LGIV-1	101.794	Fvb4	26872034	0		TGCAGGTGAGGAGACAGTGTGCCCACTATTTTGGCGTGACGATCAGTGAGCAACAAGCCAAGTCGGGGA	64:G>A	1	1230.63	ll	ll	lm	ll	lm	lm	ll	ll	lm	ll	ll	lm	ll	ll	ll	lm	lm	ll	ll	ll	ll	lm	lm	lm	lm	lm	ll	ll	ll	lm	ll	ll	ll	ll	lm	ll
F40684-60:T>G-LG4	<lmxll>	{1-}	(ll,lm)	LGIV-1	103.174	Fvb4	26478571	0		TGCAGTAATGATATGGTAGTTTTGTTCTCCCTGATAGTATTTATATCTGTTTTTTATTTTTTTTATTTT	60:T>G	0.958333	341.169	ll	ll	lm	ll	lm	lm	ll	ll	ll	ll	ll	lm	lm	ll	ll	lm	lm	lm	ll	ll	ll	lm	lm	lm	lm	lm	ll	ll	--	lm	ll	ll	--	ll	lm	ll
F10694-27:C>T-LG4	<lmxll>	{1-}	(ll,lm)	LGIV-1	107.491	Fvb4	29009350	0		TGCAGATCAAGTTTTGCAACATCCTTCCCATATCTACAAAGATAAGATCATTCAATATAATACCAAAGG	27:C>T	1	436.813	ll	ll	lm	ll	ll	lm	lm	ll	lm	lm	ll	lm	lm	ll	lm	lm	lm	lm	ll	ll	ll	lm	lm	lm	lm	lm	ll	ll	ll	lm	lm	ll	ll	ll	lm	ll
F31333-22:A>C-LG4	<lmxll>	{1-}	(ll,lm)	LGIV-1	107.984	Fvb4	29680963	1		TGCAGCCAGCATATATTAGATCAATTAGACAGAAGTAGTTGGCCAGTAAAAGTAGGAAGACAAGAACAA	22:A>C	0.916667	340.62	ll	ll	lm	ll	ll	ll	lm	ll	lm	ll	--	lm	lm	ll	ll	lm	lm	lm	--	--	ll	ll	lm	lm	lm	ll	ll	ll	ll	lm	lm	ll	lm	ll	lm	ll
F28155-44:G>A-LG4	<lmxll>	{1-}	(ll,lm)	LGIV-1	109.22	Fvb4	29736413	1		TGCAGCTATACTATACCTCCATAAGTTCTAACATGCTAGCCACAGACTCAGATGGGACCTCCAAATGTG	44:G>A	0.979167	287.145	ll	ll	ll	ll	ll	lm	lm	ll	lm	lm	ll	lm	lm	ll	ll	lm	lm	lm	ll	ll	ll	lm	lm	lm	lm	ll	--	ll	ll	lm	lm	ll	lm	ll	ll	ll
F17976-52:C>T-LG4	<lmxll>	{1-}	(ll,lm)	LGIV-1	110.377	Fvb4	29839889	1		TGCAGCATTACAAGGATTCAACAGCAACTGTCCCTGGTTTCCTCATTATAAGCATTGAAGCTGCAATCA	52:C>T	1	875.233	ll	ll	lm	ll	ll	lm	lm	ll	lm	lm	ll	lm	lm	ll	ll	lm	lm	lm	ll	ll	ll	lm	lm	lm	lm	ll	ll	ll	ll	lm	lm	ll	ll	ll	ll	ll
F28426-60:A>T-	<lmxll>	{1-}	(ll,lm)	LGIV-1	111.983	Fvb4	29967407	6		TGCAGGAACTGTCTGAATCCAATTTCAAGTTACATGAACGGTGCGGATGTGTTACATGATATAGTTGAT	60:A>T	1	423.713	ll	ll	lm	ll	ll	lm	lm	ll	lm	ll	ll	lm	lm	ll	ll	ll	lm	lm	ll	ll	ll	lm	lm	lm	lm	ll	ll	ll	ll	lm	lm	ll	lm	ll	ll	ll
ChFaM023-163	<lmxll>	{1-}	(ll,lm)	LGIV-1	113.457	Fvb4	32483167	0		#N/A	#N/A	#N/A	#N/A	ll	ll	lm	ll	ll	lm	lm	ll	lm	lm	ll	lm	lm	ll	ll	lm	lm	lm	ll	ll	ll	lm	lm	lm	lm	ll	ll	ll	ll	lm	lm	ll	lm	ll	ll	--
ChFvM028-176	<lmxll>	{1-}	(ll,lm)	LGIV-1	115.667	-	0	0		#N/A	#N/A	#N/A	#N/A	ll	ll	lm	ll	ll	lm	lm	ll	lm	lm	ll	lm	lm	ll	ll	lm	lm	lm	ll	ll	ll	lm	lm	lm	lm	ll	ll	ll	ll	lm	lm	ll	lm	ll	lm	ll
ChFvM087-224	<lmxll>	{1-}	(ll,lm)	LGIV-1	116.383	Fvb4	29219645	0		#N/A	#N/A	#N/A	#N/A	ll	ll	lm	ll	ll	lm	lm	ll	lm	lm	ll	lm	lm	ll	ll	lm	lm	lm	ll	ll	ll	lm	lm	lm	lm	ll	ll	ll	ll	lm	lm	ll	--	ll	lm	ll
ChFvM246-231	<lmxll>	{1-}	(ll,lm)	LGIV-1	116.578	Fvb4	29219653	0		#N/A	#N/A	#N/A	#N/A	ll	ll	lm	ll	ll	lm	lm	ll	lm	lm	ll	lm	lm	ll	ll	lm	lm	lm	ll	ll	ll	lm	lm	lm	lm	ll	ll	ll	ll	lm	lm	ll	ll	ll	lm	ll
EMFvi136-154	<lmxll>	{1-}	(ll,lm)	LGIV-1	118.081	Fvb4	27264770	0		#N/A	#N/A	#N/A	#N/A	ll	ll	lm	ll	lm	lm	ll	ll	lm	lm	ll	lm	lm	ll	ll	lm	lm	lm	ll	ll	ll	lm	lm	lm	lm	lm	ll	ll	ll	lm	ll	ll	ll	ll	lm	ll
ChFvM232-188	<lmxll>	{1-}	(ll,lm)	LGIV-1	118.296	Fvb4	27423096	0		#N/A	#N/A	#N/A	#N/A	ll	ll	lm	ll	lm	lm	ll	ll	lm	lm	ll	lm	lm	--	ll	lm	lm	lm	ll	ll	ll	lm	lm	lm	lm	lm	ll	ll	ll	lm	--	ll	--	ll	lm	--
F28518-49:C>T-LG4	<lmxll>	{1-}	(ll,lm)	LGIV-1	123.492	Fvb4	28817081	1		TGCAGAAGAAAGCCTTCCAAACTCAAAATTTTCATGGTGATGAAAATTACAGTGCAATCTTCCTTTTCT	49:C>T	1	458.344	ll	ll	lm	ll	ll	lm	ll	ll	lm	ll	ll	lm	lm	ll	ll	lm	lm	lm	ll	ll	ll	lm	lm	lm	ll	lm	ll	ll	ll	ll	lm	ll	ll	ll	lm	ll
F35125-23:A>G-LG4	<lmxll>	{1-}	(ll,lm)	LGIV-1	128.25	Fvb4	28680913	1		TGCAGGACCAATTTGCCACTTATAGGAAATTTGGCATATGAAGTGACAGAGGAATTGGGCAGATGGGCT	23:A>G	0.989583	253.629	ll	ll	lm	ll	lm	ll	lm	ll	lm	lm	ll	lm	ll	ll	ll	lm	ll	lm	ll	ll	ll	lm	lm	lm	lm	lm	ll	ll	ll	lm	ll	--	ll	ll	ll	ll
F31961-24:C>G-LG4	<lmxll>	{1-}	(ll,lm)	LGIV-2	0	Fvb4	625423	3		TGCAGCACATTAGTAGATTGGTAGCTATACCTTTGTCAAATAAGTCTTTACAAAACTCACAAGTACATA	24:C>G	0.989583	293.091	ll	lm	lm	ll	lm	ll	ll	lm	ll	lm	lm	lm	ll	lm	ll	ll	lm	ll	ll	ll	ll	ll	lm	lm	ll	ll	lm	lm	lm	lm	ll	lm	lm	lm	lm	ll
UFFxa01H05-252	<lmxll>	{1-}	(ll,lm)	LGIV-2	7.181	Fvb4	1068179	0		#N/A	#N/A	#N/A	#N/A	lm	lm	lm	ll	lm	ll	ll	lm	ll	lm	lm	lm	ll	lm	ll	ll	lm	ll	lm	ll	ll	ll	lm	lm	ll	lm	ll	lm	lm	lm	ll	lm	lm	lm	ll	ll
F19377-44:A>C-LG4	<lmxll>	{1-}	(ll,lm)	LGIV-2	9.485	Fvb4	3509481	0		TGCAGGAGGCTTGTACAAAGCCTTTTCCTGAAAAGACAATGAACAATCAGTCAAAAAACAAACAAAAAA	44:A>C	1	464.207	lm	lm	lm	ll	lm	ll	ll	lm	ll	lm	lm	lm	ll	lm	ll	ll	lm	ll	lm	ll	ll	ll	lm	lm	ll	lm	ll	lm	lm	ll	lm	lm	lm	ll	lm	lm
F15500-36:T>C-LG4	<lmxll>	{1-}	(ll,lm)	LGIV-2	11.824	Fvb4	4662876	0		TGCAGCAGGTTCACGTGTATTGAGAGCAGTCCTTGATGATCCACATCAAAATTTCCCACATATTCCTGA	36:T>C	1	346.332	lm	lm	lm	ll	lm	ll	ll	lm	ll	lm	lm	lm	ll	lm	ll	ll	lm	ll	lm	ll	lm	ll	lm	lm	ll	lm	lm	lm	lm	lm	lm	ll	lm	lm	lm	ll
F11494-54:A>G-LG4	<lmxll>	{1-}	(ll,lm)	LGIV-2	15.749	Fvb4	4871060	0		TGCAGACCAGGAATTTGATACATTCAGGTTTCAAGAGCTCAAAACTAACTTTCCAGACATTGGGAACAC	54:A>G	1	481.186	lm	lm	lm	ll	lm	ll	lm	lm	ll	lm	lm	lm	ll	lm	ll	ll	lm	ll	lm	ll	lm	ll	lm	lm	ll	lm	ll	ll	lm	lm	ll	lm	lm	lm	lm	ll
FAC006-207	<lmxll>	{1-}	(ll,lm)	LGIV-2	19.058	*	0	0		#N/A	#N/A	#N/A	#N/A	lm	lm	lm	ll	lm	ll	lm	lm	ll	lm	lm	lm	ll	lm	ll	ll	lm	ll	lm	ll	lm	ll	--	lm	ll	lm	ll	lm	lm	lm	lm	lm	lm	lm	lm	ll
BFACT08-143	<lmxll>	{1-}	(ll,lm)	LGIV-2	19.128	#N/A	#N/A	#N/A	#N/A	#N/A	#N/A	#N/A	#N/A	lm	lm	lm	ll	lm	ll	lm	lm	ll	lm	lm	lm	ll	lm	ll	ll	lm	ll	lm	ll	lm	ll	lm	lm	ll	lm	ll	lm	lm	lm	lm	lm	lm	lm	lm	ll
ChFaM147-218	<lmxll>	{1-}	(ll,lm)	LGIV-2	19.354	Fvb4	13245804	0		#N/A	#N/A	#N/A	#N/A	lm	lm	lm	ll	lm	ll	lm	lm	ll	lm	lm	lm	ll	lm	ll	ll	lm	ll	lm	ll	lm	ll	lm	lm	ll	lm	ll	lm	lm	lm	lm	lm	lm	lm	lm	ll
CAGG-203	<lmxll>	{1-}	(ll,lm)	LGIV-2	22.041	-	0	0		#N/A	#N/A	#N/A	#N/A	lm	lm	lm	ll	ll	ll	lm	lm	ll	lm	lm	lm	ll	lm	ll	--	lm	ll	lm	ll	lm	ll	--	lm	--	lm	ll	ll	lm	lm	lm	lm	lm	lm	lm	ll
CAGT-640	<lmxll>	{1-}	(ll,lm)	LGIV-2	27.276	-	0	0		#N/A	#N/A	#N/A	#N/A	lm	lm	lm	ll	ll	ll	lm	lm	ll	lm	lm	lm	lm	lm	ll	ll	lm	ll	lm	ll	lm	ll	lm	lm	ll	lm	ll	ll	ll	lm	lm	lm	lm	lm	lm	ll
F46307-48:A>T-LG4	<lmxll>	{0-}	(ll,lm)	LGIV-2	35.117	Fvb4	13777507	2	2	TGCAGACTTTGAGGGTTTCTCTTTCAGATATTTTGAGGATTTGCTAGCAGTGGTGGTCTTCGGCAGCTT	48:A>T	0.875	287.344	ll	ll	lm	ll	lm	--	ll	ll	lm	ll	ll	ll	ll	ll	lm	lm	--	lm	--	ll	ll	lm	ll	--	ll	ll	lm	lm	lm	ll	ll	ll	ll	ll	--	ll
F14288-13:G>A-LG4	<lmxll>	{1-}	(ll,lm)	LGIV-2	35.527	Fvb4	17162685	1		TGCAGGTCCAGACGCTGTCAAGTACATTGCAAATCATGCTGTTGTACAAGTTATATTTTGCGTGCCTGA	13:G>A	1	1242.67	lm	ll	ll	ll	ll	ll	lm	ll	ll	lm	lm	lm	lm	ll	ll	ll	lm	ll	ll	lm	lm	ll	ll	lm	lm	lm	ll	ll	ll	ll	lm	lm	lm	ll	lm	ll
F12697-17:C>T-LG4	<lmxll>	{1-}	(ll,lm)	LGIV-2	36.492	Fvb4	15658599	0		TGCAGTTCTCATAACAACGGAGCAGCGAGGTCGGTCTTGCTTGTAAAGTTTCCAGAACTGACTTTCCTG	17:C>T	1	350.377	lm	lm	ll	ll	ll	ll	lm	lm	ll	lm	ll	lm	lm	lm	ll	ll	ll	ll	ll	lm	lm	ll	ll	lm	lm	ll	ll	lm	ll	ll	ll	lm	lm	lm	lm	lm
F31293-7:G>A-LG4	<lmxll>	{1-}	(ll,lm)	LGIV-2	37.556	Fvb4	15607889	6		TGCAGAAGGGAAATATTAGAAAAGTGGGATTACCAGTGAACCGTGAACGCATCACATTACAGATCGGAA	7:G>A	0.989583	1181.81	lm	lm	ll	ll	ll	ll	lm	lm	ll	lm	ll	lm	lm	ll	ll	ll	lm	ll	ll	lm	lm	--	ll	lm	ll	lm	ll	ll	ll	lm	lm	lm	lm	lm	lm	lm
13169-13:G>A-LG4	<hkxhk>	{00}	(h-,kk)	LGIV-2	38.945	Fvb4	19338991	0		TGCAGTGATACCAGGCCTTTTGAGACAGCAACTGGAAGGAGAAGTCGGTACATGCGGATTGCTTTGATA	13:G>A	1	900.76	h-	kk	h-	h-	h-	h-	h-	h-	kk	h-	h-	h-	h-	h-	h-	kk	h-	kk	h-	h-	h-	kk	kk	h-	h-	h-	h-	h-	kk	h-	h-	h-	h-	h-	h-	h-
F11305-45:G>T-LG4	<lmxll>	{1-}	(ll,lm)	LGIV-2	39.18	Fvb4	6546746	0		TGCAGCATTGCCTCCCTTTCAACTAGAAAGGCCTCAGCCGTAAGAGAGTCACTAATTCCAGTCTCTTCA	45:G>T	1	415.906	lm	lm	lm	ll	ll	ll	lm	lm	ll	lm	lm	lm	lm	lm	ll	ll	lm	ll	lm	ll	lm	ll	lm	lm	ll	ll	ll	ll	ll	lm	lm	lm	lm	lm	lm	ll
12784-39:C>A-LG4	<hkxhk>	{00}	(h-,kk)	LGIV-2	40.223	Fvb4	19903338	2		TGCAGTATGGTACTTAGAGTTTTGTTCTTTTGAAAACTTCTTACACTGTGAATGTACTTTACAATGGTT	39:C>A	1	761.894	h-	h-	h-	h-	h-	h-	h-	h-	kk	h-	h-	h-	h-	h-	h-	kk	h-	kk	h-	kk	h-	kk	kk	h-	h-	h-	h-	h-	kk	h-	h-	h-	h-	h-	h-	h-
F23302-33:G>A-LG4	<lmxll>	{1-}	(ll,lm)	LGIV-2	40.603	Fvb4	17213680	2		TGCAGCTCATAACCTTGCGATGCTTATTATTGGGAGGATCTTACTTGGTTGTGGAGTTGGATTTGCCAA	33:G>A	1	257.162	lm	lm	ll	ll	ll	ll	lm	lm	ll	lm	lm	lm	lm	ll	ll	ll	lm	ll	lm	lm	lm	ll	ll	lm	lm	lm	ll	ll	ll	ll	ll	lm	lm	lm	lm	lm
F29059-54:T>G-LG4	<lmxll>	{1-}	(ll,lm)	LGIV-2	41.381	Fvb4	14962585	1		TGCAGATACGAGTAAATCTCAATCAGAACTTATAGGTGTTCAAATTGGAAGCTCTGATGTTCCTCAGAT	54:T>G	0.989583	364.012	lm	lm	ll	ll	ll	ll	lm	lm	ll	ll	ll	lm	lm	lm	ll	ll	lm	ll	lm	lm	ll	ll	ll	lm	lm	lm	ll	ll	ll	lm	lm	lm	lm	lm	lm	lm
F16981-44:C>T-LG4	<lmxll>	{1-}	(ll,lm)	LGIV-2	41.779	Fvb4	13616488	1		TGCAGATCCCCCATCACTAACACAGAAGTTCCAGGGCAATCCAGCGACCTTGGAATCATGACATCATCC	44:C>T	1	1045.06	lm	lm	ll	ll	ll	ll	lm	lm	ll	ll	ll	lm	lm	lm	ll	ll	lm	ll	lm	ll	lm	ll	lm	lm	ll	lm	ll	ll	ll	lm	lm	lm	lm	lm	lm	lm
ChFaM018-202	<lmxll>	{1-}	(ll,lm)	LGIV-2	42.047	Fvb4	5376632	0		#N/A	#N/A	#N/A	#N/A	lm	lm	lm	ll	ll	ll	lm	lm	ll	lm	lm	lm	lm	lm	ll	ll	lm	ll	lm	ll	lm	ll	lm	lm	ll	lm	ll	ll	ll	lm	lm	lm	lm	lm	lm	lm
37136--	<hkxhk>	{00}	(h-,kk)	LGIV-2	43.166	*	0	0		TGCAGAACCAATATTTTGTACCATTCATGAAAGCCTCGTCATTCTCACCTGAAAATCAGTGTGACCAAC	0	1	667.807	h-	h-	h-	h-	h-	h-	h-	h-	kk	h-	h-	h-	kk	h-	h-	kk	h-	kk	h-	h-	h-	kk	kk	h-	h-	h-	h-	h-	kk	h-	h-	h-	h-	h-	h-	h-
F13700-68:G>T-LG4	<lmxll>	{1-}	(ll,lm)	LGIV-2	44.741	Fvb4	7350634	0		TGCAGAAACAAAGTTTCATGTGCAGATATACTTGCTCTGGCAACTAGAGATGTTGTGAGATTGGTATGG	68:G>T	1	268.297	lm	ll	lm	ll	ll	ll	lm	lm	ll	lm	lm	lm	lm	lm	ll	ll	lm	ll	lm	ll	lm	ll	lm	lm	lm	lm	ll	ll	ll	lm	lm	lm	lm	ll	lm	lm
F36740-15:C>T-LG4	<lmxll>	{1-}	(ll,lm)	LGIV-2	45.211	Fvb4	9239208	3		TGCAGTTGTGTACAACATAACCCCAAAAAAAAGGAAATGGTATTGAAAGAGTTTGATATCTTATAGTCT	15:C>T	0.96875	489.315	lm	lm	lm	ll	ll	ll	lm	lm	ll	lm	lm	ll	lm	lm	ll	ll	lm	ll	lm	ll	lm	--	lm	lm	lm	lm	ll	ll	ll	lm	lm	lm	lm	lm	lm	ll
F12749-10:T>A-	<lmxll>	{1-}	(ll,lm)	LGIV-2	45.979	*	0	0		TGCAGCCAGCTAGTGGCTCAAGAAGGCATGCAAAGTAAAACAACTTCAGGGAAAATAAATTACAGATCG	10:T>A	1	578.947	lm	lm	ll	ll	ll	ll	lm	lm	ll	lm	lm	lm	lm	lm	ll	ll	lm	ll	lm	lm	lm	ll	ll	lm	lm	lm	ll	ll	ll	lm	lm	lm	lm	lm	lm	lm
18849-65:A>G-LG4	<hkxhk>	{00}	(h-,kk)	LGIV-2	46.305	Fvb4	19006059	3		TGCAGACTTCAGAAAAATTGATCACAACTTTGAACCTCCTTATAGCAGTCATATGTGTCATCTATATAC	65:A>G	1	1179.07	h-	h-	h-	h-	h-	kk	h-	h-	kk	h-	h-	h-	h-	h-	h-	kk	kk	kk	h-	h-	h-	kk	kk	h-	h-	h-	h-	h-	kk	h-	h-	h-	h-	h-	h-	h-
F38293-55:G>A-LG4	<lmxll>	{1-}	(ll,lm)	LGIV-2	46.696	Fvb4	15674247	2		TGCAGTTTACAAGAGATTCCAGAAAATGGCCTTGTATACGATTTTCACTGATGTCGGGAGTTTCTAAGC	55:G>A	0.989583	347.522	lm	lm	ll	ll	ll	ll	lm	lm	ll	lm	lm	lm	lm	lm	ll	ll	ll	ll	ll	lm	ll	ll	ll	lm	lm	lm	ll	ll	ll	lm	lm	lm	lm	lm	lm	lm
00781-39:T>G-	<hkxhk>	{11}	(h-,kk)	LGIV-2	46.81	*	0	0		TGCAGCAAGTTATCAATGGACGAGACCTTACACGAGTAATATTACTAGTTCCAGTAGAGGAATGGGAGA	39:T>G	1	695.845	kk	h-	h-	h-	h-	h-	h-	kk	h-	kk	kk	kk	h-	h-	h-	h-	h-	h-	h-	h-	kk	h-	h-	kk	h-	kk	kk	h-	h-	kk	h-	kk	h-	kk	kk	h-
F43565-42:C>T-LG4	<lmxll>	{1-}	(ll,lm)	LGIV-2	47.159	Fvb4	16437029	3	2	TGCAGGTACTTGGCTAACTTACAGAAGCAATTGGTCAAATATCTTGAGGTGAAAAGGGTCACGTCCCAC	42:C>T	0.947917	264.38	lm	lm	ll	ll	ll	ll	ll	lm	ll	--	lm	lm	lm	ll	ll	ll	lm	ll	lm	lm	lm	ll	ll	lm	lm	ll	ll	ll	--	lm	lm	lm	--	lm	lm	lm
M29245-29:A>G-	<nnxnp>	{-0}	(nn,np)	LGIV-2	48.02	*	0	0		TGCAGTAAAAACCTAAATTCTTTTCTAACACGAATGGTATTCTTCCTACAGTGATCATTATCCAAATCC	29:A>G	0.989583	400.135	nn	np	nn	nn	nn	nn	np	nn	np	nn	np	nn	np	np	nn	np	nn	np	nn	np	nn	np	np	nn	np	nn	nn	nn	np	nn	np	nn	np	nn	nn	np
F10923-30:G>A-LG3	<lmxll>	{1-}	(ll,lm)	LGIV-2	48.154	Fvb3	4848546	0		TGCAGTGTTATATGATTCTAGCACAAACTTGTATTGAGTGATGAAGTGTATCTCCATAACCACAATTTT	30:G>A	1	515.327	lm	lm	lm	ll	ll	ll	lm	lm	ll	lm	lm	lm	lm	lm	ll	ll	lm	ll	lm	ll	lm	ll	ll	lm	lm	lm	ll	ll	ll	lm	lm	lm	lm	lm	lm	lm
F26584-26:G>A-LG4	<lmxll>	{0-}	(ll,lm)	LGIV-2	48.507	Fvb4	17003463	3		TGCAGGTTCTTTGTCCCAAGGCCTTGGTATAATGAAAGCACCTGACGGCTAGAAATTGCTTCCCAGAAA	26:G>A	1	511.07	ll	ll	lm	lm	lm	lm	ll	ll	lm	ll	ll	ll	ll	ll	lm	lm	ll	lm	ll	ll	ll	lm	lm	ll	ll	ll	lm	lm	lm	ll	ll	ll	ll	ll	ll	ll
F13227-46:C>G-LG4	<lmxll>	{1-}	(ll,lm)	LGIV-2	48.844	Fvb4	15778697	0		TGCAGAACCATCATACCCAATGGTATGCTGTTGTCAGAGCCATTATCTCTCAACATGTGAATTTTATTC	46:C>G	1	565.622	lm	lm	ll	ll	ll	ll	lm	lm	ll	lm	lm	lm	lm	lm	ll	ll	lm	ll	lm	lm	lm	ll	ll	lm	lm	lm	ll	ll	ll	lm	lm	lm	lm	lm	lm	lm
F14399-43:C>A-LG4	<lmxll>	{1-}	(ll,lm)	LGIV-2	49.838	Fvb4	15045983	0		TGCAGACATGTGGAATCATGAATGTCTCTTGGTGATTGGCATTCTTTGCTTGATTTTGCACCATTCTGC	43:C>A	0.989583	297.404	lm	ll	ll	ll	ll	ll	lm	lm	ll	lm	ll	lm	lm	lm	ll	ll	lm	ll	lm	lm	lm	ll	ll	lm	lm	lm	ll	ll	--	lm	lm	lm	lm	lm	lm	lm
M16068-32:C>T-LG4	<nnxnp>	{-1}	(nn,np)	LGIV-2	49.895	Fvb4	16646978	2		TGCAGGTATCACTCTCTTTGTGCATACAACGGCGATGATGACATGTTTAGTTCCGACCTTACTGATGAC	32:C>T	1	1473.64	np	nn	np	np	np	np	nn	np	nn	np	np	np	nn	nn	np	nn	nn	nn	np	nn	np	nn	nn	np	nn	np	np	np	nn	np	nn	np	nn	np	np	nn
M27421-26:G>C-LG4	<nnxnp>	{-1}	(nn,np)	LGIV-2	50.592	Fvb4	17166757	1		TGCAGAATTACTTATTGTATCATGTTGAATGTTTCAGGAAAAAACCCGTCTCCCATGTGGGACAGGTTG	26:G>C	1	574.657	np	nn	np	np	np	np	nn	np	nn	np	np	np	np	nn	np	nn	nn	nn	nn	nn	np	nn	nn	np	nn	np	np	np	np	np	nn	np	nn	np	np	nn
F28299-42:G>T-LG4	<lmxll>	{1-}	(ll,lm)	LGIV-2	50.625	Fvb4	13686783	3		TGCAGTATTGCATAATGTCTCTGAAGGCCTAGAAGAGATGCTGGGTTACATAAAGTCACAAAATTTATG	42:G>T	1	1332.15	lm	lm	ll	ll	ll	ll	lm	lm	ll	lm	lm	lm	lm	lm	ll	ll	lm	ll	lm	lm	lm	ll	lm	lm	lm	lm	ll	ll	ll	lm	lm	lm	lm	lm	ll	lm
ChFaM161-219	<lmxll>	{1-}	(ll,lm)	LGIV-2	51.981	Fvb4	15435746	0		#N/A	#N/A	#N/A	#N/A	lm	lm	--	ll	ll	ll	lm	lm	ll	lm	lm	lm	lm	lm	ll	ll	lm	ll	lm	lm	lm	ll	ll	lm	lm	lm	ll	ll	ll	lm	lm	lm	lm	lm	lm	lm
F29059-8:C>T-LG4	<lmxll>	{0-}	(ll,lm)	LGIV-2	52.32	Fvb4	14962585	1		TGCAGATACGAGTAAATCTCAATCAGAACTTATAGGTGTTCAAATTGGAAGCTCTGATGTTCCTCAGAT	8:C>T	0.979167	364.012	ll	ll	lm	lm	lm	lm	ll	ll	lm	ll	ll	ll	ll	ll	lm	lm	ll	lm	ll	ll	ll	ll	lm	ll	ll	ll	lm	lm	lm	ll	ll	ll	ll	ll	ll	ll
M02867-51:C>A-LG4	<nnxnp>	{-0}	(nn,np)	LGIV-2	53.414	Fvb4	20731023	5		TGCAGTAAGAAAAGGGAGTACTCGCACTCCTACGCATGATATACTGAACAACATCAATTCAAGCCACTC	51:C>A	0.947917	417.884	nn	np	np	np	np	nn	nn	nn	np	nn	nn	nn	nn	np	np	np	np	np	nn	np	nn	nn	np	nn	np	nn	np	np	np	nn	nn	nn	--	nn	nn	np
F27193-59:T>G-LG4	<lmxll>	{1-}	(ll,lm)	LGIV-2	53.465	Fvb4	9113122	0		TGCAGGATAAAGCATTCCAGTGGTTTCCAATTTTCAGAAAAATTATTACTAATTATTATTTAGTTTACT	59:T>G	0.979167	1199.7	lm	lm	ll	ll	ll	ll	lm	ll	ll	lm	lm	lm	lm	lm	ll	ll	ll	ll	lm	lm	lm	lm	lm	lm	lm	lm	ll	ll	--	lm	lm	lm	lm	lm	ll	lm
10697-33:T>C-	<hkxhk>	{11}	(h-,kk)	LGIV-2	54.519	*	0	0		TGCAGGTAAGAATTTATGTCACATTTTGGTTAGTGTTTTTGCAAAATTTGTTACAGATCGGAAGAGCGG	33:T>C	1	891.331	kk	h-	h-	h-	h-	h-	h-	kk	h-	kk	kk	kk	h-	h-	h-	h-	h-	h-	kk	h-	kk	h-	h-	kk	h-	kk	h-	h-	kk	kk	h-	kk	h-	kk	kk	h-
F14399-68:C>T-LG4	<lmxll>	{0-}	(ll,lm)	LGIV-2	55.115	Fvb4	15045983	0		TGCAGACATGTGGAATCATGAATGTCTCTTGGTGATTGGCATTCTTTGCTTGATTTTGCACCATTCTGC	68:C>T	1	297.404	ll	ll	lm	lm	lm	lm	ll	ll	ll	ll	ll	ll	ll	ll	lm	lm	ll	lm	ll	ll	ll	lm	lm	ll	ll	ll	lm	lm	lm	ll	ll	ll	ll	ll	ll	ll
F13713-66:C>G-LG4	<lmxll>	{0-}	(ll,lm)	LGIV-2	55.876	Fvb4	14776332	0	2	TGCAGGAATCAAACATATGAATATGAACAAGTTACCTTTATGTCAAACTGTAAACTAAGTCGCCAACGA	66:C>G	1	549.282	ll	ll	lm	lm	lm	lm	ll	ll	lm	ll	ll	ll	ll	ll	ll	lm	ll	lm	ll	ll	ll	lm	lm	ll	ll	ll	lm	lm	lm	ll	ll	ll	ll	ll	ll	ll
22351--LG4	<hkxhk>	{00}	(h-,kk)	LGIV-2	56.227	Fvb4	20929539	4		TGCAGTGTCACCCCACCCTCTCTCAAATCCCATTCCTTGTAACCTTCACTTACAGAAAAAAAGATTACA	0	1	1239.35	h-	h-	h-	h-	h-	h-	h-	h-	kk	h-	h-	h-	h-	kk	h-	kk	h-	kk	h-	h-	h-	kk	kk	h-	h-	h-	h-	h-	h-	h-	h-	h-	h-	h-	h-	h-
F00645-26:A>C-LG4	<lmxll>	{0-}	(ll,lm)	LGIV-2	57.657	Fvb4	15793995	2	2	TGCAGTATATATAGTCACTATAGTGAAGGCAACAAATTGATATCAAATACTCAAGAAAGACTAAGCATT	26:A>C	0.96875	263.505	ll	ll	lm	lm	ll	lm	ll	--	lm	ll	ll	ll	ll	ll	ll	ll	ll	lm	ll	ll	ll	lm	lm	ll	ll	ll	lm	lm	ll	ll	ll	ll	ll	ll	ll	ll
M40360-46:A>C-LG4	<nnxnp>	{-1}	(nn,np)	LGIV-2	57.831	Fvb4	26226535	3		TGCAGGTAATCTCCAGACTTGAGTTCTAAAATAGAACAATAGCCTTACAAATTTAGGAACATCCATCTG	46:A>C	0.989583	703.984	np	np	np	np	nn	np	nn	nn	nn	nn	np	np	nn	nn	np	nn	nn	nn	np	nn	np	np	nn	np	nn	np	np	np	nn	np	nn	np	nn	np	nn	nn
12634-64:T>C-LG4	<hkxhk>	{11}	(h-,kk)	LGIV-2	58.936	Fvb4	170576	0		TGCAGGACCTAATGGTAGAGGAATACCACAAAGATTATGCAATGGATGTAGAGAGCCTCCGCAATGAAG	64:T>C	1	769.481	kk	h-	h-	h-	h-	h-	h-	kk	h-	kk	kk	kk	kk	h-	h-	h-	kk	h-	kk	h-	kk	h-	h-	kk	h-	h-	h-	h-	h-	kk	h-	kk	h-	kk	kk	h-
CAGG-630	<nnxnp>	{-1}	(nn,np)	LGIV-2	59.551	-	0	0		#N/A	#N/A	#N/A	#N/A	np	nn	np	np	nn	np	nn	nn	nn	np	np	np	nn	nn	np	nn	nn	nn	--	--	--	np	--	np	nn	np	--	np	np	--	nn	--	nn	np	np	nn
13471-36:T>C-LG4	<hkxhk>	{11}	(h-,kk)	LGIV-2	60.121	Fvb4	24867490	1		TGCAGCATATGGATAGTCTTCAATTACAAGTTTTACTCCGCAAGGTTCTGAAGGATCTTCCACAGCCAT	36:T>C	1	765.208	kk	kk	h-	h-	h-	h-	h-	h-	kk	kk	h-	kk	h-	h-	h-	h-	h-	h-	kk	h-	kk	h-	h-	kk	h-	h-	h-	h-	h-	kk	h-	kk	h-	kk	kk	h-
M13368-59:A>G-LG4	<nnxnp>	{-1}	(nn,np)	LGIV-2	60.872	Fvb4	24853984	2		TGCAGTTCTTGGTTGTCACATCAAGCCAGTTTGTGACTCTGTTTGAGGTCACTGGATATAGTGGAAAGA	59:A>G	1	492.467	np	nn	np	nn	nn	np	nn	nn	nn	np	np	np	nn	nn	np	nn	nn	nn	np	nn	np	np	nn	np	nn	np	np	np	nn	np	nn	np	nn	np	np	nn
F32280-24:C>A-LG4	<lmxll>	{1-}	(ll,lm)	LGIV-2	61.16	Fvb4	23184987	0	3	TGCAGAGATTTTACGATCCTGACTCGGGTTACATTACATTAGACGGTACCAAAATGCAAACATTACAGC	24:C>A	1	440.14	lm	ll	ll	ll	ll	ll	lm	lm	ll	lm	lm	lm	lm	ll	ll	ll	lm	ll	lm	ll	lm	ll	ll	lm	lm	ll	ll	ll	ll	lm	lm	lm	lm	lm	lm	lm
M28333-48:G>C-	<nnxnp>	{-1}	(nn,np)	LGIV-2	62.415	*	0	0		TGCAGATATAACTAAGTTACATTGTATGCTTATCTCATATTATATCCAGTTGTAAGGTTACAGATCGGA	48:G>C	1	852.776	np	nn	nn	np	nn	np	nn	nn	nn	np	np	np	nn	nn	np	nn	nn	nn	np	nn	np	nn	nn	np	nn	np	np	np	np	np	nn	np	nn	np	np	nn
25942-51:G>C-LG4	<hkxhk>	{11}	(h-,kk)	LGIV-2	63.063	Fvb4	24562807	5		TGCAGAAACTACTGAAGCTAAATGTAATCAGCTCTCCGCTGATGACACTATGAACACTTTCATTACAGA	51:G>C	1	714.157	kk	h-	h-	h-	h-	h-	h-	h-	h-	kk	h-	kk	h-	h-	h-	h-	h-	h-	kk	h-	kk	kk	h-	kk	h-	h-	h-	h-	kk	kk	kk	kk	h-	kk	kk	kk
F19191-13:C>T-LG4	<lmxll>	{0-}	(ll,lm)	LGIV-2	63.757	Fvb4	23315112	0		TGCAGCCGAAAACCATGTCGGAAAAGTGCCATGTTCATCTGTTTCCATTTCCACATCCAGGAGACGACG	13:C>T	1	258.301	ll	lm	ll	lm	ll	lm	lm	ll	lm	ll	ll	ll	lm	lm	lm	lm	ll	lm	ll	lm	ll	lm	lm	ll	lm	ll	lm	lm	ll	ll	ll	ll	ll	ll	ll	ll
BFACT041-219	<nnxnp>	{-1}	(nn,np)	LGIV-2	64.008	Fvb4	10139396	0		#N/A	#N/A	#N/A	#N/A	np	nn	np	np	np	np	nn	np	nn	np	np	np	nn	nn	np	nn	np	nn	np	nn	np	nn	nn	np	nn	np	np	np	--	np	nn	np	nn	np	np	nn
10728-35:A>T-LG4	<hkxhk>	{00}	(h-,kk)	LGIV-2	64.099	Fvb4	23834218	0		TGCAGAAGTCAGTATTTCCAAAACATTCAATACTAATATAGTAGGCAGCATACAAACAATATGCAAGAT	35:A>T	1	1054.56	h-	h-	h-	h-	h-	h-	h-	h-	h-	h-	h-	h-	h-	kk	h-	kk	h-	kk	h-	h-	h-	kk	kk	h-	h-	h-	h-	h-	kk	h-	h-	h-	h-	h-	h-	h-
M10843-28:A>C-	<nnxnp>	{-1}	(nn,np)	LGIV-2	64.32	Fvb4	25470051	0		TGCAGATGACCAACGAAGTGGGAAAGGCAATGTTTTCTAAGGCAGGAGAACTTGGAGCACCAGTTGGTT	28:A>C	1	522.422	nn	nn	np	np	np	np	nn	nn	nn	np	np	np	nn	nn	np	nn	np	nn	np	nn	np	np	nn	np	nn	np	np	np	np	np	nn	np	nn	np	np	nn
ChFaM065-159	<lmxll>	{1-}	(ll,lm)	LGIV-2	65.545	Fvb4	25277949	0		#N/A	#N/A	#N/A	#N/A	lm	lm	ll	ll	ll	ll	lm	lm	lm	lm	ll	lm	lm	ll	ll	ll	lm	ll	lm	lm	lm	ll	ll	lm	lm	ll	ll	ll	ll	lm	lm	lm	lm	lm	lm	lm
22484-28:C>T-LG4	<hkxhk>	{11}	(h-,kk)	LGIV-2	66.156	Fvb4	20635201	0		TGCAGAAGCATGAAGAATGCAGAATCCGCTCCTGTAAATATGATTTTCCTCCCCCCTCAAGCCAAGTTG	28:C>T	1	986.194	kk	h-	h-	h-	h-	h-	h-	kk	h-	kk	kk	kk	h-	h-	h-	h-	h-	h-	kk	h-	kk	h-	h-	kk	h-	kk	h-	h-	h-	kk	h-	kk	h-	kk	kk	h-
37872--LG4	<hkxhk>	{00}	(h-,kk)	LGIV-2	66.435	Fvb4	23378845	3		TGCAGTCATGAATGATAAGAACGAATCACGACCATTTAGACCAGTATGTTCTGACACAGTGTTCGTTTC	0	1	920.084	h-	h-	h-	h-	h-	h-	h-	h-	kk	h-	h-	h-	h-	kk	h-	kk	h-	kk	h-	h-	h-	kk	kk	h-	h-	h-	h-	h-	h-	h-	kk	h-	h-	h-	h-	h-
F22790-43:G>T-	<lmxll>	{1-}	(ll,lm)	LGIV-2	67.216	Fvb5	4309292	4		TGCAGGGATCAAGATAATCTTCCTGATCATTTCAATACACAAAGATCATTTCATTGTAAGCATAATTTG	43:G>T	1	609.225	lm	lm	ll	ll	ll	ll	ll	ll	lm	lm	ll	lm	lm	ll	ll	ll	lm	ll	lm	lm	lm	ll	ll	lm	lm	ll	ll	ll	ll	lm	lm	lm	lm	lm	ll	lm
M22341-63:T>G-LG4	<nnxnp>	{-1}	(nn,np)	LGIV-2	67.879	Fvb4	23306453	2		TGCAGAAGAGGGATTAGAAGCAAGCAAAGTTAGTAGTAAGAGATTACAGCTTGGGATGGGGAATTAGAT	63:T>G	1	383.18	np	nn	np	np	np	np	nn	np	nn	np	np	np	nn	nn	np	nn	nn	nn	np	nn	np	nn	nn	np	nn	np	nn	np	nn	np	nn	np	nn	np	np	nn
38178-47:A>T-	<hkxhk>	{00}	(h-,kk)	LGIV-2	68.764	*	0	0		TGCAGTCAGCTAGGTTTGTATTCAGAGCAGTCATAAAAGGTATTTGAAATTGTCAAACCACATGATATA	47:A>T	1	796.797	h-	h-	h-	h-	h-	h-	h-	h-	kk	h-	h-	h-	h-	kk	h-	kk	h-	kk	h-	h-	h-	kk	kk	h-	h-	h-	h-	h-	h-	h-	h-	h-	h-	h-	h-	h-
F10774-59:T>C-LG4	<lmxll>	{1-}	(ll,lm)	LGIV-2	69.677	Fvb4	26246226	0		TGCAGGAAATTTGAAGATATCTTTGATGTTGATCATTTCATTGATTACCTGAAGGATGATGTACGAATT	59:T>C	1	481.468	lm	lm	ll	ll	ll	ll	ll	lm	lm	lm	ll	lm	lm	ll	ll	ll	lm	ll	lm	lm	lm	ll	ll	lm	lm	ll	lm	ll	ll	lm	lm	lm	lm	lm	ll	ll
M29548-67:C>T-LG4	<nnxnp>	{-1}	(nn,np)	LGIV-2	72.109	Fvb4	25071272	3		TGCAGCGTATTGATATCCATGTATTATCTTTCAGTTTTTGTGTTTTTATAACAATTTTCGTTTCCCTCG	67:C>T	0.96875	535.509	np	nn	np	np	nn	np	nn	nn	nn	np	np	np	nn	nn	np	nn	np	nn	np	nn	nn	np	nn	np	nn	np	np	np	nn	nn	nn	np	nn	nn	nn	nn
F26674-65:G>A-LG4	<lmxll>	{1-}	(ll,lm)	LGIV-2	72.308	Fvb4	27105535	1		TGCAGCTTTGGAAGAAGAACTTGCAATGCAGCACAGAGAAATGCAACGAATAATCGCTGAGAATCGGCT	65:G>A	0.989583	1001.07	lm	lm	ll	ll	ll	ll	ll	lm	lm	lm	ll	lm	lm	ll	ll	ll	ll	ll	lm	lm	lm	ll	ll	lm	ll	ll	lm	ll	ll	lm	lm	lm	ll	lm	ll	ll
EmFv136-138	<lmxll>	{1-}	(ll,lm)	LGIV-2	73.454	Fvb4	27264770	0		#N/A	#N/A	#N/A	#N/A	lm	lm	ll	ll	ll	ll	ll	lm	lm	lm	ll	lm	lm	ll	ll	ll	lm	ll	lm	lm	lm	ll	ll	lm	ll	ll	lm	ll	ll	lm	lm	lm	lm	lm	ll	lm
ChFvM232-179	<lmxll>	{1-}	(ll,lm)	LGIV-2	74.609	Fvb4	27423096	0		#N/A	#N/A	#N/A	#N/A	lm	lm	ll	ll	ll	ll	ll	lm	lm	lm	ll	lm	lm	--	ll	ll	lm	ll	lm	lm	lm	ll	ll	lm	ll	ll	lm	ll	ll	lm	lm	lm	lm	lm	ll	lm
F32446-14:C>T-LG4	<lmxll>	{1-}	(ll,lm)	LGIV-2	75.158	Fvb4	26579673	1		TGCAGATTTTTCTTCGGCTGCTGTTTTCGTTTCTTACATTTGCAGATAACACACACCAACACAGCCACT	14:C>T	1	404.075	lm	lm	ll	ll	ll	ll	ll	lm	lm	ll	ll	lm	lm	ll	ll	ll	lm	ll	lm	lm	lm	ll	ll	lm	ll	ll	lm	ll	ll	lm	lm	lm	lm	lm	ll	lm
F12300-23:T>G-LG4	<lmxll>	{1-}	(ll,lm)	LGIV-2	75.406	Fvb4	27230732	0		TGCAGTACTTGGATATCTGCATATGATTGTAACCTTCTTCTCCGAAGCGCTCACCACAACCGACTCTAT	23:T>G	1	905.517	lm	lm	ll	ll	ll	ll	ll	lm	lm	ll	ll	ll	lm	ll	ll	ll	lm	ll	lm	lm	lm	ll	ll	lm	ll	ll	lm	ll	ll	lm	lm	lm	lm	lm	ll	ll
F38681-18:G>C-LG4	<lmxll>	{1-}	(ll,lm)	LGIV-2	76.494	Fvb4	27197016	1		TGCAGCTCCTATTCGTGTGAGTGGTGAAGCTGCAAACGTTTCAGCTCCCCAATCAGCACAACCAGCATC	18:G>C	0.958333	862.956	ll	lm	ll	ll	ll	ll	ll	lm	ll	lm	--	lm	lm	ll	ll	ll	lm	ll	lm	lm	lm	--	ll	lm	ll	ll	lm	ll	ll	lm	lm	lm	lm	lm	ll	lm
M19745-66:A>G-	<nnxnp>	{-0}	(nn,np)	LGIV-2	76.766	*	0	0		TGCAGAAGTCTGAAGGTGGAGGACGAACAAATGACAGGTGATGCCAGTCTACTTCTCATTGTCTGCATA	66:A>G	1	432.866	nn	nn	nn	nn	np	nn	np	np	nn	np	nn	nn	np	np	nn	np	nn	nn	nn	np	nn	nn	np	nn	np	nn	np	nn	nn	nn	np	np	np	nn	np	np
F32741-31:T>A-LG4	<lmxll>	{1-}	(ll,lm)	LGIV-2	77.511	Fvb4	26714655	0		TGCAGCTTGTAGTTCCAACTTGGTCTTCAGGTCGTTTAGGTTGGTTCGTCCATCACATATTTATCTGAT	31:T>A	1	259.81	lm	lm	ll	ll	ll	ll	ll	lm	lm	lm	ll	lm	lm	ll	ll	ll	lm	ll	lm	lm	lm	ll	ll	lm	ll	ll	ll	ll	ll	lm	lm	ll	lm	lm	ll	lm
F21020-20:T>G-LG3	<lmxll>	{1-}	(ll,lm)	LGIV-2	78.881	Fvb3	30262772	2	2	TGCAGGCCTGTAAGGTTTGCTTCAATAACTTGGGTTTTAGGCATAAAATGGGTTTAGGAGCATGAACCT	20:T>G	1	274.052	ll	lm	ll	ll	ll	ll	ll	lm	ll	ll	ll	ll	lm	ll	ll	ll	lm	ll	lm	lm	lm	ll	ll	lm	ll	ll	lm	ll	ll	ll	lm	lm	lm	lm	ll	lm
M14620-39:G>T-LG4	<nnxnp>	{-0}	(nn,np)	LGIV-2	79.389	Fvb4	30033798	5		TGCAGTAAGGAGGGAATGGCTTCCATCCTCCGATCTACAGATTTCATTTATAACACAAAATAAGAAATT	39:G>T	1	446.559	nn	nn	nn	nn	np	nn	np	np	nn	nn	nn	nn	np	np	nn	np	np	nn	nn	np	nn	nn	np	nn	np	nn	np	nn	nn	nn	np	nn	np	nn	np	nn
F10855-63:C>T-LG4	<lmxll>	{1-}	(ll,lm)	LGIV-2	79.498	Fvb4	27304766	0		TGCAGCCAAACCAATAGTAGCTAGCTGAAAGGATAGCAAGTTCAGTACCAGATAGTGCAGAAGCAAATA	63:C>T	1	924.901	lm	lm	ll	ll	ll	ll	lm	lm	lm	lm	ll	lm	lm	ll	ll	ll	lm	ll	lm	lm	lm	ll	ll	lm	ll	ll	lm	ll	ll	lm	lm	lm	lm	lm	ll	lm
F20530-59:G>T-LG4	<lmxll>	{1-}	(ll,lm)	LGIV-2	80.582	Fvb4	31987451	2		TGCAGAAAGTCATAACAGTAAAAGGATCAAACTTGATGCTTTTGGCAGACCACAGAATAGTACTGTAAA	59:G>T	0.979167	261.613	lm	lm	ll	ll	ll	ll	ll	lm	lm	lm	ll	lm	lm	ll	ll	ll	lm	ll	lm	lm	lm	ll	ll	ll	ll	ll	--	ll	ll	ll	lm	lm	lm	lm	ll	lm
M16554-13:A>T-LG4	<nnxnp>	{-0}	(nn,np)	LGIV-2	81.129	Fvb4	30034548	1		TGCAGACAACCTAAATCTCACTCTGATTAGTCAAAACTTCATACTTCCATATATTACGATTCCCTTTTC	13:A>T	1	449.461	nn	nn	nn	nn	np	nn	np	np	np	np	nn	nn	np	np	nn	np	np	nn	nn	np	nn	nn	np	nn	np	nn	np	nn	nn	nn	np	np	np	nn	np	np
F12586-65:A>G-LG4	<lmxll>	{1-}	(ll,lm)	LGIV-2	81.391	Fvb4	29221359	2		TGCAGTGAAATCAACAAGAGAAACACAAGTGCTAAGTCGTCTGAAAACTTGTACAATGACAAATTATAT	65:A>G	1	598.858	lm	lm	ll	ll	ll	ll	ll	lm	lm	lm	ll	lm	lm	ll	ll	ll	lm	ll	lm	lm	lm	ll	ll	ll	ll	ll	lm	ll	ll	lm	ll	lm	lm	lm	ll	lm
18971-19:C>A-LG4	<hkxhk>	{10}	(h-,kk)	LGIV-2	82.788	Fvb4	32198974	2		TGCAGATAAATCACCTTTGCTGTCCTGTACAGTATACAACACATCACAAAATTAGGAACCACTGAAATT	19:C>A	1	1156.87	h-	h-	h-	h-	h-	h-	h-	kk	h-	kk	h-	h-	kk	h-	h-	h-	kk	h-	h-	kk	h-	h-	h-	h-	h-	h-	kk	h-	h-	h-	kk	kk	kk	h-	h-	h-
F15179-46:G>A-LG4	<lmxll>	{1-}	(ll,lm)	LGIV-2	82.907	Fvb4	30165739	1		TGCAGCTGCAACTGTTGAGGGCCAATAACATAATTGTCCAGGGTCCGATAGCTGTAGCATTGCCAGGTA	46:G>A	1	280.791	ll	lm	ll	ll	ll	ll	ll	lm	lm	ll	ll	lm	ll	ll	ll	ll	lm	ll	lm	lm	lm	ll	ll	ll	ll	ll	lm	ll	ll	ll	lm	lm	lm	lm	ll	lm
ChFaM023-153/171	<hkxhk>	{10}	(hh,hk,kk)	LGIV-2	83.282	Fvb4	32483167	0		#N/A	#N/A	#N/A	#N/A	hk	hk	hh	hh	hk	hh	hk	kk	kk	kk	hh	hk	kk	hk	hh	hk	kk	hh	hk	kk	hk	hh	hk	hh	hk	hh	kk	hh	hh	hh	kk	kk	kk	hk	hk	kk
39430-33:C>A-LG4	<hkxhk>	{10}	(h-,kk)	LGIV-2	83.926	Fvb4	31669025	4		TGCAGTGTCTTTTACCTGGGGACCTAGATTCTGCAAATCCAACAGAAATTTGGGAGAGGGTACAAAGGT	33:C>A	1	718.59	h-	h-	h-	h-	h-	h-	h-	kk	kk	kk	h-	h-	kk	h-	h-	h-	kk	h-	h-	kk	h-	h-	h-	h-	h-	h-	kk	h-	h-	h-	kk	kk	kk	h-	h-	kk
35179-49:T>A-	<hkxhk>	{10}	(h-,kk)	LGIV-2	84.346	*	0	0		TGCAGTAATGTACATGTCTTACACCAAAAGTGTTGATTGATTATGAAATTGCAGCTAGACATACATGCA	49:T>A	1	1018.05	h-	h-	h-	h-	h-	h-	h-	kk	kk	kk	h-	h-	kk	h-	h-	h-	kk	h-	h-	kk	h-	h-	h-	h-	h-	h-	kk	h-	h-	h-	kk	kk	kk	h-	h-	kk
F36565-38:A>G-LG4	<lmxll>	{1-}	(ll,lm)	LGIV-2	84.717	Fvb4	30688702	3		TGCAGTATGAATTTGTATTGGTAGATACTACATGCTTGACATGCTTCTAAAAATATTGGCTCTTCTGAT	38:A>G	0.989583	295.475	lm	lm	ll	ll	ll	ll	ll	lm	lm	lm	ll	ll	lm	ll	ll	ll	lm	ll	lm	lm	lm	ll	ll	ll	ll	ll	lm	ll	ll	ll	lm	--	lm	ll	ll	lm
F35567-29:T>A-LG4	<lmxll>	{1-}	(ll,lm)	LGIV-2	85.055	Fvb4	28860810	4		TGCAGAAAGAAATCAGCCCAAACAATTACTGTCATATAACAAAACCACCTTACAATCTTGGTACATTCA	29:T>A	0.96875	407.111	lm	lm	ll	ll	ll	ll	ll	ll	lm	ll	ll	--	lm	ll	ll	ll	lm	ll	lm	lm	lm	ll	ll	ll	ll	ll	lm	ll	--	lm	lm	lm	lm	ll	ll	lm
34962--	<hkxhk>	{10}	(h-,kk)	LGIV-2	85.565	*	0	0		TGCAGATCGTAATCATCTAATCTAATTCAAACTTTGCTTCGGATTTGTGTTTGACTTTGAGTATGAATT	0	1	948.441	h-	kk	h-	h-	h-	h-	h-	kk	kk	kk	h-	h-	kk	kk	h-	h-	kk	h-	h-	kk	h-	h-	h-	h-	h-	h-	kk	h-	h-	h-	kk	kk	kk	h-	h-	kk
F14153-28:C>A-LG4	<lmxll>	{1-}	(ll,lm)	LGIV-2	86.586	Fvb4	29492525	0		TGCAGCCTTTGAAATATTCAATGTGATACGTAGGAGGGAGAGAGTGATTGGATATTGGACCCCCAACAA	28:C>A	1	434.581	lm	lm	ll	ll	ll	ll	ll	lm	lm	lm	ll	lm	lm	ll	ll	ll	lm	ll	ll	lm	lm	ll	ll	ll	ll	ll	lm	ll	ll	ll	lm	lm	lm	lm	ll	lm
11758-43:T>C-LG4	<hkxhk>	{10}	(h-,kk)	LGIV-2	86.986	Fvb4	32064048	0		TGCAGGTAAATTCCCTAATGAATATTGAAGCAAAAAAGAAGTATGAATTTTTGGAATCTGTTAGTGCGA	43:T>C	1	1236.66	kk	h-	h-	h-	h-	h-	h-	kk	kk	kk	h-	h-	kk	h-	h-	h-	kk	h-	h-	kk	h-	h-	h-	h-	h-	h-	kk	h-	h-	h-	kk	kk	kk	h-	h-	kk
F18687-13:A>G-LG4	<lmxll>	{1-}	(ll,lm)	LGIV-2	88.37	Fvb4	31706418	1		TGCAGAAGCTACTAAGGCAAAGCATTTGTTACGGTCCAACAACTCAAGTGCATTGGGGGTTTCTTTTGG	13:A>G	1	1290.9	lm	lm	ll	ll	ll	ll	ll	lm	lm	lm	ll	lm	lm	ll	ll	ll	lm	ll	lm	lm	lm	ll	ll	ll	ll	ll	lm	ll	ll	ll	lm	lm	lm	lm	ll	lm
11273-64:A>G-LG4	<hkxhk>	{10}	(h-,kk)	LGIV-2	89.382	Fvb4	31170863	0		TGCAGAAAAGGTAATATAAGATCATTAGTATGATTTGTGCGAGAAGTTCATGCACATAGGAAGTAAACT	64:A>G	1	912.858	h-	kk	h-	h-	h-	h-	h-	kk	kk	kk	h-	h-	kk	h-	h-	h-	kk	h-	h-	kk	h-	h-	kk	h-	kk	h-	kk	h-	h-	h-	kk	kk	kk	h-	h-	kk
F13974-36:G>C-LG4	<lmxll>	{1-}	(ll,lm)	LGIV-2	90.471	Fvb4	29154829	0		TGCAGTAAAATGAGTATACCTTTCATCATCCAAAGAGATTCCAAGATTGTCATGAAGTAAGGCGACAGA	36:G>C	1	315.265	lm	lm	ll	ll	ll	ll	ll	lm	lm	lm	lm	lm	lm	ll	ll	ll	lm	ll	lm	lm	ll	ll	ll	ll	ll	ll	lm	ll	ll	ll	lm	lm	lm	lm	ll	ll
11497-42:A>T-LG4	<hkxhk>	{10}	(h-,kk)	LGIV-2	91.936	Fvb4	30701201	0		TGCAGGTAGCTCGTAATACTTCTATGCTCTGAGAGAATCTGGAAAAGAGAAAACATTTTACCAATCAAT	42:A>T	1	1939.42	h-	h-	kk	h-	h-	h-	h-	kk	kk	kk	h-	h-	kk	h-	h-	h-	kk	h-	h-	kk	h-	h-	h-	h-	h-	h-	kk	h-	h-	h-	kk	kk	kk	h-	h-	kk
F17718-29:T>C-*	<lmxll>	{1-}	(ll,lm)	LGIV-2	93.111	*	0	0		TGCAGGTAAATATATATCTAGCATATACTTCACTTTCTACCCTTCTTTGATTTACAGATCGGAAGAGCG	29:T>C	1	541.734	ll	lm	ll	ll	ll	ll	ll	lm	lm	lm	ll	lm	lm	ll	ll	lm	lm	ll	ll	lm	lm	ll	ll	ll	ll	ll	lm	ll	ll	ll	lm	lm	lm	lm	ll	lm
16233-40:G>A-	<hkxhk>	{01}	(h-,kk)	LGIV-2	94.562	*	0	0		TGCAGAGGTTATATAGTTATTACTAAGGATTTATGTACCTGAACTTTTTTACAGATCGGAAGAGCGGTT	40:G>A	1	713.158	h-	h-	kk	kk	h-	kk	h-	h-	h-	h-	kk	h-	h-	h-	kk	h-	h-	kk	h-	h-	h-	kk	h-	kk	h-	kk	h-	kk	kk	kk	kk	h-	h-	kk	h-	h-
F41338-28:G>A-LG4	<lmxll>	{0-}	(ll,lm)	LGIV-3	0	Fvb4	9622	0		TGCAGATTCAACTTCTCATTGCATTGAAGAACTTTGTGGTCGCACTTGGATACCAATCACCGCTCTGCT	28:G>A	0.927083	260.74	ll	--	--	lm	ll	ll	lm	ll	ll	ll	lm	lm	lm	ll	ll	lm	ll	lm	--	ll	lm	ll	lm	ll	ll	lm	ll	lm	ll	lm	--	lm	ll	ll	lm	lm
F35877-35:A>C-LG4	<lmxll>	{0-}	(ll,lm)	LGIV-3	4.466	Fvb4	3252510	0		TGCAGTTCCAAGAATGTGCTCCGGCAGTCCTCAGCAACACCCATGCCAGAGGAAGCATTCCCCTGAATA	35:A>C	0.958333	253.435	ll	--	ll	ll	ll	lm	lm	lm	ll	lm	lm	--	lm	ll	--	lm	ll	lm	ll	ll	lm	ll	lm	ll	lm	lm	ll	lm	lm	lm	ll	lm	ll	lm	lm	lm
F19091-26:C>T-LG4	<lmxll>	{0-}	(ll,lm)	LGIV-3	6.444	Fvb4	363069	0	2	TGCAGATCATCAGCTGTGTCTTGTCTCTTCAGGAATGCTGCCGATTCTGATCTTGTGTGGGAGAAGCTT	26:C>T	1	268.998	ll	ll	ll	lm	ll	lm	lm	lm	ll	ll	ll	lm	lm	ll	ll	ll	ll	ll	ll	lm	ll	lm	lm	ll	lm	lm	ll	lm	lm	lm	ll	lm	ll	lm	ll	ll
F21854-35:T>G-LG4	<lmxll>	{0-}	(ll,lm)	LGIV-3	9.275	Fvb4	1063766	1		TGCAGATGGATGACCAAATAATGAGACTGAGAAAGTGAGCCAGTGAGTGATATCAGAGGCGGAACCATG	35:T>G	1	370.155	ll	ll	ll	lm	ll	lm	lm	lm	ll	ll	lm	lm	lm	ll	ll	lm	ll	lm	ll	lm	lm	lm	lm	ll	ll	lm	ll	lm	ll	lm	ll	lm	ll	lm	ll	lm
F43505-23:T>A-LG4	<lmxll>	{0-}	(ll,lm)	LGIV-3	11.917	Fvb4	317923	3		TGCAGGATATCATAATATGTTGATTTTTCTGTTGTAGATAATTTGCATATGTAATGACCTATACGCACC	23:T>A	0.96875	269.873	ll	ll	ll	lm	ll	ll	lm	lm	ll	ll	lm	lm	ll	ll	ll	lm	ll	lm	ll	lm	--	lm	ll	ll	lm	ll	ll	lm	lm	lm	ll	lm	ll	lm	lm	--
F00360-29:T>C-LG4	<lmxll>	{0-}	(ll,lm)	LGIV-3	13.859	Fvb4	2518408	3		TGCAGTAAGTTGATAAATCTGTTAGCCCGTTATTATACCCTTGTTTGCGTGCTATTGTTTACTTATTTA	29:T>C	0.979167	413.456	ll	ll	ll	lm	ll	lm	lm	lm	ll	ll	ll	lm	ll	ll	ll	lm	ll	lm	ll	lm	lm	lm	lm	ll	lm	lm	ll	--	lm	lm	ll	lm	ll	lm	lm	ll
F24772-57:C>T-LG4	<lmxll>	{0-}	(ll,lm)	LGIV-3	14.858	Fvb4	1021357	1		TGCAGAGAAAAAAAATACCAGAAATCATTCTGGGTCATCATCAATTGATTGAAAGACCCCAAATTGGGA	57:C>T	1	461.622	ll	ll	ll	lm	ll	ll	lm	lm	ll	ll	lm	ll	lm	ll	ll	lm	ll	lm	ll	lm	lm	lm	ll	ll	lm	lm	ll	lm	ll	lm	ll	lm	ll	lm	ll	lm
F30733-47:A>G-LG4	<lmxll>	{0-}	(ll,lm)	LGIV-3	15.74	Fvb4	7281	1		TGCAGAGAAACAAACTGAATTAGAAGCAAAAACATATGATTCTATTGAGAAACAATGATTTGGCTGGTT	47:A>G	1	1172.52	ll	ll	ll	lm	ll	lm	lm	lm	ll	ll	lm	lm	lm	ll	ll	lm	ll	lm	ll	lm	lm	lm	lm	ll	lm	ll	ll	lm	lm	lm	ll	lm	ll	ll	lm	lm
F00279-5:G>A-LG4	<lmxll>	{0-}	(ll,lm)	LGIV-3	17.294	Fvb4	18698121	4	9	TGCAGGTAAGTGTTTCTGAGATTTTGGACCAGTTACCTTCTTTTGAGAAACTGTACAAATTGGTTAGTT	5:G>A	1	408.972	ll	ll	ll	lm	ll	lm	ll	lm	ll	ll	lm	lm	lm	ll	ll	lm	ll	lm	ll	lm	lm	ll	lm	ll	lm	lm	ll	lm	lm	ll	ll	lm	ll	lm	lm	lm
F25080-15:A>G-LG4	<lmxll>	{0-}	(ll,lm)	LGIV-3	18.115	Fvb4	2031618	2		TGCAGGAATAGAAATAATATGAATTAGAGTACCATCTCATAACCAAACAAGGAAAACTAAAGTAACAAC	15:A>G	1	528.343	ll	ll	ll	ll	ll	lm	lm	lm	ll	ll	lm	lm	lm	ll	ll	lm	ll	lm	ll	lm	lm	ll	lm	ll	lm	lm	ll	lm	ll	lm	ll	lm	ll	lm	lm	lm
F35076-63:A>G-LG4	<lmxll>	{0-}	(ll,lm)	LGIV-3	19.541	Fvb4	2447317	3		TGCAGCTCTTCCTTCGGCCAAGGTTTGGTGACTTAGCACGAGTTGAGGGCATCTGCAATTGAGACACGG	63:A>G	0.989583	448.699	ll	ll	ll	lm	ll	lm	lm	lm	ll	ll	ll	lm	ll	ll	ll	lm	ll	lm	ll	lm	lm	lm	lm	ll	lm	lm	ll	lm	ll	lm	ll	ll	ll	lm	lm	lm
F19386-49:C>T-LG7	<lmxll>	{0-}	(ll,lm)	LGIV-3	21.191	Fvb7	6148055	0		TGCAGTTTATCTGGTGAATGAACAATTTTTGAACGTAACTCTTGTCTTTCTGAATCACTTTTGAGCAGA	49:C>T	1	539.672	ll	ll	ll	lm	ll	lm	lm	lm	lm	ll	lm	lm	lm	ll	ll	lm	ll	lm	ll	lm	lm	lm	lm	ll	lm	lm	ll	lm	lm	lm	ll	lm	ll	lm	lm	lm
F17818-40:C>T-LG4	<lmxll>	{0-}	(ll,lm)	LGIV-3	21.757	Fvb4	1589224	0		TGCAGCAATGAAAAGCATCACAGCATTTATACAAAATCTGCCCCGGCATTCTGTGTAAATACTTCAGAC	40:C>T	1	468.201	ll	ll	ll	lm	ll	lm	lm	lm	ll	lm	lm	lm	lm	ll	ll	lm	ll	lm	ll	lm	lm	lm	ll	ll	lm	lm	ll	lm	lm	lm	ll	lm	ll	lm	lm	lm
F30919-9:G>A-LG4	<lmxll>	{0-}	(ll,lm)	LGIV-3	22.3	Fvb4	1592257	2		TGCAGACTCGTCGCAGAGTTCCATATGTGGTTCTGTGGAATGGATATTCCTTGGGACCCAGTACCCAAG	9:G>A	1	671.188	ll	ll	ll	lm	ll	lm	lm	lm	ll	ll	lm	lm	lm	ll	ll	lm	ll	lm	ll	lm	lm	lm	lm	ll	lm	lm	ll	lm	lm	lm	ll	lm	ll	ll	lm	lm
UFFxa01H05-253	<lmxll>	{0-}	(ll,lm)	LGIV-3	22.812	Fvb4	1068179	0		#N/A	#N/A	#N/A	#N/A	ll	ll	ll	lm	ll	lm	lm	lm	ll	ll	lm	lm	lm	ll	ll	lm	ll	lm	ll	lm	lm	lm	ll	ll	lm	lm	ll	lm	lm	lm	ll	lm	ll	lm	lm	lm
F24497-19:G>A-	<lmxll>	{0-}	(ll,lm)	LGIV-3	23.415	*	0	0		TGCAGATGCATAACAATCCGAGCAAACGTCTGTTCAGTTTTGTGTTGTTATATCTGTAGACTAAGTGCT	19:G>A	1	670.043	ll	ll	ll	lm	ll	lm	lm	lm	ll	ll	lm	ll	lm	ll	ll	lm	ll	lm	ll	lm	lm	lm	lm	ll	lm	lm	ll	lm	lm	lm	ll	lm	ll	lm	lm	lm
ChFvM207-515	<lmxll>	{0-}	(ll,lm)	LGIV-3	24.113	Fvb4	284801	0		#N/A	#N/A	#N/A	#N/A	ll	ll	ll	lm	ll	lm	lm	lm	ll	ll	lm	lm	lm	ll	ll	lm	ll	lm	ll	lm	lm	lm	lm	ll	lm	lm	ll	lm	lm	lm	ll	lm	ll	lm	lm	lm
F26068-11:T>A-LG4	<lmxll>	{0-}	(ll,lm)	LGIV-3	24.472	Fvb4	3110374	0		TGCAGATTCTCTACACTCCACTATGACATATCTATCATACTAAATATGTTCATTTTATAAGATGGAAGG	11:T>A	0.989583	729.412	ll	ll	ll	lm	ll	lm	lm	lm	ll	ll	lm	lm	lm	ll	ll	lm	ll	lm	--	lm	lm	lm	lm	ll	lm	lm	ll	lm	ll	lm	ll	lm	ll	lm	lm	lm
F21433-67:C>T-LG4	<lmxll>	{0-}	(ll,lm)	LGIV-3	26.513	Fvb4	3421042	2		TGCAGATTTCCATCTTCCTCTTCAATTTGAGAGTCAGAACCAGATTGAGATTCTCCGTCTGAAGAATCT	67:C>T	1	469.562	ll	ll	ll	lm	ll	lm	lm	lm	ll	lm	lm	lm	lm	ll	ll	lm	ll	lm	ll	lm	lm	lm	lm	ll	lm	lm	ll	lm	lm	lm	ll	lm	ll	lm	ll	lm
F00147-41:C>T-LG4	<lmxll>	{0-}	(ll,lm)	LGIV-3	28.293	Fvb4	3391711	2		TGCAGTAAAGGGCATTTACATAACTGTTGACTGCACAATTGCGATTATACGGCATGACACCTTTGAAAA	41:C>T	0.979167	413.737	ll	ll	ll	ll	ll	lm	lm	lm	ll	lm	lm	ll	lm	ll	ll	lm	--	lm	ll	lm	lm	lm	lm	ll	lm	lm	ll	lm	ll	lm	ll	lm	ll	lm	lm	lm
F26449-34:C>G-LG4	<lmxll>	{0-}	(ll,lm)	LGIV-3	29.911	Fvb4	3509481	4		TGCAGGAGGCTTGTACAAAGCCTTTTCCTGAAAACACAGGGAACCATCAGTCAAAAAACAAACAAAAAA	34:C>G	1	570.986	ll	ll	ll	lm	ll	lm	lm	lm	ll	lm	lm	lm	lm	ll	ll	lm	ll	lm	ll	lm	lm	lm	lm	ll	lm	lm	ll	lm	lm	lm	ll	lm	ll	lm	lm	lm
ChFaM100-130h	<hkxhk>	{10}	(h-,kk)	LGIV-3	32.201	Fvb4	7749283	0		#N/A	#N/A	#N/A	#N/A	kk	h-	kk	h-	kk	h-	h-	h-	h-	h-	h-	h-	h-	h-	h-	h-	h-	h-	kk	h-	h-	h-	h-	h-	h-	h-	h-	h-	h-	h-	h-	h-	h-	h-	h-	h-
F30867-46:A>G-LG4	<lmxll>	{1-}	(ll,lm)	LGIV-3	33.169	Fvb4	7505357	0		TGCAGAACCAAAAACGTTTGAGGGTTTGAGATATGTTTTGAGAGATACAGCAATAGCTCTACTTCGGCA	46:A>G	0.979167	694.516	lm	lm	lm	ll	lm	ll	ll	ll	lm	ll	ll	--	ll	lm	lm	ll	ll	ll	lm	ll	ll	ll	ll	lm	ll	ll	lm	ll	lm	ll	lm	ll	lm	ll	ll	ll
FAC006-213	<lmxll>	{1-}	(ll,lm)	LGIV-3	34.138	*	0	0		#N/A	#N/A	#N/A	#N/A	lm	lm	lm	ll	lm	ll	ll	ll	lm	ll	ll	ll	ll	lm	lm	ll	lm	ll	lm	ll	ll	ll	--	lm	ll	ll	lm	ll	ll	ll	lm	ll	lm	ll	ll	ll
CFVCT005-100	<lmxll>	{1-}	(ll,lm)	LGIV-3	35.022	Fvb4	11344635	0		#N/A	#N/A	#N/A	#N/A	lm	lm	lm	ll	lm	ll	ll	ll	lm	ll	ll	ll	ll	lm	lm	ll	lm	ll	lm	ll	ll	ll	ll	lm	ll	ll	lm	ll	lm	ll	lm	ll	lm	ll	ll	ll
F39760-11:T>G-LG4	<lmxll>	{1-}	(ll,lm)	LGIV-3	36.278	Fvb4	16861953	1		TGCAGTAAGAATTTTCTTTCACTATTTAGAGGGAAAATAAATAAAATGAAAATTACACTCGTAACTGAT	11:T>G	0.947917	278.568	--	lm	lm	ll	lm	ll	ll	ll	lm	ll	ll	ll	ll	lm	lm	ll	lm	ll	ll	ll	lm	ll	ll	lm	ll	ll	lm	lm	ll	ll	lm	ll	lm	ll	ll	ll
F19219-47:G>A-LG4	<lmxll>	{1-}	(ll,lm)	LGIV-3	36.669	Fvb4	13474035	0		TGCAGATTTTGTGCACATATATAGTACAACGGCAGATTACCAAAAACGGCAAGAGATTGATTTCTTTGG	47:G>A	1	841.832	lm	lm	lm	ll	lm	ll	ll	ll	lm	ll	ll	ll	ll	lm	lm	ll	lm	ll	lm	ll	lm	ll	ll	lm	ll	ll	lm	ll	ll	ll	lm	ll	lm	ll	ll	ll
F23302-60:A>C-LG4	<lmxll>	{1-}	(ll,lm)	LGIV-3	37.71	Fvb4	17213680	2		TGCAGCTCATAACCTTGCGATGCTTATTATTGGGAGGATCTTACTTGGTTGTGGAGTTGGATTTGCCAA	60:A>C	1	257.162	lm	lm	lm	ll	lm	ll	ll	ll	lm	ll	ll	ll	ll	lm	lm	ll	lm	ll	lm	ll	lm	ll	ll	lm	ll	ll	lm	ll	lm	ll	ll	ll	lm	ll	ll	ll
M26696-13:G>T-LG4	<nnxnp>	{-1}	(nn,np)	LGIV-3	38.235	Fvb4	20072598	0		TGCAGAACTGTTAGGGCACTCCCATCTGAATGAGGGCTTAGACCCAAAACAAGGTCAGGTCTTGAACAT	13:G>T	0.989583	287.338	nn	nn	np	np	nn	np	np	nn	nn	--	np	nn	np	nn	np	np	np	nn	np	np	np	nn	np	np	nn	nn	np	nn	np	nn	np	nn	np	nn	nn	nn
LOX-S2	<lmxll>	{1-}	(ll,lm)	LGIV-3	38.508	-	0	0		#N/A	#N/A	#N/A	#N/A	lm	lm	lm	ll	lm	ll	ll	ll	lm	ll	ll	ll	ll	lm	lm	ll	lm	ll	lm	ll	lm	ll	ll	lm	ll	ll	lm	ll	lm	ll	lm	ll	lm	ll	ll	ll
F10984-57:T>A-LG4	<lmxll>	{1-}	(ll,lm)	LGIV-3	38.813	Fvb4	16564863	0		TGCAGGAACTCTGGGAATATGACCCACAAATGAACACTGGATATTCCATACTCGGTATAAGAATTGAAG	57:T>A	1	2671.74	ll	lm	lm	ll	lm	ll	ll	ll	lm	ll	ll	ll	ll	lm	lm	ll	lm	ll	lm	ll	lm	ll	ll	lm	ll	ll	lm	lm	lm	ll	lm	ll	lm	ll	ll	lm
F33888-13:A>G-LG4	<lmxll>	{1-}	(ll,lm)	LGIV-3	39.736	Fvb4	16490630	1		TGCAGCAAGGCTAAGGATATCAACACCAGTAGCAGCTAGGATTTTCTTGATCTGTTCCTCAACATAGGA	13:A>G	0.989583	333.08	ll	lm	lm	ll	lm	ll	ll	ll	lm	ll	ll	ll	ll	lm	lm	ll	lm	ll	lm	ll	lm	ll	ll	lm	lm	ll	lm	lm	lm	ll	lm	ll	lm	ll	ll	lm
12784-18:G>A-LG4	<hkxhk>	{00}	(h-,kk)	LGIV-3	40.461	Fvb4	19903338	2		TGCAGTATGGTACTTAGAGTTTTGTTCTTTTGAAAACTTCTTACACTGTGAATGTACTTTACAATGGTT	18:G>A	1	761.894	kk	h-	h-	h-	h-	h-	h-	kk	h-	kk	h-	h-	h-	h-	h-	h-	h-	kk	h-	h-	h-	kk	h-	h-	h-	kk	h-	h-	h-	h-	h-	kk	h-	kk	h-	h-
F35038-25:T>C-LG4	<lmxll>	{1-}	(ll,lm)	LGIV-3	40.969	Fvb4	13434230	7		TGCAGACGACACTGAATATGTTGAATATATGAGACTTGATGTCTATCCAAGATCCTCTTTGGACAAAAA	25:T>C	0.979167	410.925	lm	lm	lm	ll	lm	ll	ll	ll	lm	ll	ll	ll	ll	lm	lm	--	lm	ll	lm	ll	lm	ll	ll	lm	ll	ll	lm	ll	lm	ll	lm	ll	lm	ll	ll	lm
F25338-23:C>A-LG4	<lmxll>	{1-}	(ll,lm)	LGIV-3	41.561	Fvb4	13973152	5		TGCAGTTGTACAACAGGAGTGGACTTTTTGTCAGCTTTTTGTATTGATAAAAGGTTTTTTCTTCTTGAA	23:C>A	0.979167	401.141	lm	lm	lm	ll	lm	ll	ll	ll	ll	ll	ll	ll	ll	lm	lm	ll	lm	ll	lm	ll	lm	ll	ll	lm	ll	ll	lm	ll	lm	ll	lm	ll	lm	ll	ll	ll
F11831-65:C>T-LG4	<lmxll>	{1-}	(ll,lm)	LGIV-3	42.155	Fvb4	9309780	1		TGCAGTTATTCCACATTATCCAGATCCTGACGAACCCTTTCCGCCAATGTACCCTACATTTCCGACCCG	65:C>T	1	988.644	lm	lm	lm	ll	lm	ll	ll	ll	lm	ll	ll	ll	ll	lm	lm	ll	lm	ll	lm	ll	lm	ll	ll	lm	ll	ll	lm	ll	lm	ll	lm	ll	lm	ll	ll	ll
EMFv008-184	<lmxll>	{1-}	(ll,lm)	LGIV-3	42.754	Fvb4	15301327	0		#N/A	#N/A	#N/A	#N/A	lm	lm	lm	ll	lm	ll	ll	ll	lm	ll	ll	ll	ll	lm	lm	ll	lm	ll	lm	ll	lm	ll	ll	lm	ll	ll	lm	ll	lm	ll	lm	ll	lm	ll	ll	--
F23458-34:A>C-LG4	<lmxll>	{1-}	(ll,lm)	LGIV-3	43.37	Fvb4	15042457	0		TGCAGTGTAGCTAGTCAGGAGGATATTTTGTGAGATTTATATTTACCTTTTCTTTTTGTAATCAACCAG	34:A>C	0.989583	389.123	lm	lm	lm	ll	lm	ll	ll	ll	lm	ll	ll	ll	ll	lm	ll	--	lm	ll	lm	ll	lm	ll	ll	lm	ll	ll	lm	ll	lm	ll	lm	ll	lm	ll	ll	ll
F33942-27:A>C-LG4	<lmxll>	{1-}	(ll,lm)	LGIV-3	43.762	Fvb4	14810456	3		TGCAGCTTTGTGAGGAACTAAACAATCAACATTTACTGCCAATCGGCCACCATTCTTACATACTAATTA	27:A>C	0.989583	306.922	lm	ll	lm	ll	lm	ll	ll	ll	lm	ll	ll	ll	ll	lm	lm	ll	lm	ll	ll	ll	lm	ll	ll	lm	ll	ll	lm	ll	lm	ll	lm	ll	lm	ll	ll	ll
F21099-40:A>G-LG4	<lmxll>	{1-}	(ll,lm)	LGIV-3	44.784	Fvb4	14039067	2		TGCAGGTTCGGTGTAGCAAACAACAGGGAAAAGAATCAACATATGTTTCTAAGTTTACAAAAAAGAACC	40:A>G	1	611.873	lm	lm	lm	ll	lm	ll	ll	ll	lm	ll	ll	ll	ll	lm	lm	ll	lm	ll	lm	ll	lm	ll	ll	lm	ll	ll	lm	ll	lm	ll	ll	ll	lm	ll	ll	ll
ChFaM161-209	<lmxll>	{1-}	(ll,lm)	LGIV-3	45.05	Fvb4	15435746	0		#N/A	#N/A	#N/A	#N/A	lm	lm	--	ll	lm	ll	ll	ll	lm	ll	lm	ll	ll	lm	lm	ll	lm	ll	lm	lm	lm	ll	ll	lm	ll	ll	lm	ll	lm	ll	lm	ll	lm	lm	ll	ll
F11094-53:T>A-LG4	<lmxll>	{1-}	(ll,lm)	LGIV-3	45.897	Fvb4	14277762	5		TGCAGTTCACAATCAGAGCCCCAAAGGATGAAGATCAATACTGTCACTGTGAATGAGATTGATAAGAAT	53:T>A	1	407.684	lm	lm	lm	ll	lm	ll	ll	ll	lm	ll	ll	ll	ll	lm	lm	ll	lm	ll	lm	ll	lm	ll	ll	lm	ll	ll	lm	ll	ll	ll	ll	ll	lm	ll	ll	ll
27468-24:C>A-LG4	<hkxhk>	{00}	(h-,kk)	LGIV-3	45.981	Fvb4	16698551	9		TGCAGATATGGTCATGAATCATGACTGGTGTATAGATAGACACCAACTCACAAATACATTACAGATCGG	24:C>A	1	1094.43	kk	h-	h-	h-	h-	kk	h-	kk	h-	kk	h-	h-	h-	h-	h-	h-	h-	h-	h-	h-	h-	kk	h-	h-	h-	kk	h-	h-	h-	h-	h-	kk	h-	kk	h-	kk
F30008-50:C>T-LG4	<lmxll>	{1-}	(ll,lm)	LGIV-3	46.66	*	0	0		TGCAGGTAATTTATTGGCTGACTGATGTTCACTCACTTTGTTCATCACTTCCATAAATCCCAGTTTCTA	50:C>T	1	356.944	lm	lm	lm	ll	lm	ll	ll	ll	lm	ll	ll	ll	ll	ll	lm	lm	lm	ll	lm	ll	ll	ll	ll	lm	ll	ll	lm	ll	ll	ll	lm	ll	lm	ll	ll	ll
12440-39:T>C-LG4	<hkxhk>	{00}	(h-,kk)	LGIV-3	47.842	Fvb4	19392302	2		TGCAGTGGAAACAATTTTGAACAAGATTATGTGCTGATATGTGTTTTAGCTTTTAGTCAGGGCTCAGAA	39:T>C	1	1205.24	kk	h-	h-	h-	h-	h-	h-	kk	h-	kk	h-	kk	h-	h-	h-	h-	h-	kk	h-	h-	h-	kk	h-	h-	h-	kk	h-	h-	h-	h-	h-	kk	h-	kk	h-	h-
F36872-18:G>T-LG4	<lmxll>	{1-}	(ll,lm)	LGIV-3	48.564	Fvb4	6399152	2		TGCAGAAAATAGTTTGAAGACTACAATTGTAGAAGGCCAGACTGATAAAGAAAAGCAATTGCTGCAATG	18:G>T	0.989583	265.386	lm	lm	lm	ll	lm	ll	ll	ll	lm	ll	ll	ll	ll	lm	lm	ll	lm	ll	lm	ll	ll	ll	ll	lm	ll	ll	ll	ll	ll	ll	lm	ll	lm	ll	ll	ll
F32402-40:C>G-LG4*	<lmxll>	{1-}	(ll,lm)	LGIV-3	49.29	Fvb4	13978765	0		TGCAGAAGCTGTCCACCAAATGCTGACTAAGAAGGTAATGCTAACTTTCTATAAGGGAAAATTATTGAT	40:C>G	0.989583	290.952	ll	ll	lm	ll	lm	ll	ll	ll	lm	ll	ll	ll	ll	ll	lm	ll	lm	ll	lm	ll	lm	ll	ll	lm	ll	ll	lm	ll	ll	ll	lm	ll	lm	ll	ll	ll
F25971-57:A>T-LG4	<lmxll>	{1-}	(ll,lm)	LGIV-3	50.481	Fvb4	6214699	2		TGCAGCTATTACCTATACAAAGGTGCATTTACAATAAGCCTTCACATCTTCTCTAACAAGTGTTTGCTA	57:A>T	0.979167	302.203	lm	ll	lm	ll	lm	ll	ll	ll	lm	ll	ll	ll	ll	lm	lm	ll	lm	ll	lm	ll	lm	ll	ll	lm	ll	--	lm	ll	ll	ll	lm	ll	ll	ll	ll	ll
12150-68:C>T-LG4	<hkxhk>	{00}	(h-,kk)	LGIV-3	53.211	Fvb4	19913833	1		TGCAGTTCAAAACCATCCTAGTGAATTGACCATATCAAACAGTAACTAATTCACCCAAAAATAATAATC	68:C>T	1	684.19	kk	h-	h-	h-	h-	h-	h-	kk	h-	kk	h-	h-	h-	kk	h-	h-	h-	kk	h-	h-	h-	kk	kk	h-	h-	kk	kk	h-	h-	h-	h-	kk	h-	kk	h-	kk
M14305-21:G>A-LG4*	<nnxnp>	{-1}	(nn,np)	LGIV-3	53.773	Fvb4	23650789	3		TGCAGTAGGCTGCTGCAAGAAGATCCTCGTTGGATCATTAGGATCAACATACCTGCAAAATTGGCAAAA	21:G>A	1	345.95	nn	np	nn	np	np	nn	np	nn	nn	nn	np	nn	np	nn	np	np	nn	nn	nn	np	nn	nn	np	np	np	nn	np	nn	np	np	np	nn	np	nn	np	nn
M12224-60:C>T-LG4	<nnxnp>	{-1}	(nn,np)	LGIV-3	55.52	Fvb4	18627311	2		TGCAGATGTCATAAGGGGTAGCAAAGCCGTGACACCAAAAACAAACCTGTGACATCAAAACAATTACAG	60:C>T	1	336.239	nn	np	nn	np	nn	np	np	nn	nn	nn	np	np	np	nn	np	np	nn	np	nn	np	nn	nn	np	np	np	nn	nn	nn	nn	np	np	nn	np	nn	np	nn
10597-54:T>C-LG4	<hkxhk>	{00}	(h-,kk)	LGIV-3	56.346	Fvb4	20662784	0		TGCAGGAAAAACAATGTCAACTATCACCCACCATAAGAAATCTGTACGTGCAATTGCACAACATCCTAA	54:T>C	1	1192.4	kk	h-	h-	h-	h-	h-	kk	kk	kk	kk	h-	h-	h-	h-	h-	h-	h-	kk	h-	h-	h-	h-	h-	h-	h-	h-	h-	h-	h-	h-	kk	kk	h-	kk	h-	h-
M18849-67:A>G-LG4	<nnxnp>	{-1}	(nn,np)	LGIV-3	57.34	Fvb4	19006059	3		TGCAGACTTCAGAAAAATTGATCACAACTTTGAACCTCCTTATAGCAGTCATATGTGTCATCTATATAC	67:A>G	1	1179.07	nn	np	nn	np	nn	nn	np	nn	nn	nn	np	np	np	nn	np	np	nn	nn	nn	np	nn	nn	np	np	np	nn	np	nn	np	np	np	nn	np	nn	np	nn
F46463-27:C>G-LG4	<lmxll>	{1-}	(ll,lm)	LGIV-3	58.372	Fvb4	23472043	3		TGCAGGATGCAGTAATGTCATAACAATCCATAGACGATAGACCTCAAAACCAAGAGTTGGGGCACTGTC	27:C>G	0.885417	285.535	ll	ll	lm	--	lm	lm	ll	--	ll	--	lm	lm	ll	ll	lm	lm	ll	ll	lm	lm	lm	ll	lm	lm	lm	--	ll	lm	--	lm	ll	ll	lm	ll	ll	--
M10913-50:T>A-LG4	<nnxnp>	{-1}	(nn,np)	LGIV-3	59.163	Fvb4	17007985	0		TGCAGCAATTCTGATGCAGAAGACCTGAAGTCAGGTTCCCTGCCACCATATTATGGAGTGTAAGATTTT	50:T>A	1	434.674	nn	np	nn	np	nn	nn	np	nn	nn	nn	np	np	np	nn	np	np	nn	np	nn	np	nn	nn	np	np	np	nn	np	nn	np	np	np	nn	np	nn	np	nn
M14557-31:C>A-LG4**	<nnxnp>	{-1}	(nn,np)	LGIV-3	60.903	Fvb4	25476273	0		TGCAGAAAAGGGTAAACTGGACTCCATACTCCCTCCTAAGCCACCAGATTCTTCTAGATTAGAACTTGG	31:C>A	1	914.154	nn	np	nn	np	nn	nn	np	nn	nn	nn	np	np	np	nn	np	np	nn	nn	nn	np	nn	nn	np	np	np	nn	np	nn	np	np	np	nn	np	nn	nn	nn
F34267-42:A>G-	<lmxll>	{1-}	(ll,lm)	LGIV-3	61.124	*	0	0		TGCAGTATAGCTATGGGATATCTGAAAGGGATAGATTGTGATAAGCTACTGAGACACACCAGAAACACT	42:A>G	0.979167	763.437	ll	lm	lm	ll	lm	lm	ll	ll	ll	ll	ll	ll	ll	ll	lm	ll	ll	ll	lm	ll	lm	ll	ll	lm	ll	ll	ll	lm	lm	ll	ll	ll	lm	ll	ll	--
M11824-57:T>A-LG4*	<nnxnp>	{-1}	(nn,np)	LGIV-3	61.701	Fvb4	18959705	3		TGCAGCCTGAAACACTGCACGCGCTTGCATTTCTGTGAGTTCTGGGTATGATATCCCTAGCCTGTTGAC	57:T>A	1	301.485	nn	np	nn	np	nn	nn	np	nn	nn	nn	np	np	nn	nn	np	np	nn	np	nn	np	nn	nn	np	np	np	nn	np	nn	nn	np	np	nn	np	nn	np	nn
29982-56:A>G-	<hkxhk>	{00}	(h-,kk)	LGIV-3	62.661	*	0	0		TGCAGAGGATTCCTCTCCTGCTCCCCCTAGGCCATCTACTGGAGCTGGATGTTGGGATAGCAGTATGAT	56:A>G	1	752.776	kk	h-	h-	h-	h-	h-	h-	kk	kk	kk	h-	h-	h-	h-	h-	h-	kk	kk	h-	h-	h-	kk	h-	h-	h-	h-	h-	h-	h-	h-	h-	kk	h-	kk	h-	h-
M26976-43:G>C-**	<nnxnp>	{-1}	(nn,np)	LGIV-3	64.404	Fvb4	25144419	1		TGCAGTTGAATAATATGAACAATGGCTATGATTTTGGCCAAAAGAAAGAAAGGAAAAAAGAGGTTCAAC	43:G>C	0.96875	1021.74	nn	np	nn	np	nn	nn	np	nn	nn	nn	np	np	np	--	np	np	nn	nn	nn	np	nn	nn	np	np	nn	nn	np	nn	np	np	np	nn	np	np	np	nn
ChFvM213-220*	<nnxnp>	{-1}	(nn,np)	LGIV-3	65.303	Fvb4	24075002	0		#N/A	#N/A	#N/A	#N/A	nn	np	nn	np	nn	nn	np	nn	nn	nn	np	np	np	nn	np	np	nn	nn	nn	np	nn	nn	np	np	np	nn	np	nn	np	np	np	nn	np	np	np	nn
M28880-54:T>C-LG4	<nnxnp>	{-1}	(nn,np)	LGIV-3	66.348	Fvb4	24458750	0		TGCAGCATTCAGACAATATTGAACACATTCCTACTAGGTCTGGATAAAGACCCTTATATGTGTGATGGA	54:T>C	0.895833	487.686	--	np	--	np	nn	nn	np	nn	nn	--	np	np	np	nn	np	np	--	--	nn	np	nn	nn	np	np	np	nn	np	nn	np	np	np	nn	np	np	np	nn
F18495-6:T>C-LG4	<lmxll>	{1-}	(ll,lm)	LGIV-3	67.549	Fvb4	23274943	4		TGCAGCTCAATGATGAATGATGACTATGCATTTTGACCATTTGGGATTTGTTGTGATCTGTCCAGCAGT	6:T>C	1	532.399	ll	lm	lm	lm	ll	lm	ll	ll	ll	ll	ll	ll	ll	lm	lm	ll	ll	ll	lm	ll	lm	lm	ll	ll	ll	ll	ll	lm	lm	ll	ll	ll	lm	ll	ll	lm
M10669-12:C>G-LG4*	<nnxnp>	{-1}	(nn,np)	LGIV-3	69.021	Fvb4	19255028	0		TGCAGCTATGTGCTTAGGAATTTGTGCGGTTGTCTTTCATCCTCACAAGGTTGGCGACTTAGCAGTAAC	12:C>G	1	345.088	nn	nn	nn	np	nn	nn	np	nn	nn	nn	np	np	np	nn	np	np	nn	nn	nn	np	nn	nn	np	np	np	np	np	nn	np	np	np	nn	np	nn	np	nn
12280-36:G>A-LG4	<hkxhk>	{00}	(h-,kk)	LGIV-3	69.989	Fvb4	24877604	0		TGCAGAAGAATGACATTTCATCAATGACCATGTGATGCCAAATAAAGCCAATAGGTCCATCAGAAAGTA	36:G>A	1	917.43	kk	h-	h-	h-	h-	h-	h-	kk	kk	kk	h-	h-	h-	h-	h-	h-	kk	kk	h-	h-	h-	kk	h-	h-	h-	h-	h-	kk	h-	h-	h-	kk	h-	h-	h-	h-
17812-10:T>C-LG4	<hkxhk>	{00}	(h-,kk)	LGIV-3	70.99	Fvb4	25822084	3		TGCAGGCTCGTGAGAAATTTCTCTCGCTAAGAAAAGGAACAAGGAATGATGTAGCCACCATGGTAGAGG	10:T>C	1	843.991	kk	kk	h-	h-	h-	h-	h-	kk	kk	kk	h-	h-	h-	h-	h-	h-	kk	kk	h-	h-	h-	kk	h-	h-	h-	h-	h-	h-	h-	h-	h-	kk	h-	kk	h-	h-
M20609-12:T>C-LG4*	<nnxnp>	{-1}	(nn,np)	LGIV-3	71.005	Fvb4	16569569	0		TGCAGGCAAGTGTGTGAAATAATGTGCTTGGCTGCTGAGTTCTATTAGTTTGGATGCTAAAGTTTACGA	12:T>C	0.989583	308.287	nn	np	nn	np	nn	nn	np	nn	nn	nn	np	np	np	nn	np	np	np	np	nn	np	nn	nn	np	np	np	nn	np	nn	nn	np	np	nn	nn	nn	np	nn
F10843-14:G>A-LG4	<lmxll>	{1-}	(ll,lm)	LGIV-3	72.712	Fvb4	25470051	0		TGCAGATGACCAACGAAGTGGGAAAGGCAATGTTTTCTAAGGCAGGAGAACTTGGAGCACCAGTTGGTT	14:G>A	1	522.422	ll	ll	lm	lm	lm	lm	ll	ll	ll	ll	ll	ll	ll	lm	lm	ll	ll	ll	lm	ll	lm	ll	ll	lm	ll	lm	lm	lm	lm	ll	ll	ll	lm	ll	ll	lm
F10798-48:T>A-LG4	<lmxll>	{1-}	(ll,lm)	LGIV-3	75.074	Fvb4	25771969	3		TGCAGTTGGTACGGATGCAGAAACACTTCCAGTATGCTGTTCCTCAGCTTTCAGATCAACTTTGTCTGG	48:T>A	1	594.217	ll	ll	lm	lm	lm	lm	ll	ll	ll	ll	ll	ll	ll	lm	lm	ll	ll	ll	lm	ll	lm	ll	ll	lm	ll	lm	ll	lm	ll	ll	ll	ll	lm	ll	ll	lm
F01491-66:G>A-LG4	<lmxll>	{1-}	(ll,lm)	LGIV-3	76.413	Fvb4	26650424	3		TGCAGAGTTCAGACAAACAAGCATCTAGAAACAATGTAATATGAACATCAAGAAAAATCCTAAAACGAA	66:G>A	0.9375	257.153	ll	ll	lm	lm	lm	lm	lm	ll	ll	lm	ll	ll	ll	lm	lm	ll	ll	ll	lm	ll	ll	--	ll	lm	ll	ll	ll	ll	lm	ll	ll	ll	ll	ll	ll	lm
ChFvM213-222	<lmxll>	{1-}	(ll,lm)	LGIV-3	78.552	Fvb4	24075002	0		#N/A	#N/A	#N/A	#N/A	ll	ll	lm	lm	lm	lm	ll	ll	ll	lm	ll	ll	ll	lm	lm	ll	ll	ll	lm	ll	lm	ll	ll	lm	ll	lm	ll	ll	lm	ll	ll	ll	ll	ll	ll	lm
F16684-35:T>G-LG4	<lmxll>	{1-}	(ll,lm)	LGIV-3	79.42	Fvb4	26116841	1		TGCAGAGTGTTCTTTATCAACAACAGCCCAAGTTTTGACTCATCATCAAAAATCAAGGGGTGGATTAGA	35:T>G	1	1541.64	ll	ll	lm	lm	lm	ll	ll	ll	ll	lm	ll	ll	ll	lm	lm	ll	ll	ll	lm	ll	lm	ll	ll	lm	ll	lm	ll	ll	lm	ll	ll	ll	ll	ll	ll	lm
F38186-17:C>A-LG4	<lmxll>	{1-}	(ll,lm)	LGIV-3	81.067	Fvb4	26226535	2		TGCAGGTAATCTCCAGACTTGAGTTCTAAAATAGAACAATAGCTTTACAAATTTAGGAACACCCATATG	17:C>A	0.979167	251.997	ll	ll	ll	ll	--	lm	ll	ll	ll	lm	ll	ll	ll	lm	lm	ll	ll	ll	lm	ll	lm	ll	ll	lm	ll	lm	ll	ll	lm	ll	ll	ll	ll	ll	ll	lm
F38581-10:C>A-	<lmxll>	{1-}	(ll,lm)	LGIV-3	82.608	*	0	0		TGCAGAGTAGCTAGAAAGTTGCATGTACGTAAGAACACAAGAAAAACAAGTAACATACACTAGCAGACA	10:C>A	0.947917	401.394	lm	ll	lm	--	lm	lm	ll	ll	ll	lm	ll	ll	ll	lm	lm	ll	ll	ll	ll	ll	lm	ll	ll	lm	ll	lm	ll	ll	--	ll	--	ll	ll	ll	ll	lm
EMFvi136-158/164	<hkxhk>	{01}	(hh,hk,kk)	LGIV-3	82.984	Fvb4	27264770	0		#N/A	#N/A	#N/A	#N/A	hk	kk	hh	hk	hh	hh	kk	hk	hk	hh	kk	hk	kk	hh	hk	kk	hk	hk	hh	kk	hh	hk	kk	hh	kk	hk	kk	hk	hk	kk	kk	hk	kk	kk	kk	hh
F12776-63:T>C-LG4	<lmxll>	{1-}	(ll,lm)	LGIV-3	83.856	Fvb4	26863655	1		TGCAGATGCAAAATCTATTACACAATTAGAATGTTATGGATCTCAAGACCTACAACTCTGCCTTGGTCA	63:T>C	1	2499.7	ll	ll	lm	lm	lm	lm	ll	ll	ll	lm	ll	ll	ll	lm	lm	ll	ll	ll	lm	ll	lm	ll	ll	lm	ll	lm	ll	ll	lm	ll	ll	ll	ll	ll	ll	lm
ChFvM232-183h	<hkxhk>	{10}	(h-,kk)	LGIV-3	86.679	Fvb4	27423096	0		#N/A	#N/A	#N/A	#N/A	h-	h-	kk	h-	kk	kk	h-	h-	h-	kk	h-	h-	h-	--	h-	h-	h-	h-	kk	h-	kk	h-	h-	kk	h-	kk	h-	h-	h-	h-	h-	kk	h-	h-	h-	kk
F12699-46:A>C-LG4	<lmxll>	{0-}	(ll,lm)	LGIV-3	88.727	Fvb4	28715975	0		TGCAGTAACCTATCCACATATACCACTTTCTTCCAGACCTAGAAACAAGTGTTAGATACGATTTACTTG	46:A>C	1	1053.61	lm	lm	lm	ll	ll	ll	lm	lm	lm	ll	lm	ll	lm	ll	ll	lm	lm	ll	ll	lm	ll	lm	lm	ll	lm	ll	lm	lm	lm	lm	lm	lm	lm	lm	lm	ll
F25365-6:T>A-LG4	<lmxll>	{0-}	(ll,lm)	LGIV-3	91.657	Fvb4	28725866	1		TGCAGATGCTTCCTCATGAATAACATCATCCTCATCATCAGTCTCCAGAGAAATGGGGGCTTCCAAATC	6:T>A	0.989583	274.773	lm	lm	lm	ll	ll	ll	lm	lm	lm	ll	lm	lm	lm	ll	ll	lm	lm	ll	ll	lm	--	lm	lm	ll	lm	ll	lm	lm	lm	ll	lm	lm	ll	lm	lm	ll
F30686-49:G>T-	<lmxll>	{0-}	(ll,lm)	LGIV-3	93.31	*	0	0		TGCAGAAATTTTGTGGTGCCTAGAAAGCCTTGTGCTTTGAGGTGTTATGGTATCACCATTCATCAATGT	49:G>T	1	531.656	lm	lm	lm	ll	ll	ll	lm	lm	lm	ll	lm	lm	lm	ll	ll	lm	lm	ll	ll	lm	ll	lm	lm	ll	lm	ll	lm	lm	ll	lm	lm	lm	ll	lm	lm	ll
F30361-13:G>A-LG4	<lmxll>	{0-}	(ll,lm)	LGIV-3	95.059	Fvb4	28754536	9		TGCAGTACCCACAGGTAAGTCCTAGCCCACATAGCATGATACTTGTCTATGATGTTTACAGATCGGAAG	13:G>A	1	402.673	lm	ll	lm	ll	ll	ll	lm	lm	lm	ll	lm	ll	lm	ll	ll	lm	lm	ll	ll	lm	ll	lm	lm	ll	lm	ll	lm	lm	lm	lm	lm	lm	ll	lm	lm	ll
ChFvM087-236LG4	<lmxll>	{0-}	(ll,lm)	LGIV-3	96.387	Fvb4	29219645	0		#N/A	#N/A	#N/A	#N/A	lm	lm	lm	ll	ll	ll	ll	lm	lm	ll	lm	lm	lm	ll	ll	lm	lm	ll	ll	lm	ll	lm	lm	ll	lm	ll	lm	lm	lm	lm	lm	lm	lm	lm	lm	ll
ChFaM148-164	<lmxll>	{0-}	(ll,lm)	LGIV-3	98.942	-	0	0		#N/A	#N/A	#N/A	#N/A	lm	lm	lm	ll	ll	ll	ll	lm	lm	ll	lm	lm	lm	ll	ll	lm	lm	ll	ll	lm	ll	ll	lm	ll	lm	ll	lm	lm	lm	lm	lm	lm	lm	lm	lm	ll
F27986-22:T>C-LG4	<lmxll>	{0-}	(ll,lm)	LGIV-3	100.065	Fvb4	32100666	8		TGCAGCATATATGTCATGTAGCTATGCACCTCTAAATCCCAAGTACGCTACTACCTATATATACCAACC	22:T>C	1	439.525	lm	lm	lm	ll	ll	ll	ll	lm	lm	ll	lm	lm	lm	ll	ll	lm	lm	ll	ll	lm	ll	ll	lm	ll	lm	ll	lm	lm	lm	lm	lm	lm	lm	lm	lm	ll
F16208-36:T>C-	<lmxll>	{0-}	(ll,lm)	LGIV-3	102.596	*	0	0		TGCAGTGCAATTCATGTGGTTTATAACTGAAGGCGCTGAATCTTCAAATTTTACAGATCGGAAGAGCGG	36:T>C	1	1310.17	ll	lm	lm	ll	ll	ll	lm	lm	lm	ll	ll	lm	lm	ll	ll	lm	lm	ll	ll	lm	ll	lm	lm	ll	lm	ll	lm	lm	lm	lm	lm	lm	lm	lm	ll	ll
F12171-57:T>C-LG4	<lmxll>	{0-}	(ll,lm)	LGIV-3	105.38	Fvb4	29209290	0		TGCAGGCACACCCCTTTCAAGAGCAAATTGCACCTGTGCTTCATGTGAATCTCTTGGTGCAAAGGACAT	57:T>C	1	342.482	lm	ll	lm	ll	ll	ll	ll	lm	lm	ll	ll	lm	lm	ll	ll	lm	lm	ll	ll	ll	ll	ll	lm	ll	lm	ll	lm	lm	lm	lm	lm	lm	lm	lm	lm	ll
F13974-62:C>A-LG4	<lmxll>	{0-}	(ll,lm)	LGIV-3	107.287	Fvb4	29154829	0		TGCAGTAAAATGAGTATACCTTTCATCATCCAAAGAGATTCCAAGATTGTCATGAAGTAAGGCGACAGA	62:C>A	1	315.265	lm	lm	lm	ll	ll	ll	ll	lm	lm	lm	lm	lm	lm	ll	ll	lm	lm	ll	ll	lm	ll	lm	lm	ll	lm	ll	lm	lm	lm	ll	lm	ll	lm	lm	lm	ll
F27304-34:G>A-LG4	<lmxll>	{0-}	(ll,lm)	LGIV-3	116.606	Fvb4	31600102	1		TGCAGCTCATGACAAGCATGGGTGAGCGTGACACGAAACCTTTTATACCCGGGCGTGATCCTCCGGTCA	34:G>A	0.989583	268.351	lm	lm	lm	ll	ll	ll	lm	lm	lm	lm	lm	lm	lm	ll	ll	lm	lm	ll	ll	lm	ll	ll	lm	ll	ll	ll	ll	lm	--	lm	lm	ll	ll	lm	lm	ll
M19926-27:A>T-LG4	<nnxnp>	{-1}	(nn,np)	LGIV-4	0	Fvb4	4947148	3		TGCAGCCATAGATTTCAATAAGGTGCAAATGCCCACCAGACTCGCCGAAATACCTCAACCTTCTCCGGC	27:A>T	1	297.992	nn	np	nn	np	np	nn	nn	nn	nn	nn	np	nn	np	nn	nn	nn	np	np	nn	nn	nn	nn	nn	np	nn	nn	np	nn	np	nn	nn	nn	nn	np	np	np
F37916-23:A>G-LG4	<lmxll>	{0-}	(ll,lm)	LGIV-4	1.403	Fvb4	718870	3		TGCAGACTCTTTCTCTTCCTTCAATGCAGCAACCAATTCCTTCAGTGATCTAACTTCATTTTCAGCTCT	23:A>G	0.989583	362.509	lm	ll	ll	ll	lm	ll	lm	ll	lm	ll	ll	ll	lm	lm	ll	lm	lm	lm	ll	lm	lm	lm	ll	lm	lm	lm	lm	lm	ll	lm	ll	ll	lm	ll	ll	lm
M37566-36:A>T-LG4	<nnxnp>	{-0}	(nn,np)	LGIV-4	4.845	Fvb4	10486571	3		TGCAGCATCGGCCTTGACCGGTTATGTGACCGACCCAAGAGAATTTTTGCAGTAAGCATGATGTCGTCA	36:A>T	0.989583	323.429	np	nn	np	nn	nn	np	np	np	np	np	nn	np	nn	nn	np	np	nn	nn	np	np	np	nn	np	nn	np	nn	nn	np	nn	np	np	nn	nn	nn	nn	nn
M12275-49:A>G-LG4	<nnxnp>	{-1}	(nn,np)	LGIV-4	7.677	Fvb4	4585030	0		TGCAGAAAGACATTCCATCAGTTTCACATTCAAACAGTACATCTGCATCACAAGAATAGTACTATACAG	49:A>G	1	408.972	nn	np	nn	np	np	nn	nn	nn	nn	nn	np	nn	np	np	nn	nn	np	np	nn	nn	nn	nn	nn	np	nn	np	np	nn	np	nn	nn	nn	np	np	np	np
F11761-39:G>T-	<lmxll>	{0-}	(ll,lm)	LGIV-4	8.053	*	0	0		TGCAGCATCAACTGCGTGTTCACCAGCCTCTTTATCCACGAAAGCTTTACAGATCGGAAGAGCGGTTCA	39:G>T	1	1355.21	lm	ll	ll	ll	lm	lm	lm	lm	lm	ll	lm	ll	lm	lm	ll	lm	lm	lm	ll	lm	lm	lm	ll	lm	lm	lm	ll	lm	ll	lm	lm	ll	lm	ll	ll	lm
M00636-19:A>G-LG4	<nnxnp>	{-1}	(nn,np)	LGIV-4	9.554	Fvb4	4862046	3		TGCAGCACTTCAATTCAGAAACACACTAGATTGACTCAATTTAGGAAAAACTGGATCAAGTTATTCACT	19:A>G	0.989583	391.964	nn	np	nn	np	np	nn	nn	nn	nn	nn	np	nn	np	np	nn	nn	np	np	nn	nn	nn	nn	nn	np	nn	np	np	nn	np	nn	nn	np	nn	np	np	nn
F25519-11:C>A-LG4	<lmxll>	{0-}	(ll,lm)	LGIV-4	10.336	Fvb4	321362	1		TGCAGACATGACTAGTGAAAAATGCAACTGCTATATCTATGACATATAACATACAACTATAATATAGAA	11:C>A	0.989583	440.341	lm	lm	ll	ll	lm	lm	ll	lm	lm	ll	lm	ll	lm	lm	ll	lm	lm	lm	ll	lm	ll	lm	ll	lm	lm	lm	lm	lm	ll	lm	lm	ll	lm	ll	ll	lm
M46052-12:C>A-LG4	<nnxnp>	{-1}	(nn,np)	LGIV-4	10.62	Fvb4	6956391	3		TGCAGATCCTCACAGCGCGTGATCGTACTCGCGTTTATACGGTCCTGATGTGACGTCGCTATCAAATCA	12:C>A	0.927083	273.444	nn	np	nn	np	np	nn	nn	nn	nn	nn	np	nn	np	np	nn	nn	np	np	nn	nn	nn	nn	nn	--	--	np	np	nn	np	nn	nn	np	np	np	--	--
M26254-66:C>T-LG4	<nnxnp>	{-0}	(nn,np)	LGIV-4	11.837	Fvb4	10486636	1		TGCAGCTGTATATGGTGAAGCAAGATATATCTGGCCTTCCTTGTGGCCCATTCTGCCTGGGAAGTTCCT	66:C>T	1	389.948	np	nn	np	nn	nn	nn	np	np	np	np	nn	np	nn	nn	np	np	nn	nn	np	np	np	np	np	nn	np	nn	nn	np	nn	np	np	nn	nn	nn	nn	nn
BFACT008-178	<nnxnp>	{-0}	(nn,np)	LGIV-4	12.343	Fvb4	9495322	0		#N/A	#N/A	#N/A	#N/A	np	nn	np	nn	nn	np	np	np	np	np	nn	np	nn	nn	np	np	nn	nn	np	np	np	np	np	nn	np	nn	nn	np	nn	np	np	nn	nn	nn	nn	nn
F15600-61:T>A-LG4	<lmxll>	{0-}	(ll,lm)	LGIV-4	12.744	Fvb4	764021	0		TGCAGATTATTCTAATTGCAACATTATTGAACACATATATGCTCATTACACGATTGAAAACTTACAAAA	61:T>A	1	520.007	lm	lm	ll	ll	lm	ll	lm	lm	lm	ll	lm	ll	lm	lm	ll	lm	lm	lm	ll	lm	lm	lm	ll	lm	lm	lm	lm	lm	ll	ll	lm	ll	lm	ll	ll	lm
UFFxa01H05-240	<lmxll>	{0-}	(ll,lm)	LGIV-4	14.531	Fvb4	1068179	0		#N/A	#N/A	#N/A	#N/A	lm	lm	ll	ll	lm	lm	lm	lm	lm	ll	lm	ll	lm	lm	ll	lm	lm	lm	ll	lm	lm	lm	ll	lm	lm	lm	lm	lm	ll	lm	lm	ll	lm	ll	ll	lm
M37244-30:A>C-	<nnxnp>	{-1}	(nn,np)	LGIV-4	14.598	*	0	0		TGCAGCTTTGCTTGCAACTGTATAACAGAAAAAACGATGGCATCCGAAAAGAAGACTACATACAAGACC	30:A>C	0.979167	404.48	nn	np	nn	nn	np	nn	nn	nn	nn	nn	np	nn	np	np	nn	nn	nn	np	nn	nn	nn	nn	nn	np	nn	np	np	nn	np	nn	nn	np	np	np	np	np
ChFvM207-520/525/530	<efxeg>	{00}	(ee,ef,eg,fg)	LGIV-4	15.237	Fvb4	284801	0		#N/A	#N/A	#N/A	#N/A	fg	ef	eg	eg	ef	fg	fg	ef	fg	eg	ef	eg	ef	ef	eg	fg	ef	ef	eg	fg	fg	fg	eg	ef	fg	ef	ef	fg	ee	fg	fg	ee	ef	ee	ee	ef
M44259-25:G>T-LG4	<nnxnp>	{-1}	(nn,np)	LGIV-4	16.635	Fvb4	31144179	1	2	TGCAGATTCAGCTATACAAGAGTCGGCAACAATGGTAACATAGGTAATGAATTTCACTGTAAACAAGTT	25:G>T	0.9375	362.847	nn	--	nn	np	np	nn	nn	nn	nn	nn	np	nn	np	np	nn	nn	np	np	nn	nn	nn	nn	nn	np	nn	--	nn	nn	np	nn	nn	np	np	np	np	--
F14526-66:T>A-LG4	<lmxll>	{0-}	(ll,lm)	LGIV-4	17.403	Fvb4	1461365	0		TGCAGGAGCTGTCACAAAACCTATTAGCTTTGTCTCTCATCTCCTTGGGTGAAATGAAAGTGCAATTTC	66:T>A	1	474.584	lm	lm	ll	ll	lm	lm	lm	lm	lm	ll	lm	ll	lm	lm	ll	lm	lm	lm	ll	lm	lm	lm	ll	lm	lm	lm	lm	lm	ll	lm	lm	ll	lm	ll	ll	lm
M16717-53:T>G-LG4	<nnxnp>	{-0}	(nn,np)	LGIV-4	18.547	Fvb4	2411403	1		TGCAGGGGTATAATCACATCAGCAAAATGCAATAGTAAGAGGAAGAAAAAGTCTGATTCTTATGCAAGG	53:T>G	1	1440.79	np	nn	np	np	nn	np	np	nn	np	np	nn	np	nn	nn	np	np	nn	nn	np	np	np	np	np	nn	np	nn	nn	np	nn	nn	np	nn	nn	nn	nn	nn
21004-37:C>T-LG4	<hkxhk>	{00}	(h-,kk)	LGIV-4	19.312	Fvb4	10765194	0		TGCAGACAGGTGTGAAGTTGTTATTAGAGTGTTCGGACGAGGATTATCAGGTTGCCATGCTGGTTTCCA	37:C>T	1	771.367	h-	h-	h-	h-	h-	kk	kk	kk	kk	h-	h-	h-	h-	h-	h-	kk	h-	h-	h-	kk	kk	kk	kk	h-	kk	h-	h-	kk	h-	kk	h-	h-	kk	h-	h-	h-
F38270-41:T>C-LG4	<lmxll>	{0-}	(ll,lm)	LGIV-4	20.167	Fvb4	2833521	3		TGCAGCAGTGGACGATTGCTTCTTCATTGAATGACCAGAAATTCTGAGCCTCTCCTCCCTATACAGATT	41:T>C	0.958333	625.297	lm	lm	ll	ll	lm	lm	lm	lm	--	--	lm	--	lm	lm	ll	lm	lm	ll	ll	lm	lm	lm	ll	lm	lm	ll	ll	lm	ll	--	ll	ll	lm	ll	ll	lm
M29052-64:G>A-LG4	<nnxnp>	{-0}	(nn,np)	LGIV-4	20.818	Fvb4	3399906	3		TGCAGATGGTCCAGGACTCAAAGCTGGTTTTGCACTTGTCTGACGTTCAAATGAAATAACGATCGTTAC	64:G>A	1	1004.74	np	nn	np	nn	nn	np	np	nn	np	np	nn	nn	nn	nn	np	np	nn	nn	np	nn	np	np	np	nn	np	nn	nn	nn	nn	np	np	nn	nn	nn	nn	nn
F34805-41:C>T-LG4	<lmxll>	{0-}	(ll,lm)	LGIV-4	22.455	Fvb4	2487220	4		TGCAGGGTAAGTTCCGCAAGAGTTTCATTTTCTTGAGTTCCCTTTCTGGGTTGATGTTGCACAAAAAAA	41:C>T	0.989583	438.453	lm	lm	ll	ll	lm	lm	lm	lm	lm	ll	lm	ll	lm	lm	ll	lm	lm	ll	ll	lm	lm	lm	ll	lm	lm	lm	ll	lm	ll	ll	ll	ll	lm	ll	ll	lm
F38447-57:G>A-LG4	<lmxll>	{0-}	(ll,lm)	LGIV-4	25.002	Fvb4	3716812	0		TGCAGAGATTGGACAAATGACACTAGTAGTGTTGAACCTCACTAAGAACAGTTTTTCGGGCCAAATACC	57:G>A	0.989583	682.126	lm	lm	ll	ll	lm	lm	lm	lm	lm	ll	lm	lm	lm	lm	ll	lm	lm	ll	ll	lm	lm	lm	lm	lm	lm	lm	ll	lm	ll	lm	ll	ll	lm	ll	lm	lm
F11494-18:T>A-LG4	<lmxll>	{0-}	(ll,lm)	LGIV-4	30.882	Fvb4	4871060	0		TGCAGACCAGGAATTTGATACATTCAGGTTTCAAGAGCTCAAAACTAACTTTCCAGACATTGGGAACAC	18:T>A	1	481.186	ll	lm	ll	ll	ll	lm	lm	lm	lm	ll	lm	ll	lm	lm	ll	lm	lm	ll	lm	lm	lm	lm	lm	lm	lm	lm	ll	lm	ll	lm	ll	ll	lm	ll	lm	lm
ChFaM100-126h	<hkxhk>	{01}	(h-,kk)	LGIV-4	32.825	Fvb4	7749283	0		#N/A	#N/A	#N/A	#N/A	h-	kk	h-	h-	h-	h-	h-	h-	h-	h-	kk	h-	kk	kk	h-	h-	kk	h-	h-	h-	h-	h-	h-	kk	h-	kk	h-	h-	h-	h-	h-	h-	kk	h-	kk	kk
F14194-37:A>C-LG4	<lmxll>	{0-}	(ll,lm)	LGIV-4	33.99	Fvb4	5546505	3		TGCAGGTCTGTACTATCTTCTATTCAGGATCTTCTTCATCCTCTTTCCTCTCATGAGTATTACGATTAC	37:A>C	1	359.737	ll	lm	ll	ll	ll	lm	lm	lm	lm	ll	lm	ll	lm	lm	ll	lm	lm	ll	lm	ll	lm	lm	lm	lm	lm	lm	ll	lm	ll	lm	ll	ll	lm	ll	lm	lm
F10740-41:G>A-LG4	<lmxll>	{0-}	(ll,lm)	LGIV-4	39.235	Fvb4	7559460	0		TGCAGACTTAGAGGCAAAATTTGACCTGAAAGTTGATTGGCGAGATCCTTCCTTTGCTGAGGGCTTCCA	41:G>A	1	563.39	ll	lm	ll	ll	ll	lm	lm	lm	lm	lm	lm	ll	lm	lm	ll	lm	lm	ll	lm	lm	lm	lm	lm	lm	lm	lm	ll	lm	ll	lm	ll	ll	ll	ll	lm	lm
F13528-50:C>T-LG4	<lmxll>	{0-}	(ll,lm)	LGIV-4	41.393	Fvb4	7386352	0		TGCAGACACAAAATGGCTGTTTCCATGAGAGATTTGGATCCAGCTTTCCACGGAGCTGGACAAAAGGCG	50:C>T	1	440.914	ll	lm	ll	ll	ll	lm	lm	lm	lm	ll	lm	ll	ll	lm	ll	lm	lm	ll	lm	lm	lm	lm	lm	ll	lm	lm	ll	lm	ll	lm	ll	ll	ll	ll	lm	lm
F12720-8:G>A-LG4	<lmxll>	{0-}	(ll,lm)	LGIV-4	43.665	Fvb4	14430859	0	2	TGCAGGCCGGTCTATCACGTAAACCATTTATCCTGATACAGGTATTCTTTGTGTCCCTTTGATGATCTT	8:G>A	1	1333.47	ll	ll	ll	ll	ll	lm	lm	lm	ll	ll	lm	ll	ll	lm	ll	lm	lm	ll	lm	lm	lm	ll	ll	ll	ll	lm	ll	lm	lm	lm	ll	ll	ll	ll	lm	lm
F34979-27:G>A-LG4	<lmxll>	{0-}	(ll,lm)	LGIV-4	44.163	Fvb4	4164210	4		TGCAGAAAAGTATAAGCCTCTCATAGCGTAACTCACAACAATACACATGCCTAGATGCCACAAAATAAT	27:G>A	1	409.7	ll	lm	ll	ll	ll	lm	lm	lm	lm	ll	lm	ll	ll	lm	ll	lm	lm	ll	lm	lm	lm	ll	lm	lm	ll	ll	ll	lm	ll	lm	ll	ll	ll	ll	lm	lm
F31432-42:C>T-	<lmxll>	{0-}	(ll,lm)	LGIV-4	46.22	*	0	0		TGCAGTAGATTCTGACGCTGCAAGTCCATACTACATTCGTATCTTTGAAAAGTCATTAGCCCCTCCATG	42:C>T	1	468.015	ll	lm	ll	ll	ll	lm	lm	lm	lm	ll	lm	ll	lm	lm	ll	lm	lm	ll	lm	lm	lm	ll	lm	lm	ll	lm	ll	lm	ll	lm	ll	ll	ll	ll	lm	lm
F30186-66:C>G-LG4	<lmxll>	{0-}	(ll,lm)	LGIV-4	47.863	Fvb4	15042457	2		TGCAGTGTAGCTAGTCAGGAGGACATTTTGTGAGATTTATATTTACCTTTTCTTTTTGTAATCAACCAA	66:C>G	0.989583	867.166	ll	lm	ll	ll	ll	lm	lm	lm	lm	ll	lm	ll	lm	lm	ll	lm	lm	ll	lm	lm	lm	ll	lm	lm	ll	lm	ll	lm	lm	ll	ll	ll	ll	ll	lm	lm
F37306-46:T>A-LG4	<lmxll>	{0-}	(ll,lm)	LGIV-4	49.006	Fvb4	14775159	3		TGCAGCGTAAACAGCAAAAAGCCTCAATATGATTGTAAATATCCACTCACCTTTTGTACTATTTCCCAT	46:T>A	1	711.437	ll	lm	ll	ll	ll	lm	lm	lm	lm	ll	lm	ll	lm	lm	ll	lm	lm	ll	lm	lm	lm	ll	lm	lm	ll	lm	ll	lm	ll	lm	ll	ll	ll	ll	lm	lm
F21867-64:A>G-LG4	<lmxll>	{0-}	(ll,lm)	LGIV-4	49.562	Fvb4	937609	3		TGCAGTCGCTTCATAGAATGCTGCATTGGGCTATCAATTGCATGCTTTTATTAGTCTTATTCCTAATGA	64:A>G	1	699.282	ll	lm	ll	ll	ll	lm	lm	lm	lm	ll	lm	ll	lm	lm	ll	lm	lm	ll	lm	lm	lm	ll	lm	lm	ll	lm	ll	lm	ll	lm	ll	ll	ll	ll	ll	lm
F25408-41:A>G-LG4	<lmxll>	{0-}	(ll,lm)	LGIV-4	50.269	Fvb4	13427254	0		TGCAGCATCCTTTTTCCTCCTATGTTTACACAAACCATTTCATTTTTACATCATCTATATTGTCCCCAA	41:A>G	1	282.632	ll	ll	ll	ll	ll	lm	lm	lm	lm	ll	lm	ll	lm	lm	ll	lm	lm	ll	lm	ll	lm	ll	lm	lm	ll	lm	ll	lm	ll	lm	ll	ll	ll	ll	ll	lm
F33540-21:C>G-LG4	<lmxll>	{0-}	(ll,lm)	LGIV-4	51.932	Fvb4	14289932	0		TGCAGAATCAAAGATCAACTCCGAATTGGGAAAAACGAAAAAAAGTAGTGCAAGTTTCAGCTTTGGATT	21:C>G	1	261.723	ll	lm	ll	ll	ll	lm	lm	ll	lm	ll	lm	ll	lm	lm	ll	lm	lm	ll	lm	lm	lm	ll	lm	lm	ll	lm	ll	lm	lm	lm	ll	ll	ll	ll	ll	lm
F29059-6:T>A-LG4	<lmxll>	{0-}	(ll,lm)	LGIV-4	52.455	Fvb4	14962585	1		TGCAGATACGAGTAAATCTCAATCAGAACTTATAGGTGTTCAAATTGGAAGCTCTGATGTTCCTCAGAT	6:T>A	0.979167	364.012	ll	lm	ll	ll	ll	lm	lm	lm	lm	ll	lm	ll	lm	lm	ll	ll	lm	ll	lm	lm	lm	lm	lm	lm	ll	lm	ll	lm	lm	lm	ll	ll	ll	ll	ll	lm
F23341-15:A>G-LG4	<lmxll>	{0-}	(ll,lm)	LGIV-4	53.171	Fvb4	14834151	4		TGCAGCCTGAACACCACCATCAAACTATGATATGCTAGGAAATTGTCACATCTCAAATTACCTAGTGCA	15:A>G	1	413.602	ll	lm	ll	ll	ll	lm	lm	lm	lm	ll	lm	ll	lm	lm	ll	lm	lm	ll	lm	lm	lm	ll	lm	lm	ll	lm	ll	lm	lm	lm	ll	ll	ll	ll	ll	lm
F32314-25:T>C-LG4	<lmxll>	{0-}	(ll,lm)	LGIV-4	54.373	*	0	0		TGCAGTAATAGTCGTTTTGTGCGTTTGGAGATATGCAAGCGATATGAGAGTCAACATATGAGAGTGAAC	25:T>C	0.989583	441.768	ll	lm	ll	ll	ll	lm	lm	lm	lm	ll	lm	ll	lm	lm	ll	lm	lm	ll	lm	lm	lm	lm	lm	ll	ll	lm	ll	lm	lm	lm	ll	ll	ll	ll	lm	lm
F33957-20:C>T-LG4	<lmxll>	{0-}	(ll,lm)	LGIV-4	55.778	Fvb4	14455352	7		TGCAGCCAGCTCGTTCATTTCTTAGCTGGAGAATCTGTTGATGATGGATCTGCATGCGCTGAGGAAGAT	20:C>T	1	417.099	ll	lm	ll	ll	ll	lm	lm	lm	lm	ll	lm	ll	lm	lm	ll	lm	lm	ll	ll	lm	lm	ll	lm	lm	ll	ll	ll	lm	lm	lm	ll	ll	ll	ll	lm	lm
F31661-41:T>C-LG4	<lmxll>	{0-}	(ll,lm)	LGIV-4	57.983	Fvb4	14185267	0		TGCAGAAGAGTTTCAAAAGCCCGAGATCATATCTTTGTTACTACAATTACTGCAAGGCGATCAGTCTAC	41:T>C	0.989583	262.984	ll	lm	ll	ll	ll	lm	lm	lm	lm	ll	lm	ll	lm	lm	ll	ll	ll	ll	lm	lm	ll	ll	lm	lm	ll	lm	ll	lm	lm	lm	ll	ll	ll	ll	lm	lm
F21011-28:G>A-	<lmxll>	{0-}	(ll,lm)	LGIV-4	58.779	*	0	0		TGCAGTCTGTGAAGGCAAGGGAAGTTCTGTTTATGAAAGAAAAAATTATAGAAGGTTGATCGGGTGCAA	28:G>A	1	654.422	ll	lm	ll	ll	ll	lm	lm	lm	lm	ll	ll	ll	lm	lm	ll	lm	ll	ll	lm	lm	lm	ll	lm	lm	ll	lm	ll	lm	ll	lm	ll	ll	ll	ll	lm	lm
F21176-51:G>A-LG4	<lmxll>	{0-}	(ll,lm)	LGIV-4	60.219	Fvb4	18430394	2		TGCAGGAGAGCCAGCTGGAGAAGCAGCTGCATAAATGTAGTGGTACATACAGTTAGCAGCAGATCAAAA	51:G>A	0.989583	325.347	ll	lm	ll	ll	ll	lm	ll	lm	ll	ll	ll	ll	lm	lm	ll	lm	ll	ll	ll	lm	lm	ll	lm	ll	ll	lm	ll	lm	--	ll	ll	ll	ll	ll	lm	lm
F36332-53:T>C-LG4	<lmxll>	{0-}	(ll,lm)	LGIV-4	62.291	Fvb4	15816273	4		TGCAGCTCAGAAATGAGAAAAATTTGAAGTTACTTCTGTAATGAGGGAATAAATGACAGAAGACATTTT	53:T>C	1	408.472	ll	lm	ll	lm	ll	lm	lm	lm	lm	lm	ll	ll	lm	lm	ll	lm	ll	ll	lm	ll	lm	ll	lm	ll	ll	lm	ll	lm	lm	lm	ll	ll	ll	ll	lm	lm
F33763-67:C>T-LG5	<lmxll>	{0-}	(ll,lm)	LGIV-4	63.641	Fvb5	15371878	0		TGCAGAATTTCAAGTATAGATATAGGTATACTACACTAATGTACCAAATCGCCACCAATGTCAAATCCG	67:C>T	0.979167	663.337	ll	lm	ll	--	ll	lm	lm	lm	lm	lm	ll	ll	lm	lm	lm	lm	ll	ll	lm	lm	lm	ll	lm	lm	ll	lm	ll	lm	ll	lm	ll	ll	ll	ll	lm	lm
F00476-65:C>T-LG4	<lmxll>	{0-}	(ll,lm)	LGIV-4	65.227	Fvb4	16930941	6		TGCAGCAGGTGGGGCATGAGTTTATACTTTATACTGCAACATCTAATCCGACGCCAGGACTTCTTCTTT	65:C>T	0.979167	406.715	ll	lm	ll	ll	ll	lm	lm	lm	lm	lm	ll	ll	lm	lm	lm	lm	ll	ll	lm	lm	lm	ll	lm	lm	ll	lm	ll	lm	lm	lm	ll	ll	ll	ll	lm	--
F11015-34:A>G-LG4	<lmxll>	{0-}	(ll,lm)	LGIV-4	74.052	Fvb4	20671242	0		TGCAGTTCTCAAATCCAGCAACATCACATAGGGGAGCATCTTCTTTTCCACTTCCATATGCCCTGAATA	34:A>G	1	353.446	ll	ll	ll	ll	ll	lm	lm	ll	lm	lm	ll	lm	lm	ll	lm	lm	ll	ll	ll	lm	ll	ll	lm	lm	ll	lm	ll	ll	lm	ll	ll	ll	ll	ll	lm	lm
F26968-8:C>G-LG4	<lmxll>	{0-}	(ll,lm)	LGIV-4	75.707	Fvb4	22151156	7		TGCAGAATCAATGAATCGCATTGATATTTAGGCTGATATATATACTGCTAAGTGCTTTGGAGATTACAG	8:C>G	1	841.86	ll	lm	ll	ll	ll	lm	ll	lm	lm	lm	ll	lm	lm	ll	lm	lm	ll	ll	lm	lm	ll	ll	lm	lm	ll	lm	ll	ll	lm	ll	ll	ll	ll	ll	lm	lm
F16224-59:A>C-LG4	<lmxll>	{0-}	(ll,lm)	LGIV-4	77.579	Fvb4	22078392	0		TGCAGGAAGAACGCAGGGCAGTTTGATCTCAATTCAGTTCTTTCCAAATCCGTCATCAAATGCCCCGAG	59:A>C	1	1116.26	ll	lm	ll	ll	ll	lm	lm	lm	lm	lm	ll	lm	lm	ll	lm	lm	ll	ll	lm	lm	ll	ll	lm	lm	ll	lm	ll	ll	lm	ll	ll	ll	ll	ll	lm	lm
F19673-41:G>A-LG4	<lmxll>	{0-}	(ll,lm)	LGIV-4	78.516	Fvb4	22992630	0		TGCAGGCCTTCACCAGGCAATTCCTAAACACATCAATAAACGCAGAATCAGGCAGATTTTGAGAAAAAT	41:G>A	1	1546.16	ll	lm	ll	ll	ll	lm	lm	lm	lm	lm	ll	lm	lm	ll	lm	lm	ll	ll	ll	lm	ll	ll	lm	lm	ll	lm	ll	ll	lm	ll	ll	ll	ll	ll	lm	lm
F13662-28:G>A-LG4	<lmxll>	{0-}	(ll,lm)	LGIV-4	79.447	Fvb4	23366561	0		TGCAGGCATACACAGAAAATAGGAAAAAGAACGATAGTCCAAAACCAGTTCCGCTAACTATGCCTTGTC	28:G>A	1	444.889	ll	lm	ll	ll	ll	lm	lm	lm	lm	lm	ll	lm	lm	ll	lm	lm	ll	ll	ll	lm	ll	ll	lm	lm	ll	lm	ll	ll	lm	ll	ll	ll	ll	ll	lm	lm
F15641-12:A>G-LG4	<lmxll>	{0-}	(ll,lm)	LGIV-4	80.8	Fvb4	23228082	1		TGCAGTAAAAGAAATCAACTTTGTACTTCACAAACAATAAAAACAGTCTCTTTCATCCTTTATGGCATC	12:A>G	1	412.45	ll	lm	ll	ll	ll	lm	lm	lm	lm	lm	ll	lm	lm	ll	lm	lm	ll	ll	ll	lm	ll	ll	lm	lm	ll	lm	ll	ll	ll	ll	ll	ll	ll	ll	lm	lm
F11736-36:C>T-LG4	<lmxll>	{0-}	(ll,lm)	LGIV-4	81.526	Fvb4	23357046	0		TGCAGAATGGGATTGTCTGTTGTCTGAAATGGATTTCTATTTCTCAGGCTTGGGAAGGGAGGGCGTATG	36:C>T	1	367.695	ll	lm	ll	ll	ll	lm	lm	lm	lm	lm	ll	lm	lm	ll	lm	lm	ll	ll	ll	lm	ll	ll	lm	lm	ll	lm	ll	ll	lm	ll	ll	ll	ll	ll	lm	lm
F27751-65:C>G-LG4	<lmxll>	{0-}	(ll,lm)	LGIV-4	82.413	Fvb4	23126736	1		TGCAGGTTATTATTGAAAGATATTCAAGGACAGACCTGCCTGAAATGGAAAAGAAAAAGTATGTTCTAG	65:C>G	0.989583	577.873	ll	lm	ll	ll	ll	lm	lm	lm	lm	lm	ll	ll	lm	ll	lm	lm	ll	ll	ll	lm	ll	ll	lm	lm	ll	lm	ll	ll	lm	ll	ll	ll	ll	ll	lm	lm
F10756-15:G>T-LG4	<lmxll>	{0-}	(ll,lm)	LGIV-4	83.247	Fvb4	23324057	0		TGCAGCCATCATTATGGCCTTGAGCCGCTTTGCCTGATCATCAATCAAGTCATCATATAAGTCTCTGAC	15:G>T	1	448.695	ll	lm	ll	ll	ll	lm	lm	lm	lm	lm	ll	lm	lm	ll	ll	lm	ll	ll	ll	lm	ll	ll	lm	lm	ll	lm	ll	ll	lm	ll	ll	ll	ll	ll	ll	lm
F17675-6:T>C-LG4	<lmxll>	{0-}	(ll,lm)	LGIV-4	84.483	Fvb4	23214942	0		TGCAGGTCAGACATAAGAAATCAAAATGCTTCATCTTTCAGAAAATAACACACATCAGAAAAGAAAATA	6:T>C	1	491.5	ll	lm	ll	ll	ll	lm	lm	ll	lm	lm	ll	lm	lm	ll	lm	ll	ll	ll	ll	lm	ll	ll	lm	lm	ll	lm	ll	ll	lm	ll	ll	ll	ll	ll	lm	lm
F28379-34:A>T-	<lmxll>	{0-}	(ll,lm)	LGIV-4	85.957	*	0	0		TGCAGCACAATGTTCAATGCAAATCAAAATGCACACTAGTAATCCAATCCATTATAAACTCAAAGAAAT	34:A>T	1	410.431	ll	lm	ll	ll	ll	lm	lm	ll	ll	lm	ll	ll	lm	ll	lm	lm	ll	ll	ll	lm	ll	ll	lm	lm	ll	lm	ll	ll	ll	ll	ll	ll	ll	ll	lm	lm
UDF005-214	<lmxll>	{0-}	(ll,lm)	LGIV-4	87.144	Fvb4	26212665	0		#N/A	#N/A	#N/A	#N/A	ll	lm	ll	ll	ll	lm	lm	ll	lm	lm	ll	lm	lm	ll	lm	lm	ll	ll	ll	lm	ll	ll	lm	lm	ll	lm	ll	ll	lm	ll	lm	ll	ll	ll	lm	lm
F13609-57:C>T-LG4	<lmxll>	{0-}	(ll,lm)	LGIV-4	87.742	Fvb4	24458753	3		TGCAGCATTCAGACAATATTGAACACATTCCTACTAGGTCTGGATAAAGACCCTCCTCATATGTGTGAT	57:C>T	1	1058.42	ll	lm	ll	ll	ll	lm	lm	ll	lm	lm	ll	lm	lm	ll	lm	lm	ll	ll	ll	lm	ll	ll	lm	lm	ll	lm	ll	ll	lm	ll	lm	ll	ll	ll	lm	lm
F30005-47:G>A-LG4	<lmxll>	{0-}	(ll,lm)	LGIV-4	88.657	Fvb4	26461749	11		TGCAGTAATAAGATTCTAGTTAGTTGAAAGACAGTTATAGCTAGGTAGTCTGCAACAGATATGTACTAA	47:G>A	1	427.845	ll	lm	ll	ll	ll	lm	lm	ll	lm	ll	ll	lm	lm	ll	ll	ll	ll	ll	ll	lm	ll	ll	lm	lm	ll	lm	ll	ll	ll	ll	lm	ll	ll	ll	lm	lm
F27882-48:A>G-LG4	<lmxll>	{0-}	(ll,lm)	LGIV-4	89.857	Fvb4	26473941	2		TGCAGCACCAAAACCATAAGGTATTGCATAAAGTGTTGAAATGGTCTGAAGACTATCCGAAAACAAAAT	48:A>G	1	530.803	ll	lm	ll	ll	ll	lm	lm	ll	lm	lm	ll	lm	lm	ll	lm	ll	ll	ll	ll	ll	ll	ll	lm	lm	ll	lm	ll	ll	lm	ll	lm	ll	ll	ll	lm	ll
F13669-24:A>G-LG4	<lmxll>	{0-}	(ll,lm)	LGIV-4	90.821	Fvb4	26601202	1		TGCAGCAGTAGTAACAATTTGCACAGGAAAATGAAGTGTATAAAGTCGGATACAAACCTAAACGCAATA	24:A>G	1	1365.36	ll	lm	ll	ll	ll	lm	lm	ll	lm	lm	ll	lm	lm	ll	lm	lm	ll	ll	ll	lm	ll	ll	lm	ll	ll	lm	ll	ll	ll	ll	lm	ll	ll	ll	lm	lm
F28038-6:C>T-LG4	<lmxll>	{0-}	(ll,lm)	LGIV-4	91.443	Fvb4	26571163	2		TGCAGCCTTCCATCAGGATCTGTTGTAACGAGGAATGGAGATGTCAAGGATTTGCGCTTTGTGACACTT	6:C>T	1	440.703	ll	lm	ll	ll	ll	lm	lm	ll	lm	lm	ll	lm	lm	ll	lm	lm	ll	ll	ll	lm	ll	ll	lm	ll	ll	ll	ll	ll	lm	ll	ll	ll	ll	ll	lm	lm
F18552-14:C>T-LG4	<lmxll>	{0-}	(ll,lm)	LGIV-4	93.099	Fvb4	32155427	2		TGCAGTCCGCGAAGCAGTTTGTAAAGTCATAGAGAAGGTCATTAGCAGTATTTCACCTCTTTCTTCTCT	14:C>T	1	362.964	ll	lm	ll	ll	ll	lm	lm	ll	lm	lm	ll	ll	lm	ll	lm	lm	ll	ll	ll	ll	ll	ll	lm	ll	ll	lm	ll	ll	lm	ll	lm	ll	ll	ll	lm	lm
F30058-25:A>G-LG4	<lmxll>	{0-}	(ll,lm)	LGIV-4	93.797	Fvb4	27267581	3		TGCAGAACCAAGCTTCATCTATGAAATCACAGAGGTTGGAATGAACCAGCACAAACATCAAGAAACCAA	25:A>G	1	447.372	ll	lm	ll	ll	ll	lm	lm	ll	lm	lm	ll	lm	lm	ll	lm	lm	ll	ll	ll	lm	ll	ll	lm	ll	ll	lm	ll	ll	lm	ll	lm	ll	ll	ll	ll	lm
F23832-37:C>T-LG4	<lmxll>	{0-}	(ll,lm)	LGIV-4	94.479	Fvb4	26925169	5		TGCAGACTTTGGCCTTGAAATAAGATGAGAAGAACCACTGCTTGCATGTAAAGCAGAAAATAATTACAG	37:C>T	0.989583	680.058	ll	lm	ll	ll	ll	lm	lm	ll	lm	lm	ll	lm	lm	ll	lm	lm	ll	--	ll	lm	ll	ll	lm	ll	ll	lm	ll	ll	lm	ll	lm	ll	ll	ll	lm	lm
F14784-40:G>T-LG4	<lmxll>	{0-}	(ll,lm)	LGIV-4	95.48	Fvb4	26872034	0		TGCAGGTGAGGAGACAGTGTGCCCACTATTTTGGCGTGACGATCAGTGAGCAACAAGCCAAGTCGGGGA	40:G>T	1	1230.63	ll	lm	ll	ll	ll	ll	lm	ll	lm	ll	ll	lm	lm	ll	lm	ll	ll	ll	ll	lm	ll	ll	lm	ll	ll	lm	ll	ll	lm	ll	lm	ll	ll	ll	lm	lm
F35755-21:C>T-LG5	<lmxll>	{0-}	(ll,lm)	LGIV-4	96.969	Fvb4	27009505	0		TGCAGCGAAGAACCCTGGCAGCCATTTCTATAGAATCAGATTGATTAGTTGCCTTTTTTTATTGCTAAT	21:C>T	0.96875	306.126	ll	lm	ll	ll	ll	lm	ll	ll	lm	ll	ll	lm	lm	ll	lm	lm	ll	ll	ll	lm	ll	ll	ll	ll	ll	ll	ll	ll	--	ll	lm	ll	ll	ll	lm	lm
ChFvM232-169	<lmxll>	{0-}	(ll,lm)	LGIV-4	98.169	Fvb4	27423096	0		#N/A	#N/A	#N/A	#N/A	ll	lm	ll	ll	ll	lm	lm	ll	lm	lm	ll	lm	lm	--	lm	lm	ll	ll	ll	lm	ll	ll	lm	ll	ll	lm	ll	ll	lm	ll	lm	ll	ll	ll	lm	lm
F12191-49:G>C-LG4	<lmxll>	{0-}	(ll,lm)	LGIV-4	98.925	Fvb4	27676228	0		TGCAGAAGTATGAGGTGATTCCATAGCAAGTAACAGAAATCTAACTGGAGAAGAAACCACCTCCAAATA	49:G>C	1	367.211	ll	lm	ll	ll	ll	lm	lm	ll	lm	lm	ll	lm	lm	ll	lm	lm	ll	ll	ll	lm	ll	ll	lm	ll	ll	lm	ll	ll	lm	ll	lm	ll	ll	ll	lm	lm
F14906-30:C>T-LG4	<lmxll>	{0-}	(ll,lm)	LGIV-4	100.153	Fvb4	27718828	0		TGCAGAGGCTGATGGGTTTTCTCCTGGGAGCAGAAAAGGGTCTGAAAAAGTTAGGACCTTGAAGGGTTT	30:C>T	1	1645.46	ll	lm	ll	ll	ll	lm	lm	ll	lm	lm	ll	lm	lm	ll	lm	lm	ll	ll	ll	lm	ll	ll	lm	ll	ll	lm	ll	ll	lm	ll	lm	ll	ll	ll	lm	ll
F26311-43:T>C-LG4	<lmxll>	{0-}	(ll,lm)	LGIV-4	102.175	Fvb4	27974668	1		TGCAGATTGACAAAAACCATTTGATTGTCATGATGAATAGAACTAGCAGCTTTCAGGTGAACATCATCG	43:T>C	1	355.352	ll	lm	ll	ll	ll	lm	lm	ll	lm	lm	ll	lm	lm	ll	lm	lm	ll	ll	ll	lm	ll	ll	lm	ll	ll	ll	ll	ll	lm	ll	lm	ll	ll	ll	lm	lm
F27067-54:A>T-	<lmxll>	{0-}	(ll,lm)	LGIV-4	102.61	*	0	0		TGCAGATCTGCTCTATCTGCCTATCCTACCACACTTGAAGAGGTCTGTTTCTAAACTTCCTATCCTCCA	54:A>T	0.989583	533.48	ll	lm	ll	ll	ll	ll	lm	ll	lm	lm	ll	lm	lm	ll	lm	lm	ll	ll	ll	lm	ll	ll	lm	ll	ll	lm	--	ll	lm	ll	lm	ll	ll	ll	lm	lm
F29335-11:G>C-LG4	<lmxll>	{0-}	(ll,lm)	LGIV-4	103.484	Fvb4	28456116	7		TGCAGCAAAAAGAAACCAGCAGCAAAGTTATCATTCTCAGAGAAGAGCGCACAAACCGTTCAGATTTCT	11:G>C	1	505.002	ll	lm	ll	ll	ll	lm	lm	ll	lm	lm	ll	lm	lm	ll	lm	lm	ll	ll	ll	lm	ll	ll	lm	ll	ll	lm	ll	ll	lm	ll	lm	ll	ll	ll	lm	ll
F21876-23:A>G-	<lmxll>	{0-}	(ll,lm)	LGIV-4	103.983	*	0	0		TGCAGGGTCACTAATCATGCTAAAAGAGATGGCCAATTGCTATTTGCATATATGTTTGTAAGTCAGTAT	23:A>G	1	669.705	ll	lm	ll	ll	ll	lm	lm	ll	lm	lm	ll	lm	lm	ll	lm	lm	ll	ll	ll	lm	ll	ll	lm	ll	ll	lm	ll	ll	ll	ll	lm	ll	ll	ll	lm	lm
F29543-30:T>A-LG4	<lmxll>	{0-}	(ll,lm)	LGIV-4	105.248	Fvb4	29967406	4		TGCAGGAACTGTCTGAATCCAATTCAAGTTTCATGAACGATGCTGATGTGTCACATGATTTAGTTGATT	30:T>A	0.989583	474.918	ll	lm	ll	ll	lm	lm	lm	ll	lm	lm	ll	lm	lm	ll	lm	lm	ll	ll	ll	lm	ll	ll	lm	ll	ll	lm	ll	ll	lm	ll	lm	ll	ll	ll	lm	lm
F28064-39:G>A-LG4	<lmxll>	{0-}	(ll,lm)	LGIV-4	105.752	Fvb4	28817081	3		TGCAGAAGAAAGCCTTCCAAACTCAAAATTTTCATGGTGGTGAAAATTATGGTGCAATCTTCCTTTCCT	39:G>A	1	395.631	ll	lm	ll	ll	ll	lm	lm	ll	lm	lm	ll	lm	lm	ll	lm	lm	ll	ll	ll	lm	ll	ll	lm	ll	ll	lm	ll	ll	ll	ll	ll	ll	ll	ll	lm	lm
ChFaM138-305	<lmxll>	{0-}	(ll,lm)	LGIV-4	106.882	-	0	0		#N/A	#N/A	#N/A	#N/A	ll	lm	ll	ll	lm	lm	lm	ll	lm	lm	ll	lm	lm	ll	lm	lm	ll	ll	ll	lm	ll	ll	lm	ll	ll	lm	ll	ll	lm	ll	lm	ll	ll	ll	lm	lm
ChFaM023-151h	<hkxhk>	{11}	(h-,kk)	LGIV-4	107.845	Fvb4	32483167	0		#N/A	#N/A	#N/A	#N/A	h-	h-	kk	kk	h-	h-	h-	kk	h-	h-	h-	h-	h-	h-	h-	h-	h-	kk	h-	h-	kk	h-	h-	kk	h-	h-	h-	h-	h-	kk	h-	kk	h-	kk	h-	h-
F23989-14:G>A-LG4	<lmxll>	{0-}	(ll,lm)	LGIV-4	109.055	Fvb4	28033908	3		TGCAGGAAGGTCATGTTCAAGTGGTTAGTCCTCCAAATATTGATACCAAGGAGAACAGGTTACTAGGAG	14:G>A	0.989583	385.28	ll	ll	ll	ll	ll	lm	lm	ll	ll	lm	ll	ll	ll	ll	lm	ll	ll	ll	ll	lm	ll	ll	lm	ll	ll	lm	ll	ll	ll	ll	lm	ll	ll	ll	lm	lm
F21058-43:G>A-LG4	<lmxll>	{0-}	(ll,lm)	LGIV-4	111.614	Fvb4	28542095	2		TGCAGTAGAATACTCATGTTCTTTGCCCTGATGATGCCATGAGGAGAGCGACAGCAACAATAAACATAA	43:G>A	1	1199.31	ll	lm	ll	ll	ll	lm	lm	ll	ll	lm	ll	lm	lm	ll	lm	lm	ll	ll	ll	lm	ll	ll	lm	ll	ll	ll	ll	ll	lm	ll	lm	ll	ll	ll	lm	lm
ChFaM148-156/158	<hkxhk>	{00}	(hh,hk,kk)	LGIV-4	114.765	-	0	0		#N/A	#N/A	#N/A	#N/A	hk	kk	hh	hh	kk	hk	hk	hh	hk	kk	hh	hk	hk	hk	hk	kk	hk	hh	hk	kk	hh	hk	kk	hh	hk	hk	kk	hk	kk	hh	kk	hh	kk	hk	hk	hk
14585-53:G>A-LG4	<hkxhk>	{00}	(h-,kk)	LGIV-4	117.423	Fvb4	31029525	0		TGCAGTGAAAGACGAAAGTATAGAGGAGGAGGATGATGGAGGATAGAGCATGAGTATAAACAACAAACA	53:G>A	1	1584.99	h-	kk	h-	h-	kk	h-	h-	h-	kk	kk	h-	h-	h-	h-	h-	kk	h-	h-	h-	kk	h-	h-	kk	h-	h-	h-	h-	h-	kk	h-	kk	h-	kk	h-	h-	h-
31832-5:G>C-	<hkxhk>	{00}	(h-,kk)	LGIV-4	119.531	*	0	0		TGCAGGAAAGAACTGTTACAAATATTGTTGTAAATCGTAAAGATTAGTTGGTTCACAATTTGCTTGGTT	5:G>C	1	949.898	h-	kk	h-	h-	kk	h-	h-	h-	h-	kk	h-	h-	h-	h-	h-	kk	h-	h-	h-	kk	h-	h-	kk	h-	h-	h-	kk	h-	kk	h-	kk	h-	kk	h-	h-	h-
35734-8:G>A-	<hkxhk>	{00}	(h-,kk)	LGIV-4	121.641	*	0	0		TGCAGTATGTATGTCAAGTAGCCACTTCTAAATCCCTAGTACGCTACGTATATATACAAACCTGTCCAT	8:G>A	1	853.421	h-	kk	h-	h-	kk	h-	h-	h-	h-	kk	h-	h-	h-	h-	h-	kk	h-	h-	h-	kk	h-	h-	kk	h-	h-	h-	kk	h-	kk	h-	kk	h-	kk	h-	h-	h-
11459-66:C>T-LG4	<hkxhk>	{00}	(h-,kk)	LGIV-4	124.197	Fvb4	32016694	0		TGCAGGCATATGACATACCCCTGTTTTCAAGAAGACCAACATCCAGGTGATTCTGACTCATCATCTCTC	66:C>T	1	815.136	h-	kk	h-	h-	kk	h-	h-	h-	h-	kk	h-	h-	h-	h-	h-	kk	h-	h-	h-	kk	h-	h-	kk	h-	h-	h-	kk	h-	kk	h-	kk	h-	kk	h-	h-	h-
M13799-15:T>G-LG5	<nnxnp>	{-0}	(nn,np)	LGV-1	0	Fvb5	1554345	0		TGCAGGTTTCCCTTTTGATATAGTTACCATAAAGGCTCTCATCTTGGTACGTAGCTATATAGCTCCTTA	15:T>G	1	316.886	nn	np	nn	nn	nn	nn	np	np	np	np	np	nn	nn	nn	np	np	np	np	nn	nn	np	np	np	nn	nn	nn	nn	np	nn	nn	np	np	np	np	np	nn
F12221-42:A>C-	<lmxll>	{1-}	(ll,lm)	LGV-1	4.949	*	0	0		TGCAGTTCTACAGAGATCTATGCTAAAAAATAGTATAAAGACAATGAACATATTACAGATCGGAAGAGC	42:A>C	1	418.807	lm	lm	ll	ll	ll	ll	lm	lm	ll	lm	lm	lm	ll	lm	lm	ll	lm	ll	lm	ll	lm	lm	ll	ll	ll	lm	ll	lm	ll	ll	lm	ll	lm	lm	lm	lm
M33202-50:A>G-LG5	<nnxnp>	{-1}	(nn,np)	LGV-1	9.206	Fvb5	147305	0		TGCAGTGTTATGTTCCTACTATAATCTTGTATGGCTATGAGGTTTATAGTATCATGTTTATGTTTGGTT	50:A>G	0.96875	325.893	np	nn	nn	np	np	np	nn	np	np	nn	nn	nn	np	nn	np	np	np	nn	np	np	nn	nn	nn	np	np	--	np	nn	np	nn	nn	--	np	np	nn	nn
15171-16:G>A-LG5	<hkxhk>	{10}	(h-,kk)	LGV-1	10.556	Fvb5	2917696	0		TGCAGAAGCTCAAGACGACTTGCTATGACCCTCTGTCATTTGTAAAGGTGCAACTGCAACTCTTAGAGA	16:G>A	1	723.751	h-	kk	h-	h-	h-	h-	kk	kk	h-	kk	kk	kk	h-	kk	kk	h-	kk	h-	h-	h-	kk	kk	h-	h-	h-	h-	h-	kk	h-	h-	kk	h-	h-	kk	kk	kk
F16832-46:G>A-LG5	<lmxll>	{1-}	(ll,lm)	LGV-1	10.824	Fvb5	3954561	1		TGCAGATGGAAGAATCGTTGCTGTAAAAAGGTCCAACATAGTTGATGAAGGCGAAGTTGGACAATTCAT	46:G>A	1	670.839	lm	lm	ll	ll	ll	ll	lm	lm	lm	lm	lm	lm	ll	lm	lm	lm	lm	ll	lm	ll	lm	lm	ll	ll	ll	lm	ll	lm	ll	ll	lm	ll	lm	lm	lm	lm
11324-64:G>A-LG5	<hkxhk>	{10}	(h-,kk)	LGV-1	13.253	Fvb5	861179	0		TGCAGAAGAATTCCCTTGTTACAATATTCCATACTGCGGTAATACAATGCTATTACATTTGGATGTTCA	64:G>A	1	814.256	h-	kk	h-	h-	h-	h-	kk	kk	h-	kk	kk	kk	h-	kk	kk	h-	h-	h-	h-	h-	kk	kk	h-	h-	h-	h-	h-	kk	h-	kk	kk	kk	h-	h-	kk	h-
M11115-55:G>A-LG5	<nnxnp>	{-1}	(nn,np)	LGV-1	13.767	Fvb5	729576	3		TGCAGTTCAACGGAGAACTTTATCTTTTAGCTACTGATCAGGGTTACCTGAATCAGCATGATTTGGTGT	55:G>A	1	639.216	np	nn	np	np	np	np	nn	np	np	nn	nn	nn	np	nn	np	nn	np	nn	np	np	nn	nn	nn	np	np	nn	np	nn	np	nn	nn	nn	np	np	nn	np
F20598-18:A>G-LG5	<lmxll>	{1-}	(ll,lm)	LGV-1	14.998	Fvb5	6151816	0		TGCAGTTGGTGCTAATGGATCTGGAAAGACAAACTTCTTCCATGGTAAGTAACTACTAAACAGGATTCT	18:A>G	1	480.649	lm	lm	ll	ll	ll	ll	lm	lm	lm	ll	lm	lm	ll	lm	lm	lm	lm	lm	lm	ll	lm	lm	lm	ll	ll	lm	lm	lm	ll	ll	lm	ll	lm	lm	lm	lm
EMFvi108-188	<nnxnp>	{-1}	(nn,np)	LGV-1	15.7	Fvb5	39834	0		#N/A	#N/A	#N/A	#N/A	np	nn	np	np	np	np	nn	np	np	nn	nn	nn	np	nn	np	np	np	nn	np	np	nn	nn	nn	np	np	np	np	nn	np	nn	nn	nn	np	np	nn	np
ChFaM106-155h	<hkxhk>	{10}	(h-,kk)	LGV-1	16.144	Fvb5	1893708	0		#N/A	#N/A	#N/A	#N/A	h-	kk	h-	h-	h-	h-	kk	h-	h-	kk	kk	kk	h-	kk	--	h-	h-	h-	h-	h-	kk	kk	h-	h-	h-	h-	h-	kk	h-	h-	kk	h-	h-	h-	kk	h-
24726-36:C>T-	<hkxhk>	{10}	(h-,kk)	LGV-1	17.093	*	0	0		TGCAGAATCGTTTCACATCTGCAAAACAGTAAAATGCTGATCAGTGTTTTGTGCCTTGAAGAAAATTCA	36:C>T	1	908.291	h-	kk	h-	h-	h-	h-	kk	h-	h-	kk	kk	kk	h-	kk	h-	h-	h-	h-	h-	h-	kk	kk	h-	h-	h-	h-	h-	kk	h-	h-	kk	h-	h-	h-	kk	h-
ChFaM109-156h	<hkxhk>	{10}	(h-,kk)	LGV-1	17.371	Fvb5	3629959	0		#N/A	#N/A	#N/A	#N/A	h-	kk	h-	h-	h-	h-	kk	h-	h-	kk	kk	kk	h-	kk	h-	h-	h-	h-	h-	h-	kk	kk	h-	h-	h-	h-	h-	kk	h-	h-	kk	h-	h-	h-	kk	h-
ChFaM044-178/188	<hkxhk>	{10}	(hh,hk,kk)	LGV-1	17.553	Fvb5	2727520	0		#N/A	#N/A	#N/A	#N/A	hk	kk	hh	hh	hh	hh	kk	hk	hk	kk	kk	kk	hk	kk	hk	hk	hk	hk	hh	hh	kk	kk	hk	hh	hh	hh	hk	kk	hh	hk	kk	hk	hk	hk	kk	hk
38845--LG5	<hkxhk>	{10}	(h-,kk)	LGV-1	18.091	Fvb5	10491258	2		TGCAGTAAACTGCAACAAACGCTCTTATTCTTTTTCCTGTAAACTGTTTTTCAAACTGCTTTGCAGTTA	0	1	686.25	h-	kk	h-	h-	h-	h-	kk	h-	h-	kk	kk	kk	h-	kk	h-	h-	h-	h-	h-	h-	kk	kk	h-	h-	h-	h-	h-	kk	h-	h-	kk	kk	h-	h-	kk	h-
M34984-47:G>A-LG5	<nnxnp>	{-0}	(nn,np)	LGV-1	18.369	Fvb5	2813907	2		TGCAGTTGGTATGCTGACTGCTACAATCATTCCCAGATTGTTGAACCGAAGCTGAAGATGCAAATATCA	47:G>A	0.989583	381.064	np	np	nn	nn	nn	nn	np	np	nn	np	np	np	nn	np	np	np	np	np	nn	nn	np	np	np	nn	nn	nn	nn	np	nn	np	np	np	np	nn	np	np
21665-44:T>C-LG5	<hkxhk>	{10}	(h-,kk)	LGV-1	19.35	Fvb5	1201802	2		TGCAGAACTGATCAGTTGGATTCCAAGCTAGGCTAGGATTGATATGAGGAATTTCAGAGCATACCCTTT	44:T>C	1	626.7	h-	kk	h-	h-	h-	h-	kk	h-	h-	kk	kk	kk	h-	kk	h-	kk	h-	h-	h-	h-	kk	kk	kk	h-	h-	h-	h-	kk	kk	h-	kk	h-	h-	h-	kk	h-
ChFaM196-142h	<hkxhk>	{10}	(h-,kk)	LGV-1	20.56	Fvb5	3861009	0		#N/A	#N/A	#N/A	#N/A	h-	kk	h-	h-	--	h-	kk	h-	h-	kk	kk	kk	h-	kk	h-	h-	h-	h-	h-	h-	kk	kk	h-	h-	h-	h-	h-	kk	h-	h-	kk	h-	h-	h-	kk	h-
10919-15:T>G-	<hkxhk>	{10}	(h-,kk)	LGV-1	20.721	Fvb6	1356682	6		TGCAGCGATCATTCCTTCCCATAATCAGTGTTGCAGAGAAACAAAGGTTCATGCATTACAGATCGGAAG	15:T>G	1	761.389	h-	kk	h-	h-	kk	h-	kk	h-	h-	kk	kk	kk	kk	kk	h-	h-	h-	h-	h-	h-	kk	kk	h-	h-	h-	h-	h-	kk	h-	h-	kk	h-	h-	h-	kk	h-
F27289-27:C>G-	<lmxll>	{1-}	(ll,lm)	LGV-1	21.62	*	0	0		TGCAGGTAGCAATAATCAATGTTACTACTACCTACCAAAAACAAAAGGAATCCAAGCTTTTGTTCAATA	27:C>G	1	1059.6	lm	lm	ll	ll	ll	lm	lm	lm	lm	lm	lm	lm	lm	lm	lm	lm	lm	lm	lm	ll	lm	lm	lm	ll	ll	lm	lm	lm	ll	ll	lm	ll	lm	lm	lm	lm
22257-11:T>C-LG5	<hkxhk>	{10}	(h-,kk)	LGV-1	21.927	Fvb5	3551518	0		TGCAGCTGTTCTATGTCACCTACCTAAAATTTCAAAATTCAGTATTTTCTAACGTAGATCATACAATTT	11:T>C	1	908.87	h-	kk	h-	h-	h-	h-	kk	h-	h-	kk	kk	kk	h-	kk	h-	h-	h-	h-	h-	h-	kk	kk	h-	h-	h-	h-	h-	kk	h-	h-	kk	h-	h-	h-	kk	h-
20605-51:A>G-LG5	<hkxhk>	{10}	(h-,kk)	LGV-1	22.826	Fvb5	3858376	0		TGCAGTATAGTGCAGGGCTCTTATTTTACTATGGAGTCAGCATAGTAGGGTACTGGGCTTATGGTGCAA	51:A>G	1	908.211	h-	kk	h-	h-	h-	h-	kk	h-	h-	kk	kk	kk	h-	kk	h-	h-	h-	kk	h-	h-	kk	kk	kk	h-	h-	h-	h-	kk	h-	h-	kk	h-	h-	kk	kk	h-
F42894-30:C>T-	<lmxll>	{1-}	(ll,lm)	LGV-1	23.246	*	0	0		TGCAGTCTGCTGTTGGCCTGTTGCTATGCTCTACTTGATAAAGATATTGCAATTTGGTTCAAGTTTTCA	30:C>T	0.947917	445.964	lm	lm	ll	ll	ll	lm	lm	lm	lm	lm	lm	--	lm	lm	lm	lm	lm	lm	lm	ll	lm	lm	lm	ll	ll	lm	lm	lm	ll	ll	lm	ll	lm	lm	lm	lm
36058--LG5	<hkxhk>	{10}	(h-,kk)	LGV-1	23.673	Fvb5	1607918	4		TGCAGATTATGAATGTCTCTTCTCTCAGTTGTTTGAAACTGTACAAATTGGCTAAGATCAATTTGGCTT	0	1	808.077	h-	kk	h-	h-	h-	h-	kk	h-	kk	kk	kk	kk	h-	kk	h-	h-	h-	h-	h-	h-	kk	kk	kk	h-	h-	h-	h-	kk	h-	h-	kk	h-	h-	h-	kk	h-
M16617-60:A>C-LG5	<nnxnp>	{-1}	(nn,np)	LGV-1	23.697	Fvb5	6949111	1		TGCAGTTAGGTTGTGGAAAATCAACAAGTACTGTTCACTTGATAAATGATCTAGATACTAATCTATATT	60:A>C	1	326.227	np	nn	np	np	np	nn	nn	np	np	nn	nn	nn	np	nn	np	np	np	nn	nn	np	nn	nn	nn	nn	nn	nn	np	nn	nn	np	nn	nn	np	np	nn	nn
40668--LG5	<hkxhk>	{10}	(h-,kk)	LGV-1	25.652	Fvb5	3507980	5		TGCAGAAGAGAATTTTATAACCTCTATGTCTGCCTTGCAAGCAGGAACAATGAGAGTCAAAATCACGAT	0	1	726.275	kk	kk	h-	h-	h-	h-	kk	h-	h-	kk	kk	kk	h-	kk	h-	h-	h-	h-	h-	h-	kk	kk	h-	h-	h-	h-	h-	kk	h-	h-	kk	h-	h-	kk	kk	h-
F34200-22:T>A-LG5	<lmxll>	{1-}	(ll,lm)	LGV-1	26.059	Fvb5	8688297	0		TGCAGTGCTACTCACTCAATAATGTCTGTTTGCGTAGTTGAAGGACTATTTTGCCAAAAAACTGCATGC	22:T>A	0.989583	461.043	lm	lm	ll	ll	ll	lm	lm	lm	lm	lm	lm	lm	lm	lm	lm	lm	lm	lm	lm	ll	lm	lm	lm	ll	ll	lm	lm	lm	ll	ll	lm	ll	ll	ll	lm	lm
12116-15:C>T-LG5	<hkxhk>	{10}	(h-,kk)	LGV-1	26.54	Fvb5	3073273	0		TGCAGTTTGGACAAACTATTGTCTGGGGCTAGTCTAAACTTTGAATGCTCCTGTATATAATTGTATGCC	15:C>T	1	694.776	kk	kk	h-	h-	h-	h-	kk	kk	h-	kk	kk	kk	h-	kk	h-	h-	h-	h-	h-	h-	kk	kk	h-	kk	h-	h-	h-	kk	h-	h-	kk	h-	kk	h-	kk	h-
ARSFL035-212h	<hkxhk>	{10}	(h-,kk)	LGV-1	27.141	-	0	0		#N/A	#N/A	#N/A	#N/A	h-	kk	h-	h-	h-	h-	h-	h-	h-	kk	kk	kk	h-	kk	h-	h-	h-	h-	h-	h-	kk	kk	h-	h-	h-	h-	h-	kk	h-	h-	kk	h-	kk	h-	kk	h-
F45085-58:T>C-LG5	<lmxll>	{1-}	(ll,lm)	LGV-1	28.731	Fvb5	7077157	3		TGCAGGGTAGTAAGAGAACACGAGATAGGTGTGGAGAACCCTTGGCAACATCATATCATTCCAACTTTT	58:T>C	0.864583	266.708	ll	lm	ll	ll	ll	lm	lm	lm	lm	lm	lm	lm	lm	--	lm	lm	lm	lm	lm	ll	lm	lm	--	ll	ll	--	lm	lm	--	--	--	ll	lm	lm	lm	ll
M30428-44:G>C-LG5	<nnxnp>	{-1}	(nn,np)	LGV-1	29.397	Fvb5	6963691	5		TGCAGGTTCTAAGTTTGTGACAGTTTGCCACCTTTCTCCTCTCTGGTTGAAGGGTCTTGCTCATAATAT	44:G>C	0.989583	442.487	np	nn	np	np	np	nn	nn	nn	np	nn	nn	nn	np	nn	np	np	np	nn	np	np	nn	nn	nn	np	np	nn	np	nn	nn	np	nn	nn	np	np	nn	np
17026-49:C>T-LG5	<hkxhk>	{10}	(h-,kk)	LGV-1	29.765	Fvb5	3031767	0		TGCAGCAACTGCTACTGCTAATTCCACTGCCCCGGTGGGTACCTTAGCTCGGTACAGATTCCACTGGTC	49:C>T	1	2241.91	h-	kk	h-	kk	h-	kk	kk	h-	kk	kk	kk	kk	h-	kk	h-	h-	h-	h-	h-	h-	kk	kk	h-	h-	h-	h-	h-	kk	h-	h-	kk	h-	h-	h-	kk	h-
33669--	<hkxhk>	{00}	(h-,kk)	LGV-1	31.248	*	0	0		TGCAGATAGTTTGTATTTACTGATGTCTGAGAGCCGTGAAACTTGCACAGAACATGGAAAACAAGAAGA	0	1	899.194	h-	h-	h-	h-	kk	h-	h-	h-	h-	h-	h-	h-	h-	h-	h-	h-	h-	h-	h-	kk	h-	h-	h-	kk	kk	h-	h-	h-	h-	h-	h-	kk	h-	h-	h-	h-
M11633-54:T>A-LG5	<nnxnp>	{-1}	(nn,np)	LGV-1	31.775	Fvb5	5864927	0		TGCAGAGTTTCCAGGAGTCCTCCAAGTGATTCCCAATCGCGTTCACAAGCTCCATACAACCAGAAGTTG	54:T>A	1	552.79	np	nn	np	np	np	nn	nn	np	np	nn	nn	nn	np	nn	np	np	np	nn	np	np	nn	nn	nn	np	nn	np	np	nn	np	np	nn	nn	np	np	nn	np
F17747-66:T>G-LG5	<lmxll>	{1-}	(ll,lm)	LGV-1	31.845	Fvb5	8914472	3		TGCAGGTTAGTCTTGTGTTTACCTGTAATTGGTGGAAAGAAATGTTTATAATTCCTTAGAATCAAATCC	66:T>G	1	401.141	lm	ll	ll	ll	ll	lm	lm	lm	lm	lm	lm	lm	lm	lm	lm	lm	lm	lm	lm	ll	lm	lm	lm	ll	ll	lm	lm	lm	ll	ll	lm	ll	ll	lm	lm	lm
20463-35:A>G-LG5	<hkxhk>	{11}	(h-,kk)	LGV-1	32.727	Fvb5	10139552	2		TGCAGTTTTGAGTAATGTAATGAAGAGAATCCGACATTACCTGTTGCTTTGCTTGTGTGGTCTTTAGAG	35:A>G	1	1240.76	kk	h-	h-	h-	h-	h-	h-	h-	kk	h-	h-	h-	h-	h-	h-	kk	kk	h-	kk	h-	kk	h-	h-	h-	h-	kk	kk	h-	h-	kk	h-	h-	h-	kk	h-	kk
ChFaM108-177	<nnxnp>	{-1}	(nn,np)	LGV-1	33.663	Fvb5	6093138	0		#N/A	#N/A	#N/A	#N/A	np	nn	np	np	np	nn	nn	np	np	nn	nn	nn	np	nn	np	np	np	nn	np	np	nn	nn	nn	np	nn	np	np	nn	np	np	nn	nn	np	np	nn	np
FAC003-165h	<hkxhk>	{00}	(h-,kk)	LGV-1	34.654	*	0	0		#N/A	#N/A	#N/A	#N/A	h-	h-	h-	h-	kk	h-	--	h-	h-	h-	h-	h-	h-	h-	h-	h-	h-	h-	h-	h-	h-	h-	h-	h-	kk	h-	h-	h-	h-	h-	h-	kk	h-	h-	h-	h-
ChFaM022-198	<nnxnp>	{-0}	(nn,np)	LGV-1	34.659	*	0	0		#N/A	#N/A	#N/A	#N/A	nn	np	nn	nn	np	np	np	nn	nn	np	np	np	nn	np	nn	nn	nn	np	nn	nn	nn	np	np	nn	np	nn	nn	np	nn	nn	np	np	nn	nn	np	nn
21988-10:A>G-LG5	<hkxhk>	{10}	(h-,kk)	LGV-1	35.109	Fvb5	7333203	2		TGCAGGTTGGATCCAAGCGCAAGAGAGAATATGATTCTGATGACATGTCCAGAGGAGCTGCTCTTGCGC	10:A>G	1	671.016	h-	kk	h-	h-	h-	kk	kk	kk	h-	kk	kk	kk	h-	kk	h-	h-	h-	kk	h-	h-	h-	kk	kk	h-	h-	h-	h-	kk	h-	h-	kk	h-	h-	h-	kk	h-
M10581-50:T>G-LG5	<nnxnp>	{-1}	(nn,np)	LGV-1	36.146	Fvb5	6946586	0		TGCAGAGTTGATGTACAAGTCCTTCAAGTCACTTTTCAGCTCTTGGTTGGTATTCTCCAGATCAAAGAA	50:T>G	1	636.536	np	nn	np	np	np	nn	nn	np	np	nn	nn	nn	np	nn	np	np	np	nn	np	np	nn	nn	nn	np	nn	np	np	nn	np	np	nn	nn	np	np	nn	np
11928-58:G>A-LG5	<hkxhk>	{11}	(h-,kk)	LGV-1	36.392	Fvb5	10694003	1		TGCAGTTGCTGAAAAGCTCCAGAAGCTGGAATCAAATTCAAGTTCTGCTCCGCAGATAGCAATCACAGG	58:G>A	1	806.519	kk	h-	h-	h-	h-	h-	h-	h-	h-	h-	h-	h-	h-	h-	h-	kk	kk	h-	kk	h-	kk	h-	h-	h-	h-	kk	kk	h-	h-	h-	h-	h-	h-	kk	h-	kk
39528--	<hkxhk>	{00}	(h-,kk)	LGV-1	36.49	*	0	0		TGCAGAGTGAGAGTTGTAGCTGCTTAGGATTAGAACAAGAGACATGCCCTTGTGCTTTTGTTTTTGAGA	0	1	696.607	h-	h-	h-	kk	kk	h-	h-	h-	h-	h-	h-	h-	h-	h-	h-	h-	h-	h-	h-	h-	h-	kk	h-	kk	kk	h-	h-	kk	h-	h-	kk	kk	h-	h-	h-	h-
F40545-56:A>T-LG5	<lmxll>	{1-}	(ll,lm)	LGV-1	36.874	Fvb5	9165440	2		TGCAGCGTCAAGTTGAGGTATATATCCCCATTGGTCTCTGTCTATTGCTAACTGGTACATGGTTTTCCT	56:A>T	0.96875	344.576	lm	lm	ll	ll	ll	lm	lm	ll	ll	lm	lm	ll	lm	lm	lm	lm	lm	ll	lm	ll	lm	lm	ll	ll	ll	lm	lm	lm	ll	ll	ll	ll	ll	lm	lm	lm
18006-38:A>G-LG5	<hkxhk>	{00}	(h-,kk)	LGV-1	38.177	Fvb5	11356748	4		TGCAGTCCCTAACATTTTTGTAGGTACGTACTGCTGTGAGCCGAATATCTTCTCTAGTTCACTATGAAC	38:A>G	1	999.768	h-	h-	h-	h-	kk	kk	h-	h-	h-	h-	h-	h-	h-	h-	h-	h-	h-	h-	h-	h-	h-	kk	h-	h-	kk	h-	h-	h-	h-	h-	kk	kk	h-	h-	h-	h-
M10698-6:A>G-LG5	<nnxnp>	{-0}	(nn,np)	LGV-1	38.583	Fvb5	8320638	0		TGCAGTAAGGACATTGCAAATCTCAGGTTATGTGCAACTGAGTGGGAACCAGCTTTCAGGTCAGGTCCC	6:A>G	1	552.64	nn	np	nn	nn	np	np	np	nn	nn	np	np	np	np	np	nn	nn	nn	np	nn	nn	nn	np	np	nn	np	nn	nn	np	nn	nn	np	np	nn	nn	np	nn
14975-59:A>G-	<hkxhk>	{00}	(h-,kk)	LGV-1	40.029	*	0	0		TGCAGGTAAAATGCCCTGGTGCTGATGTTCTTGGTTTATGCTCATTCCTTAGTCTTACCAGCACCAAAC	59:A>G	1	1104.69	h-	h-	h-	h-	kk	h-	h-	h-	h-	h-	h-	h-	h-	h-	h-	h-	h-	h-	h-	h-	h-	kk	h-	h-	kk	h-	h-	h-	h-	h-	kk	kk	kk	h-	h-	h-
14703-50:G>A-LG5	<hkxhk>	{00}	(h-,kk)	LGV-1	40.588	Fvb5	10968074	0		TGCAGTACATCTTACTTAGGATTCCTAAGAACAATAATCACAGAATCACCGCGGAGGAACATCTTGCTG	50:G>A	1	775.465	h-	h-	h-	h-	kk	h-	h-	h-	h-	h-	h-	h-	h-	h-	h-	h-	h-	h-	h-	h-	h-	kk	h-	h-	kk	h-	h-	h-	kk	h-	kk	kk	h-	h-	h-	h-
26471-56:G>A-	<hkxhk>	{11}	(h-,kk)	LGV-1	40.851	*	0	0		TGCAGACCTGCGGTTCCATTCAACTGGTAGTTTAGTCTTTGAAGAAACTGAAAGTGGGATTCTATGTAC	56:G>A	1	800.094	h-	h-	h-	h-	h-	h-	kk	kk	h-	h-	h-	h-	h-	h-	h-	kk	kk	h-	kk	h-	kk	h-	h-	h-	h-	kk	kk	h-	h-	h-	h-	h-	h-	kk	h-	kk
F15028-27:G>T-LG5	<lmxll>	{0-}	(ll,lm)	LGV-1	41.304	Fvb5	15136958	1		TGCAGATTGGGTAATCAAGTAGCATCGGTGGTCAAACCGTTCATCTAGAAAGTATCTGTTGTCCTTATA	27:G>T	1	1260.41	ll	ll	lm	lm	lm	ll	ll	ll	ll	ll	ll	ll	ll	ll	ll	ll	ll	ll	ll	lm	ll	lm	ll	lm	lm	ll	ll	ll	lm	lm	lm	lm	lm	ll	ll	ll
EMFn010-200/220	<hkxhk>	{11}	(hh,hk,kk)	LGV-1	41.316	Fvb5	13240109	0		#N/A	#N/A	#N/A	#N/A	kk	hk	hk	hk	hh	hk	hk	kk	hk	hk	hk	--	hk	hk	hk	kk	kk	hk	kk	hk	kk	hh	hk	hk	hh	kk	kk	hk	hk	hk	hh	hh	hk	kk	hk	kk
M12018-37:C>T-LG5	<nnxnp>	{-0}	(nn,np)	LGV-1	42.197	Fvb5	13409326	2		TGCAGTTTGGAGCTAATAATCCAAAGTCTACAAAGACCCCGACAAGCTCAACCACCTCAATACTTTACA	37:C>T	1	2644.96	nn	np	nn	nn	np	np	np	nn	np	np	np	np	np	np	np	nn	nn	np	nn	nn	nn	np	np	nn	np	nn	np	np	nn	nn	np	np	nn	nn	np	nn
F10501-42:A>G-LG5	<lmxll>	{0-}	(ll,lm)	LGV-1	44.263	Fvb5	11094300	0		TGCAGGCACATAATATCCATATGCTTGAAAGAAATAAACTGGACCTGCTAATTATGGCCTGCTGCTCAT	42:A>G	1	823.339	ll	ll	lm	lm	lm	ll	lm	ll	ll	ll	ll	ll	ll	ll	ll	ll	ll	ll	ll	lm	ll	lm	ll	lm	lm	ll	ll	ll	lm	lm	lm	lm	lm	ll	ll	ll
M33503-35:A>T-LG5	<nnxnp>	{-0}	(nn,np)	LGV-1	44.42	Fvb5	12767096	2		TGCAGTAGACAGTAGTTGAATAATGATAAATGATGAGTTTCCTAGCGCACTTGGTGGTAATCATGTGTT	35:A>T	0.989583	318.073	np	np	nn	nn	np	np	np	nn	np	np	np	np	np	nn	np	nn	nn	np	nn	nn	nn	np	np	nn	np	nn	nn	np	nn	nn	np	np	nn	nn	np	nn
15736-34:A>G-LG5	<hkxhk>	{00}	(h-,kk)	LGV-1	45.414	Fvb5	12435861	1		TGCAGAGAAACCCCAATCCACCATTTCGTGAATAAGTTCCACAGCCCATGATGTCAGATTGTTATTTAC	34:A>G	1	729.599	h-	h-	h-	h-	kk	h-	h-	h-	h-	h-	kk	h-	h-	h-	h-	h-	h-	h-	h-	h-	h-	kk	h-	h-	kk	h-	h-	h-	kk	h-	kk	kk	h-	h-	h-	h-
19797-43:A>G-LG5	<hkxhk>	{00}	(h-,kk)	LGV-1	46.847	Fvb5	10782547	0		TGCAGACAATTGCTTCAGGACAGGTCTCTGACTTCTTTTGCTAAAAGGCTCTGGCAATATGGCCTCTGG	43:A>G	1	617.252	h-	h-	h-	h-	kk	h-	h-	h-	h-	h-	h-	h-	h-	h-	h-	h-	h-	h-	h-	h-	h-	kk	h-	h-	kk	h-	h-	h-	h-	h-	kk	kk	h-	h-	h-	h-
M02629-45:C>G-LG5	<nnxnp>	{-0}	(nn,np)	LGV-1	48.811	Fvb5	11946047	1		TGCAGTGTGGTGAGGGATTGCAAACCTCCAGGTAACATCCTCAGTCGCAGACAACTAGGTAAGTGGAGA	45:C>G	0.927083	255.082	np	np	nn	nn	np	np	nn	--	nn	nn	np	nn	np	np	np	nn	nn	np	nn	nn	nn	np	np	nn	np	nn	nn	np	nn	--	np	np	nn	nn	np	nn
M32997-5:T>C-LG5	<nnxnp>	{-0}	(nn,np)	LGV-1	50.156	Fvb5	15002582	3		TGCAGTTCATGTTATATGACTTGGATTGCAGGTTGTTGTGTGGTTGTAGTGTCTGATTTCCTGTAAAAG	5:T>C	1	354.333	np	np	nn	nn	np	np	nn	nn	np	np	np	np	np	np	np	np	nn	np	nn	nn	nn	np	np	nn	np	nn	nn	np	nn	nn	nn	np	nn	nn	np	nn
BFACT005-173	<nnxnp>	{-0}	(nn,np)	LGV-1	51.102	Fvb5	19354076	0		#N/A	#N/A	#N/A	#N/A	np	np	nn	nn	np	np	nn	nn	np	np	nn	np	np	np	np	np	nn	np	nn	nn	nn	np	np	nn	np	nn	nn	np	nn	nn	np	np	nn	nn	np	nn
M18691-64:G>T-LG5	<nnxnp>	{-1}	(nn,np)	LGV-1	52.622	Fvb5	26967737	0		TGCAGTCATGAATCCAAGAGCCTCATCAACCCGGTGAGCAAGTTCCCGGTACCTGCCATTCCAAGATCA	64:G>T	1	365.151	np	np	nn	np	nn	nn	np	nn	nn	np	np	np	nn	nn	np	nn	np	np	nn	np	np	np	np	nn	np	np	nn	nn	nn	nn	nn	np	nn	nn	nn	nn
M28178-10:T>G-	<nnxnp>	{-0}	(nn,np)	LGV-1	52.698	*	0	0		TGCAGAATTATTACTAAAATACATTCATAATGTTCAGGTGATGAATGTGCGTTGTTGTCCAAGCCAACT	10:T>G	1	544.161	np	np	nn	nn	np	np	nn	nn	np	np	nn	np	np	np	np	np	nn	np	nn	nn	nn	np	np	nn	np	nn	nn	np	nn	nn	np	np	nn	nn	np	nn
M25482-32:A>G-LG5	<nnxnp>	{-0}	(nn,np)	LGV-1	54.137	Fvb5	18880389	3		TGCAGTCTAGTCACATCATGAACTTCTTCTCCATACTTGTGCAGAATTATTTGTCTCGTATACTCTTTA	32:A>G	0.989583	411.589	np	np	nn	nn	np	np	nn	nn	np	np	nn	np	np	np	np	np	nn	np	nn	nn	nn	np	np	nn	np	nn	nn	np	nn	nn	np	np	nn	nn	np	nn
M17446-36:G>T-LG5	<nnxnp>	{-0}	(nn,np)	LGV-1	55.759	Fvb5	16682531	0		TGCAGATGGAACATCACTCCACACATTTGTACGATTGTGGGCATCTATAAATTGCGGTGAGTACTGAGT	36:G>T	1	295.721	np	np	nn	nn	np	np	nn	np	np	nn	nn	np	np	np	np	np	nn	np	nn	nn	nn	np	np	nn	np	nn	nn	np	nn	nn	np	np	nn	nn	np	nn
13939-29:A>G-LG5	<hkxhk>	{00}	(h-,kk)	LGV-1	59.271	Fvb5	28909060	1		TGCAGATGGCCAAATGACTTTTCTGCCCAAGCATGAGTATTGTATAGCACATGTCTCTCAAGGGGGTAT	29:A>G	1	1118.77	h-	h-	h-	kk	kk	h-	h-	kk	h-	h-	h-	h-	h-	h-	h-	kk	h-	h-	h-	h-	h-	h-	h-	kk	h-	h-	h-	h-	kk	h-	kk	h-	kk	h-	kk	h-
15121-47:A>C-LG5	<hkxhk>	{00}	(h-,kk)	LGV-1	61.296	Fvb5	27477572	2		TGCAGCTCCAGGGAAACAAGAGTAAGTTCTCTCACAAAAAGAAATAAAGAAACAGAAGAGGATCAATTG	47:A>C	1	1050.38	h-	h-	h-	h-	kk	h-	h-	kk	h-	h-	h-	h-	h-	h-	h-	kk	h-	h-	h-	h-	h-	h-	h-	kk	h-	h-	h-	h-	kk	h-	kk	h-	kk	h-	kk	h-
12298-26:T>A-LG6	<hkxhk>	{00}	(h-,kk)	LGV-1	62.036	Fvb6	18070026	2		TGCAGTTTTCCTCTGCATATACACAATGCAGATATAGTGAGGCCAACTAAAATCTATATGCTGAATACT	26:T>A	1	1387.87	h-	h-	h-	h-	kk	h-	h-	kk	h-	h-	h-	h-	h-	h-	h-	kk	h-	h-	h-	h-	h-	h-	h-	kk	h-	h-	h-	h-	kk	h-	kk	h-	kk	h-	kk	h-
M00709-36:T>A-LG5	<nnxnp>	{-0}	(nn,np)	LGV-1	63.126	Fvb5	26259210	3		TGCAGCAAGCTCGCTTTTTATACTCTCCAACTGTGCTGCTACCTTAGGATTTGATGGATCTAAAGATTG	36:T>A	0.958333	298.194	np	nn	nn	nn	np	np	nn	np	np	np	nn	np	np	nn	nn	np	np	nn	nn	nn	nn	np	nn	np	np	np	nn	np	nn	nn	np	np	nn	nn	nn	nn
14830-22:A>G-LG5	<hkxhk>	{00}	(h-,kk)	LGV-1	63.925	Fvb5	28298236	0		TGCAGATTGGTTTCACACAAAAAGGAAATACTAAATACATTTGCCTGTGTTTCAGACATTTGATTTTTA	22:A>G	1	1120.11	h-	h-	h-	h-	kk	h-	h-	kk	h-	h-	h-	h-	kk	kk	h-	kk	h-	h-	h-	h-	h-	h-	h-	kk	h-	h-	h-	h-	kk	h-	kk	h-	kk	h-	kk	h-
EMFvi018-231h	<hkxhk>	{00}	(h-,kk)	LGV-1	64.49	*	0	0		#N/A	#N/A	#N/A	#N/A	h-	h-	h-	h-	kk	h-	h-	kk	h-	h-	h-	h-	h-	h-	h-	kk	h-	h-	h-	h-	h-	h-	h-	kk	h-	h-	h-	h-	kk	h-	kk	h-	kk	h-	kk	h-
M12353-12:A>G-	<nnxnp>	{-0}	(nn,np)	LGV-1	65.827	*	0	0		TGCAGAATTCTAACAGGTGAGATCTCCACTAGTATGCATTTCTGCATTTTACAGATCGGAAGAGCGGTT	12:A>G	1	1132.71	np	nn	nn	nn	np	np	nn	np	np	np	nn	np	np	np	nn	np	np	np	nn	nn	nn	np	nn	np	np	np	nn	nn	nn	nn	np	np	nn	nn	np	nn
M25787-39:A>G-LG5	<nnxnp>	{-0}	(nn,np)	LGV-1	67.079	Fvb5	26137942	3		TGCAGAGTGAAAAGTTATCTGACGATGATGATGTTCCGAATGCACCACCATTTTGTGGGGCAGCTCAGG	39:A>G	1	368.185	np	nn	nn	nn	np	nn	nn	np	np	np	nn	np	np	nn	nn	nn	np	nn	nn	nn	nn	np	np	np	np	np	nn	np	np	nn	np	np	np	nn	np	nn
M35315-60:T>C-LG5	<nnxnp>	{-0}	(nn,np)	LGV-1	67.976	Fvb5	24960332	1		TGCAGGACACTGATTTCTATTTCTGAAGAAAAACCACATCCCATCAGTATTTGTATGACATATTCCTTG	60:T>C	0.989583	318.707	np	nn	nn	nn	--	np	nn	np	np	np	nn	np	np	np	nn	nn	np	np	nn	nn	nn	np	np	np	np	np	nn	np	nn	nn	np	np	nn	nn	np	nn
M12439-36:A>G-LG5	<nnxnp>	{-0}	(nn,np)	LGV-1	68.555	Fvb5	26266490	1		TGCAGAAGGTTTTGGAGGCGAAAGAGAAGGAGTTGGAGGCCAAGAGGGAAGAGAAGAAGAGGATTTTGC	36:A>G	1	1795.97	np	nn	nn	nn	np	np	nn	np	nn	np	nn	np	np	nn	nn	np	np	np	nn	nn	nn	np	np	np	np	np	nn	np	np	nn	np	np	np	nn	nn	nn
M39144-11:C>T-LG5	<nnxnp>	{-0}	(nn,np)	LGV-1	69.011	Fvb5	26136256	2		TGCAGGAAAGCCGTGACTTTAGATGTAGTAGATACAAAACAAACTACACAGTTGAATGTTTTCCTACAA	11:C>T	0.958333	291.586	np	--	nn	nn	np	np	nn	np	np	np	nn	np	np	nn	nn	np	nn	np	nn	nn	nn	np	np	np	np	np	nn	np	np	nn	np	np	np	nn	np	nn
M12019-62:T>G-LG5	<nnxnp>	{-0}	(nn,np)	LGV-1	69.893	Fvb5	26259275	3		TGCAGGTTTGTGACTTTGACTGTGTTGTGCATTTTTTGATTGTATATTTTTGAGTGCATTCTTTGATTC	62:T>G	1	692.167	np	nn	nn	nn	np	np	nn	np	np	np	nn	np	np	nn	nn	np	np	np	nn	nn	nn	np	np	np	np	np	nn	np	np	nn	np	np	np	nn	np	nn
32175-23:C>T-	<hkxhk>	{11}	(h-,kk)	LGV-1	70.435	*	0	0		TGCAGTTCAAACGAGTGAACTCTCATTAGCAAGAAAATCTTTACAGGCCTAACATGTTTTTACAGATCG	23:C>T	1	1106.61	h-	kk	h-	h-	h-	h-	kk	h-	h-	kk	kk	h-	h-	h-	kk	h-	h-	h-	kk	kk	kk	h-	h-	h-	h-	h-	kk	h-	h-	h-	h-	h-	h-	h-	h-	kk
M24918-67:T>A-	<nnxnp>	{-0}	(nn,np)	LGV-1	71.068	*	0	0		TGCAGCTACAGTACACCTAACCAGTTCAGTTGACAGAACAGCTTGTTTAGTCTATTGATACGCACTTTG	67:T>A	1	520.763	np	nn	nn	nn	np	np	nn	np	np	np	nn	np	np	np	nn	np	np	np	nn	nn	nn	np	np	np	np	nn	nn	np	nn	nn	np	np	np	nn	np	nn
30272-49:G>A-	<hkxhk>	{11}	(h-,kk)	LGV-1	71.335	*	0	0		TGCAGCTACAAGCACCCGCGATTCACACAGCTCTTTGTTGAAATATGAAGATGTGGTTTGTTACTGATA	49:G>A	1	1126.65	h-	kk	h-	h-	h-	h-	kk	h-	h-	kk	kk	h-	h-	h-	kk	h-	h-	h-	kk	kk	kk	h-	h-	h-	h-	h-	kk	h-	h-	h-	h-	h-	h-	h-	h-	kk
M30299-6:T>G-LG5	<nnxnp>	{-0}	(nn,np)	LGV-1	71.736	Fvb5	21054409	5		TGCAGTTATTGTACTTGATTTATACTAATTCACCTTCTGCTAACAGTGAAACTTCATATATGTCAATAA	6:T>G	1	440.912	np	nn	nn	nn	np	nn	nn	np	np	np	nn	np	np	np	nn	np	np	np	nn	nn	nn	np	np	nn	np	np	nn	np	nn	nn	np	np	np	nn	np	nn
M11543-5:A>G-LG5	<nnxnp>	{-0}	(nn,np)	LGV-1	72.383	Fvb5	20900073	1		TGCAGAGTGATTTTTTTGTTTTTATCACAGTTTCTTGCATGTGTTCAGTACCATGTATAAAGTCTTGAT	5:A>G	1	1567.81	np	nn	nn	nn	np	np	nn	np	np	np	nn	np	np	np	nn	np	np	np	nn	nn	nn	np	np	nn	np	np	nn	np	nn	nn	np	np	np	nn	np	nn
M31199-12:T>C-LG5	<nnxnp>	{-0}	(nn,np)	LGV-1	72.727	Fvb5	21760760	6		TGCAGCTAGTTGTTCTTATATAGTCTTCATCAAAAATTGTCACAGGGATGTGCATCTAGAGGGCTTCAT	12:T>C	1	463.893	np	nn	nn	nn	np	np	nn	np	np	np	nn	np	np	np	nn	np	np	np	nn	nn	nn	np	np	nn	np	np	nn	np	nn	nn	np	np	np	nn	np	nn
M30442-63:C>T-LG5	<nnxnp>	{-0}	(nn,np)	LGV-1	73.007	Fvb5	22064589	2		TGCAGCGATCTGGTAAATATGTTGAAGACTTTGGGAGTTTAGACAAATCTTCATTTGTCTTATCTGGTT	63:C>T	0.989583	443.17	np	nn	nn	nn	np	np	nn	np	np	np	nn	np	np	np	nn	np	np	np	nn	nn	nn	np	np	nn	np	np	nn	np	nn	nn	np	np	np	nn	np	nn
UDF034-155	<nnxnp>	{-0}	(nn,np)	LGV-1	73.342	Fvb5	24233954	0		#N/A	#N/A	#N/A	#N/A	np	nn	nn	nn	np	np	nn	np	np	np	nn	np	np	np	nn	np	np	np	nn	nn	nn	np	np	np	np	np	nn	np	nn	nn	np	np	np	nn	np	nn
M24431-56:G>A-LG5	<nnxnp>	{-0}	(nn,np)	LGV-1	73.597	Fvb5	22648159	3		TGCAGGGATCGGGATCCGTTCATGTTCTTTGAAAGCTTGAAGAAGAAGTTGGGAAAGGAATGGAGAGAT	56:G>A	1	550.679	np	nn	nn	nn	np	np	nn	np	np	np	nn	np	np	np	nn	np	np	np	nn	nn	nn	np	np	np	np	np	nn	np	nn	nn	np	np	np	nn	np	nn
M32054-49:A>T-	<nnxnp>	{-0}	(nn,np)	LGV-1	73.842	*	0	0		TGCAGTGATCTTCATTTTGCCACTTCCTTTTACAATATAATATATCGCGATCGGAAAATGAGTATATAT	49:A>T	1	489.03	np	nn	nn	nn	np	np	nn	np	np	np	nn	np	np	np	nn	np	np	np	nn	nn	nn	nn	np	np	np	np	nn	np	nn	nn	np	np	np	nn	np	nn
M32661-56:G>C-	<nnxnp>	{-0}	(nn,np)	LGV-1	74.168	Fvb4	13138102	5		TGCAGTAGCAATTCCGTAGCAATTATATCCTATTCTCTGCAACCAACACATACAAAGACCATCCAAATC	56:G>C	1	480.968	np	nn	nn	nn	np	np	nn	np	np	np	nn	np	np	np	nn	np	np	np	nn	nn	nn	np	np	np	np	np	nn	np	nn	nn	np	np	np	nn	np	nn
M15057-36:C>A-LG5	<nnxnp>	{-0}	(nn,np)	LGV-1	74.897	Fvb5	24151728	1		TGCAGCACATGAAACCCGTGGAAAACGATATACACCCGCGGTTTCAGACAGCTCTCTTTTACTGACATC	36:C>A	1	487.822	np	nn	nn	nn	nn	np	nn	np	np	np	nn	np	np	np	nn	np	np	np	nn	nn	nn	np	np	np	np	np	nn	np	nn	nn	np	np	np	nn	np	nn
13872-48:T>C-LG5	<hkxhk>	{11}	(h-,kk)	LGV-1	75.468	Fvb5	26937766	0		TGCAGGAGGAGAACTGTATGAAAGAATATGCAAGGCTGGTAGATTTAGTGAGGATGAGGTAAAATAATT	48:T>C	1	1265	h-	kk	h-	h-	h-	h-	kk	h-	h-	kk	kk	h-	h-	h-	kk	h-	h-	h-	kk	kk	kk	h-	h-	h-	h-	h-	kk	h-	h-	h-	h-	h-	h-	h-	h-	kk
M13292-63:A>G-LG5	<nnxnp>	{-0}	(nn,np)	LGV-1	76.636	Fvb5	22435432	2		TGCAGTCAGGCTCAGTTCAGGACCTCTAAAATGCTTACTGAATTGCAAGTATAGTCTTTTGTGAAAGTT	63:A>G	1	537.226	np	nn	nn	nn	np	np	nn	np	np	np	nn	np	nn	np	nn	np	np	np	nn	nn	nn	np	np	np	np	np	nn	np	nn	nn	np	np	np	nn	np	nn
M13250-7:A>G-LG5	<nnxnp>	{-0}	(nn,np)	LGV-1	77.849	Fvb5	22263029	0		TGCAGCCAAATGTCTCATGAACTTAGAAATACAGCAGCACTATAGTTCTAATAAAAATTTGTTTGCCAC	7:A>G	1	1114.14	np	nn	nn	nn	np	np	nn	np	np	np	nn	np	nn	np	nn	np	np	np	nn	nn	nn	np	np	nn	np	np	nn	np	nn	nn	np	np	np	nn	np	nn
M11409-40:T>C-LG5	<nnxnp>	{-0}	(nn,np)	LGV-1	79.775	Fvb5	25509535	0		TGCAGTCATTAGAGCTAAAGACCAGGGAGTGGACATGTTGTCTGAAGAAGTGATCAAAGAGTTTGAAAG	40:T>C	1	345.403	np	nn	nn	nn	nn	np	nn	np	nn	np	nn	np	np	nn	nn	np	np	np	nn	nn	nn	np	np	np	np	np	nn	np	nn	nn	np	np	np	nn	np	nn
M30679-61:C>T-LG5	<nnxnp>	{-0}	(nn,np)	LGV-1	81.089	Fvb5	24474305	0		TGCAGACGAGAGCACAGTTATGGGCGCGAATGCATGTCCCATGGAAACCATGACTCTGCGACTCGCAAA	61:C>T	0.989583	294.906	np	nn	nn	nn	np	np	nn	np	np	nn	nn	nn	np	np	nn	np	np	nn	nn	nn	nn	np	np	np	np	np	nn	nn	nn	nn	np	np	np	nn	np	--
M38230-45:G>A-LG5	<nnxnp>	{-0}	(nn,np)	LGV-1	83.769	Fvb5	25520196	3		TGCAGTTGCCCCTCGCTTGCAGCCTCGTTACTATTCAATTTCGTCGTCATCAAGGTGGATTATCTTCTG	45:G>A	0.989583	284.855	nn	nn	nn	nn	np	np	nn	np	np	nn	nn	np	nn	nn	nn	np	np	np	nn	nn	nn	np	np	np	np	np	nn	np	nn	nn	np	np	np	nn	np	nn
22161-13:G>T-LG5	<hkxhk>	{00}	(h-,kk)	LGV-2	0	Fvb5	1578851	1		TGCAGATGCTGACGGTGATATAGCCACTGCTTCCATATCTAGTGATAGCTCTATTGATAGTGATGACCC	13:G>T	1	651.296	h-	h-	h-	kk	h-	h-	kk	h-	kk	h-	h-	h-	kk	h-	h-	kk	h-	h-	kk	kk	h-	h-	h-	kk	h-	h-	h-	h-	h-	h-	h-	kk	h-	h-	h-	h-
F21563-13:A>G-LG5	<lmxll>	{0-}	(ll,lm)	LGV-2	3.849	Fvb5	2194273	1		TGCAGAACTGCTGAGAGTACTGTCCAGACAGAACTCTGCCTTATCATGCACTATTTTCAGTTACCAGAT	13:A>G	1	385.472	ll	ll	ll	lm	ll	ll	lm	ll	ll	ll	lm	ll	lm	ll	ll	ll	ll	lm	lm	ll	ll	lm	ll	ll	lm	ll	lm	ll	ll	ll	ll	lm	ll	ll	lm	ll
11432-7:T>C-LG5	<hkxhk>	{00}	(h-,kk)	LGV-2	6.339	Fvb5	1376194	2		TGCAGTATACAACAAATCTCAATCCATTATGACTGAAGTAAACCAGACATCAGATACAACTGAACGGTG	7:T>C	1	1297.81	h-	h-	h-	h-	h-	h-	kk	h-	h-	h-	kk	h-	kk	h-	h-	kk	h-	h-	kk	h-	h-	h-	h-	kk	h-	h-	h-	h-	h-	h-	h-	kk	h-	h-	h-	h-
ChFaM106-144	<nnxnp>	{-0}	(nn,np)	LGV-2	6.992	Fvb5	1893708	0		#N/A	#N/A	#N/A	#N/A	nn	np	nn	nn	np	nn	np	np	np	np	nn	nn	np	nn	--	np	np	nn	np	np	nn	np	nn	np	nn	nn	nn	np	np	nn	nn	np	nn	nn	np	nn
F32504-65:T>G-LG5	<lmxll>	{0-}	(ll,lm)	LGV-2	9.989	Fvb5	1607918	0		TGCAGATTATGAATGTCTCTTCTCTCGGTTGTTTGAAACTGTATAAATTGGCTAAGATCAAATTGTCTT	65:T>G	1	360.173	ll	ll	lm	lm	ll	ll	lm	ll	ll	ll	lm	ll	ll	ll	ll	ll	ll	lm	lm	ll	ll	lm	ll	lm	ll	ll	lm	ll	ll	ll	ll	lm	ll	ll	lm	ll
M14552-45:A>C-LG5	<nnxnp>	{-0}	(nn,np)	LGV-2	9.996	Fvb5	2379799	0		TGCAGATAACATATAATTTCCAAATAAGATAACTTGCAACATAAAATGAAGTGGCATGCAGCTGTAAGA	45:A>C	1	635.624	nn	nn	nn	nn	np	nn	np	np	np	np	nn	nn	np	nn	np	np	np	nn	np	np	nn	nn	nn	np	nn	nn	nn	nn	nn	nn	nn	np	nn	nn	nn	nn
M36394-40:C>A-LG5	<nnxnp>	{-0}	(nn,np)	LGV-2	11.221	Fvb5	1550102	0		TGCAGGCTAGGAAATGTTGCAACGATAATATCTGCTAAATCAAAAAAAAGATGAATAACAATGACATGC	40:C>A	0.989583	289.215	nn	np	nn	nn	np	nn	np	np	np	np	nn	nn	np	nn	np	np	np	nn	np	np	nn	nn	nn	np	nn	nn	nn	nn	np	nn	nn	np	nn	nn	nn	nn
M25121-49:T>C-LG5	<nnxnp>	{-0}	(nn,np)	LGV-2	14.235	Fvb5	1865717	0		TGCAGCTAACTAGAGAATTCTTCTAACAGCATAGTACTGTTTGATTGCGTTCCTACCAACAAACAAATT	49:T>C	1	327.042	nn	np	nn	nn	np	nn	np	np	np	np	nn	nn	np	nn	nn	np	np	nn	np	np	nn	nn	nn	np	nn	nn	nn	nn	np	nn	nn	np	nn	nn	nn	nn
F13400-15:G>A-LG5	<lmxll>	{0-}	(ll,lm)	LGV-2	15.335	Fvb5	1437627	0		TGCAGTCCACTCTATGTCTGGTTCAAGTTTGATTATGTATACAAATGAGAATACCTTGTTAGGTTATGG	15:G>A	1	462.459	ll	ll	lm	lm	ll	ll	lm	ll	ll	ll	lm	ll	ll	ll	ll	lm	ll	lm	lm	ll	ll	lm	ll	lm	ll	ll	ll	ll	ll	ll	ll	lm	ll	ll	lm	ll
ChFaM044-226	<nnxnp>	{-0}	(nn,np)	LGV-2	15.59	Fvb5	2727520	0		#N/A	#N/A	#N/A	#N/A	nn	np	nn	nn	np	nn	np	np	np	np	nn	nn	np	nn	np	np	np	nn	np	np	nn	nn	nn	np	nn	nn	nn	nn	np	nn	nn	np	nn	nn	nn	nn
M00247-47:C>G-LG5	<nnxnp>	{-0}	(nn,np)	LGV-2	17.264	Fvb5	3073998	2		TGCAGTAGTGGGCATATATTGGCTAAAAAACAACTGCTAAATATGATCTCTGTGTAGGCATGTCAATCC	47:C>G	0.989583	335.832	nn	np	nn	nn	np	nn	np	np	np	np	nn	nn	np	nn	np	np	np	nn	np	np	nn	nn	nn	np	nn	nn	nn	nn	--	nn	nn	np	nn	nn	nn	nn
M30873-45:T>G-LG5	<nnxnp>	{-0}	(nn,np)	LGV-2	18.506	Fvb5	3407867	2		TGCAGTTCCTCACATTCACTCAAATTTCCATTGCTCTCCCCCTTTTCACTTTGTTTACATTGCTAAGTT	45:T>G	1	379.156	nn	np	nn	nn	np	nn	np	np	np	np	nn	nn	np	nn	np	np	np	nn	np	np	nn	nn	nn	nn	nn	nn	nn	nn	nn	nn	nn	np	nn	nn	nn	nn
ChFaM109-150	<nnxnp>	{-0}	(nn,np)	LGV-2	19.291	Fvb5	3629959	0		#N/A	#N/A	#N/A	#N/A	nn	np	nn	nn	np	nn	np	np	np	np	nn	nn	np	nn	np	np	np	nn	np	np	nn	nn	nn	np	nn	nn	nn	nn	np	nn	nn	np	nn	nn	nn	nn
F13908-63:A>G-LG5	<lmxll>	{0-}	(ll,lm)	LGV-2	19.784	Fvb5	936956	1		TGCAGATGTATTGAATTCATTGCTTATTCGTGCTACTGGTCAGACTCTTCAGATTGCATATAGACAGAG	63:A>G	1	1209.07	ll	ll	lm	lm	ll	ll	lm	ll	ll	ll	lm	ll	lm	ll	ll	lm	ll	lm	lm	ll	ll	lm	ll	lm	ll	ll	ll	ll	ll	ll	ll	lm	ll	ll	lm	ll
M29903-52:A>T-LG5	<nnxnp>	{-0}	(nn,np)	LGV-2	21.851	Fvb5	3391614	7		TGCAGGAGTGCAGGGTATTCTCTAAATCTTTATTGTCAATGGAAACTTTCATAATTTTACAGATCGGAA	52:A>T	1	400.005	nn	nn	nn	nn	np	nn	np	np	np	np	nn	nn	np	nn	np	np	np	nn	np	nn	nn	nn	nn	np	nn	nn	nn	nn	np	nn	nn	np	nn	nn	nn	nn
ChFaM120-184	<nnxnp>	{-0}	(nn,np)	LGV-2	27.027	Fvb2	11066108	0		#N/A	#N/A	#N/A	#N/A	nn	np	nn	nn	np	nn	np	np	np	np	nn	np	nn	nn	np	np	np	nn	np	np	nn	nn	nn	np	nn	nn	nn	--	np	nn	nn	np	nn	nn	--	nn
41575--LG5	<hkxhk>	{00}	(h-,kk)	LGV-2	27.84	Fvb5	14546064	3		TGCAGAGGCTCTCCAGCATCCTTTCTTCCAGGTACAGATCTGGAACATTGAGAATGATGAATTTTTACA	0	1	617.39	h-	h-	kk	kk	h-	h-	kk	h-	h-	h-	h-	kk	h-	h-	h-	kk	h-	h-	h-	h-	kk	h-	h-	kk	h-	h-	h-	h-	h-	h-	h-	h-	h-	h-	kk	h-
M37700-41:T>G-LG5	<nnxnp>	{-0}	(nn,np)	LGV-2	29.535	Fvb5	5249185	2		TGCAGCTATTGCCTGTTCTGGGAACCAGGTTCCAATATGTTTTCATATAAAGAGCTAGACAATTACAGA	41:T>G	1	298.745	nn	np	nn	nn	np	nn	np	np	nn	np	nn	np	nn	nn	np	np	np	nn	np	np	nn	nn	nn	np	nn	nn	nn	nn	nn	nn	nn	np	nn	nn	np	nn
M33025-68:T>C-LG5	<nnxnp>	{-0}	(nn,np)	LGV-2	30.308	Fvb5	6973709	2		TGCAGCTTCCACAAAATGAACACTCCCAACTGCTTATTCCGATATGCCCTCAATCTCATCCAAATATGT	68:T>C	0.96875	274.042	nn	np	nn	nn	np	nn	np	np	nn	np	nn	np	nn	nn	nn	np	np	nn	np	np	--	nn	nn	np	nn	nn	nn	nn	nn	nn	nn	nn	nn	nn	np	nn
M36883-50:G>A-LG5	<nnxnp>	{-0}	(nn,np)	LGV-2	32.114	Fvb5	7937476	0		TGCAGTAACCATCAACTTAGTCAGTTCTACATCATATGTCAGGAACAAGAGAGGAGACTGGGGAAAGCT	50:G>A	0.979167	453.107	--	np	np	nn	np	nn	np	nn	nn	nn	nn	np	nn	nn	nn	np	np	nn	np	np	np	nn	nn	np	nn	nn	nn	nn	nn	nn	nn	nn	nn	nn	nn	nn
34923--LG5	<hkxhk>	{00}	(h-,kk)	LGV-2	34.431	Fvb5	15289461	1		TGCAGGTTTCCTGGGTGCCTTTTCAGCAGGAGCTTTTGGTGCAGGTGCCTGGACAGAAGGTAAATAATT	0	1	675.887	h-	h-	kk	kk	h-	h-	kk	h-	h-	h-	h-	h-	h-	h-	h-	kk	h-	h-	h-	h-	kk	h-	h-	kk	h-	h-	h-	h-	h-	h-	h-	h-	h-	h-	kk	h-
M10690-7:G>C-LG5	<nnxnp>	{-0}	(nn,np)	LGV-2	34.716	Fvb5	7785139	0		TGCAGGTGTAAGTTGAATTTTGGAAAAACTAGCTAGCTATCACCTTGTGTATGTAGTATTGTTTACATC	7:G>C	1	479.965	nn	np	np	nn	nn	nn	np	np	nn	np	nn	np	nn	nn	nn	np	np	nn	np	np	np	nn	nn	np	nn	nn	nn	nn	np	nn	nn	nn	nn	nn	nn	nn
M27585-41:A>G-	<nnxnp>	{-0}	(nn,np)	LGV-2	35.58	*	0	0		TGCAGTGTCCCTCTCAACAATTTATCACTCAACCAATTGTGAACAAAGGAGTTCAGAAAGTTTTTACAG	41:A>G	1	413.188	nn	np	np	nn	np	nn	np	np	nn	np	nn	np	nn	nn	nn	np	np	nn	np	np	np	nn	nn	np	nn	nn	nn	nn	nn	nn	nn	nn	nn	nn	np	nn
CTCA-128h	<hkxhk>	{00}	(h-,kk)	LGV-2	36.778	-	0	0		#N/A	#N/A	#N/A	#N/A	h-	h-	kk	kk	h-	h-	kk	h-	h-	h-	h-	h-	h-	h-	h-	kk	h-	h-	h-	h-	kk	h-	h-	kk	h-	h-	h-	h-	h-	h-	h-	h-	h-	h-	kk	h-
M38589-16:A>G-LG5	<nnxnp>	{-0}	(nn,np)	LGV-2	37.07	Fvb5	9981682	1		TGCAGACAGTTTCACGATTCCTAGATGAAGGCAAATCAATGACCGAATTTTCTGCTACGCCATACAGGG	16:A>G	0.989583	314.748	nn	np	np	nn	np	nn	np	np	np	nn	nn	nn	nn	nn	nn	--	np	nn	np	np	np	nn	nn	np	nn	nn	nn	nn	nn	nn	nn	nn	nn	nn	np	nn
M40288-14:G>T-LG5	<nnxnp>	{-0}	(nn,np)	LGV-2	38.029	Fvb5	7922375	1		TGCAGGTTTAGGGCGTTCATTAGGAAACCCAGAAGTTATATCTAGCTCTGTGTCTATCAGCTGTAAACT	14:G>T	0.96875	257.611	nn	np	np	nn	np	nn	np	np	nn	np	nn	np	nn	nn	nn	np	np	nn	np	np	np	nn	nn	np	--	nn	nn	nn	nn	nn	nn	--	nn	nn	np	nn
BFACT05-147	<lmxll>	{0-}	(ll,lm)	LGV-2	38.425	#N/A	#N/A	#N/A	#N/A	#N/A	#N/A	#N/A	#N/A	lm	ll	lm	lm	ll	ll	lm	lm	lm	ll	ll	ll	lm	lm	ll	lm	ll	ll	ll	ll	lm	ll	ll	lm	ll	ll	lm	ll	ll	lm	ll	lm	ll	lm	lm	ll
M11928-8:C>T-LG5	<nnxnp>	{-0}	(nn,np)	LGV-2	39.464	Fvb5	10694003	1		TGCAGTTGCTGAAAAGCTCCAGAAGCTGGAATCAAATTCAAGTTCTGCTCCGCAGATAGCAATCACAGG	8:C>T	1	806.519	nn	np	np	nn	np	nn	np	np	nn	np	nn	np	nn	nn	nn	np	np	nn	np	np	np	nn	nn	np	nn	nn	nn	nn	np	nn	nn	nn	nn	nn	np	nn
F13413-15:A>G-LG5	<lmxll>	{0-}	(ll,lm)	LGV-2	39.547	Fvb5	18616995	1		TGCAGAGAGGGGAGAATCTCTTGGTGAAACAGTAAGCCTTGTTACCCTATACATAGATGCAAGCACACA	15:A>G	1	352.331	ll	lm	lm	lm	ll	ll	lm	lm	ll	ll	ll	ll	lm	lm	ll	lm	lm	ll	ll	lm	ll	ll	ll	ll	ll	ll	lm	ll	ll	lm	ll	lm	ll	lm	lm	ll
M20061-51:T>G-LG5	<nnxnp>	{-0}	(nn,np)	LGV-2	40.204	Fvb5	10812318	1		TGCAGTTTCTTTGAAGTTTCTAGTCCAAAGGTCACGTGTTTCTCTCTACACTAGTGATGCCAGTTTGGT	51:T>G	1	601.875	nn	np	np	nn	nn	nn	np	np	nn	np	nn	np	nn	nn	nn	np	np	nn	np	np	np	nn	nn	np	nn	nn	nn	nn	nn	nn	nn	nn	nn	nn	np	nn
M39284-6:T>A-LG5	<nnxnp>	{-0}	(nn,np)	LGV-2	41.023	Fvb5	10701464	0		TGCAGATATTTTTGTAATTATTATTACATCAAATATACAAGCATATATACAACCAACCAACTTCAGGTG	6:T>A	0.947917	283.083	--	np	np	nn	np	nn	np	np	nn	np	--	np	nn	nn	nn	np	np	nn	--	nn	np	nn	nn	np	nn	nn	nn	nn	nn	nn	nn	nn	nn	nn	np	nn
F24934-20:C>T-LG5	<lmxll>	{0-}	(ll,lm)	LGV-2	41.483	Fvb5	714842	1		TGCAGTTTACTGGGATTCAGCTTCTGCTCAGTAACTATAGGCTGCTTCTTCACAGTGATCATTTGAGAA	20:C>T	1	466.182	lm	lm	ll	lm	ll	ll	lm	lm	ll	ll	ll	ll	lm	lm	ll	lm	lm	ll	ll	lm	lm	ll	ll	ll	ll	ll	lm	ll	ll	lm	ll	lm	ll	lm	lm	ll
F28041-68:T>C-LG5	<lmxll>	{0-}	(ll,lm)	LGV-2	41.865	Fvb5	18455246	0		TGCAGCCACAAAAGAAGGAGAAGAGGGAGAAGAAGCAGGAAGAGCTCTAGATGTTTTTATTTTGGGGAT	68:T>C	0.989583	406.417	lm	ll	lm	lm	ll	ll	lm	lm	lm	ll	ll	ll	lm	lm	ll	lm	lm	ll	ll	lm	lm	lm	ll	ll	ll	ll	lm	ll	--	lm	ll	lm	ll	lm	lm	ll
M28018-51:C>T-LG5	<nnxnp>	{-0}	(nn,np)	LGV-2	41.946	Fvb5	1313292	1		TGCAGTGCAAAATAGGGTAAGCTTAGCATAGCCTAAATTTTCAGAGGTTGCCGTTTCTTTATAGGTTGC	51:C>T	1	375.091	nn	nn	np	nn	nn	nn	np	np	nn	np	nn	np	nn	nn	nn	np	np	nn	np	np	np	nn	nn	nn	nn	nn	nn	nn	np	nn	nn	nn	nn	nn	np	nn
F33196-6:T>G-LG5	<lmxll>	{0-}	(ll,lm)	LGV-2	42.459	Fvb5	18670783	1	4	TGCAGTTGCCTCATTGATCTTAGAACCTTTACCTGAGTTCAGACCAACACCATCAATCAAATATATTAT	6:T>G	0.979167	360.221	lm	lm	lm	lm	ll	ll	lm	lm	lm	ll	ll	ll	lm	lm	ll	ll	lm	ll	ll	lm	ll	ll	ll	ll	ll	ll	ll	ll	--	lm	ll	lm	ll	lm	lm	ll
M17520-66:G>A-LG5	<nnxnp>	{-0}	(nn,np)	LGV-2	42.871	Fvb5	8431674	0		TGCAGAAATACAAATAATCATGAATAACACCTACAAACTGTACAACTTTTCGTTCTCAAAACTAATGAC	66:G>A	1	1446.24	nn	np	np	nn	np	nn	np	np	nn	np	nn	np	nn	nn	nn	np	np	nn	np	np	np	nn	nn	np	nn	nn	nn	nn	np	nn	nn	nn	nn	nn	np	nn
F00488-9:T>A-LG5	<lmxll>	{0-}	(ll,lm)	LGV-2	43.378	Fvb5	20559611	0		TGCAGAATATAGGATTCAAGGACAAGAAATAAAATTGCATGTCAAGAGTTTGCAACGTGAATCTGTGAT	9:T>A	0.989583	285.694	lm	lm	lm	lm	ll	ll	lm	lm	lm	ll	ll	ll	lm	lm	ll	ll	lm	ll	ll	lm	lm	ll	ll	ll	ll	ll	lm	ll	ll	lm	ll	lm	ll	ll	lm	ll
ChFaM142-209	<nnxnp>	{-0}	(nn,np)	LGV-2	44.142	Fvb5	9918515	0		#N/A	#N/A	#N/A	#N/A	nn	np	np	nn	np	nn	np	np	nn	np	nn	np	nn	nn	nn	np	np	nn	np	np	np	nn	nn	np	nn	nn	nn	nn	np	nn	nn	nn	--	nn	np	nn
M17652-17:C>T-LG5	<nnxnp>	{-0}	(nn,np)	LGV-2	44.603	Fvb5	9649096	0		TGCAGTCTTCTTAGAGTCACGCTCTTCATTAGTAACAGCAGCAGGTGACCCATCCCCCTCATCGGATCC	17:C>T	1	330.378	nn	np	nn	nn	np	nn	np	np	nn	np	nn	np	nn	nn	nn	np	nn	nn	np	np	np	nn	nn	np	nn	nn	nn	nn	np	nn	nn	nn	nn	nn	np	nn
F32546-35:G>A-LG5	<lmxll>	{0-}	(ll,lm)	LGV-2	45.22	Fvb5	18574741	1		TGCAGGCCAGAGGCAAACATGTGAAAAAGGAATATGTTGTCAAACATGTTGCTATTGTATAGAAATAAG	35:G>A	0.989583	317.012	lm	ll	lm	lm	ll	ll	lm	lm	lm	ll	ll	ll	lm	lm	ll	lm	lm	ll	ll	lm	lm	ll	ll	ll	ll	ll	lm	ll	ll	lm	ll	lm	ll	lm	lm	ll
M19794-14:G>A-LG5	<nnxnp>	{-0}	(nn,np)	LGV-2	45.391	Fvb5	9443218	0	2	TGCAGAGGCTCACAGAAAATATGGTGGGATGGGTACGATCCTGGTCATCAAGGTTAGTCAACAGATGCA	14:G>A	0.989583	287.977	nn	np	np	nn	np	nn	np	np	nn	np	nn	nn	nn	nn	nn	np	np	nn	np	np	np	nn	nn	np	nn	nn	nn	nn	--	nn	nn	nn	nn	nn	np	nn
F27403-27:G>T-LG5	<lmxll>	{0-}	(ll,lm)	LGV-2	46.601	Fvb5	17699967	1		TGCAGCATTTATACACCACATTTATAGGGCTACAAGAGATCATGTCATGCCAATACTCACACAGTCTGT	27:G>T	1	370.992	lm	lm	lm	lm	ll	ll	lm	lm	lm	ll	ll	ll	lm	lm	ll	lm	ll	ll	ll	lm	lm	ll	ll	ll	ll	ll	lm	ll	ll	lm	ll	lm	ll	lm	lm	ll
M34200-25:C>T-LG5	<nnxnp>	{-0}	(nn,np)	LGV-2	46.753	Fvb5	8688297	0		TGCAGTGCTACTCACTCAATAATGTCTGTTTGCGTAGTTGAAGGACTATTTTGCCAAAAAACTGCATGC	25:C>T	1	461.043	nn	np	nn	nn	np	nn	nn	np	nn	np	nn	np	nn	nn	nn	np	np	nn	np	np	np	nn	nn	np	nn	nn	nn	nn	nn	nn	nn	nn	nn	nn	np	nn
F11380-21:A>C-LG5	<lmxll>	{0-}	(ll,lm)	LGV-2	47.141	Fvb5	21673	0		TGCAGCAATAGGACACAAATCAATTTTTGCAAACATTTGAAAGCCGAACATAATAAAGAGCTGGTAAAA	21:A>C	1	447.862	lm	lm	lm	lm	ll	ll	lm	lm	lm	ll	ll	ll	lm	lm	ll	lm	ll	ll	ll	lm	lm	ll	ll	ll	ll	ll	lm	ll	ll	ll	ll	lm	ll	lm	lm	ll
M15797-45:C>T-LG5	<nnxnp>	{-0}	(nn,np)	LGV-2	47.642	Fvb5	8474509	0		TGCAGAGTACTTACAGTAAATTCATTATATATCAAATCTAAATATCTGATATGCTCAATAACTATAAGC	45:C>T	1	339.191	nn	np	np	nn	np	nn	np	nn	nn	np	nn	np	nn	nn	nn	np	np	nn	np	np	nn	nn	nn	nn	nn	nn	nn	nn	nn	nn	nn	nn	nn	nn	np	nn
F12427-14:G>T-LG5	<lmxll>	{0-}	(ll,lm)	LGV-2	48.258	Fvb5	18056202	0		TGCAGCCTGTGAAAGTGCATTACATCAAGATCTCAAATTTGAAGAAAATCAAATTACCCAAACAAAGAA	14:G>T	1	396.986	lm	lm	lm	lm	ll	ll	ll	lm	lm	ll	ll	ll	lm	lm	ll	lm	ll	ll	ll	lm	lm	ll	ll	ll	ll	ll	lm	ll	ll	ll	ll	lm	ll	lm	lm	ll
CFVCT003-060	<lmxll>	{0-}	(ll,lm)	LGV-2	49.117	Fvb5	19532317	0		#N/A	#N/A	#N/A	#N/A	lm	lm	lm	lm	ll	ll	lm	lm	lm	ll	ll	ll	lm	lm	ll	lm	lm	ll	ll	lm	lm	ll	ll	ll	ll	ll	lm	ll	ll	lm	ll	lm	ll	lm	lm	ll
M19046-30:C>T-LG5	<nnxnp>	{-0}	(nn,np)	LGV-2	49.145	Fvb5	9762541	0		TGCAGAGTATGCTCAGAAGCATTTGCATGCCAATGTGCTTTCGGCTGGATTACCACGTGAGTTGGTCTG	30:C>T	1	891.294	nn	np	np	nn	np	nn	nn	np	nn	np	nn	np	nn	nn	nn	np	np	nn	np	np	nn	nn	nn	np	nn	nn	nn	nn	np	nn	nn	nn	nn	nn	nn	nn
M15003-66:C>T-LG5	<nnxnp>	{-0}	(nn,np)	LGV-2	50.171	Fvb5	9074271	0		TGCAGCACTCTTCAATGTGTTATCATCCGCCGCATGATCCATTGATATTTGTGTTGTGTCCTTGAGCGA	66:C>T	1	1024.85	nn	nn	np	nn	np	nn	np	np	nn	np	nn	np	nn	nn	nn	np	np	nn	nn	np	np	nn	nn	np	nn	nn	nn	nn	np	nn	nn	nn	nn	nn	nn	nn
F21930-32:A>T-LG5	<lmxll>	{0-}	(ll,lm)	LGV-2	50.391	Fvb5	18137800	1		TGCAGAGAGAAAATTACTAATAAGCTTTGTTGAAGATAAAATGCAAGTACAGATTGCAAGTGAAAGTAG	32:A>T	0.989583	424.825	lm	lm	lm	ll	ll	ll	lm	ll	lm	ll	ll	lm	lm	lm	ll	lm	ll	ll	ll	lm	lm	ll	ll	ll	ll	ll	lm	ll	ll	ll	ll	lm	ll	lm	lm	ll
F29384-18:C>T-LG5	<lmxll>	{0-}	(ll,lm)	LGV-2	51.165	Fvb5	18144333	1		TGCAGCCTTTGCCATTTTCCCCTTATATCATCATTTGCCAGTAAATCATACTGAGGGCTGGATACTTCA	18:C>T	0.989583	442.049	ll	lm	lm	ll	ll	ll	lm	lm	lm	ll	ll	ll	lm	lm	ll	lm	ll	ll	ll	lm	lm	ll	ll	ll	ll	ll	lm	ll	ll	lm	ll	lm	ll	lm	lm	ll
M34248-46:G>T-LG5	<nnxnp>	{-0}	(nn,np)	LGV-2	51.406	Fvb5	8642436	0		TGCAGAATCCGTAAACCCAATTTGTCTCAGACTGCTTGCTTCCACAGAACCCTAACGGTTAGGGCTTCA	46:G>T	0.958333	254.531	nn	np	np	nn	np	nn	np	np	nn	np	nn	np	nn	nn	nn	np	np	--	np	np	np	nn	nn	np	nn	nn	nn	nn	np	nn	nn	nn	nn	nn	np	nn
F30601-63:G>A-LG1	<lmxll>	{0-}	(ll,lm)	LGV-2	52.645	Fvb1	7480610	1		TGCAGCCTTATTTCTAGGTAAGATATCTGCAACTCCTTCTCCATGAAAGACTGCAAACATAAAGGGAAA	63:G>A	1	306.762	lm	lm	lm	ll	ll	ll	lm	lm	lm	ll	ll	ll	lm	lm	ll	lm	lm	ll	ll	lm	lm	ll	ll	ll	ll	ll	lm	ll	ll	ll	ll	lm	ll	lm	lm	ll
M12866-44:G>A-LG5	<nnxnp>	{-0}	(nn,np)	LGV-2	53.294	Fvb5	9461756	1		TGCAGAAAATTATCACATATCATCAAGATACTACAATTGTTATCGGTCAGAAAATATTGCAAAACAACT	44:G>A	1	454.702	nn	np	np	nn	np	nn	np	np	nn	np	nn	np	nn	nn	nn	np	np	nn	np	np	np	nn	nn	np	nn	nn	nn	nn	nn	nn	nn	nn	nn	nn	np	np
M34072-12:T>G-LG5	<nnxnp>	{-0}	(nn,np)	LGV-2	53.977	Fvb5	9988587	2		TGCAGTAACACATTATTGGAAATTTGAATAAGCTGGATGCACAACACTGGTGATATTTTTCAAGTATTA	12:T>G	1	337.472	nn	np	nn	nn	np	nn	np	np	nn	np	nn	np	nn	nn	nn	np	np	nn	np	np	np	nn	nn	np	nn	nn	nn	nn	nn	nn	nn	nn	nn	nn	np	nn
ChFaM018-198	<lmxll>	{0-}	(ll,lm)	LGV-2	54.349	Fvb4	5376632	0		#N/A	#N/A	#N/A	#N/A	lm	lm	lm	lm	ll	ll	lm	lm	lm	ll	ll	ll	lm	lm	ll	lm	lm	ll	ll	lm	lm	ll	ll	ll	ll	ll	lm	ll	ll	lm	ll	lm	ll	lm	lm	ll
F26656-35:T>C-	<lmxll>	{0-}	(ll,lm)	LGV-2	55.583	Fvb5	21693667	1		TGCAGAATCTGAGACAAATGAAAAGCAAAACTTACTCAGATGGAGAGACTGAAGCGACTGAAGAGAGTG	35:T>C	1	538.567	lm	lm	lm	lm	ll	ll	lm	lm	lm	ll	ll	ll	lm	lm	ll	lm	lm	ll	ll	lm	lm	ll	ll	ll	ll	ll	lm	lm	ll	lm	lm	lm	ll	ll	lm	ll
F23955--LG1	<lmxll>	{0-}	(ll,lm)	LGV-2	57.182	Fvb1	16942239	0	2	TGCAGACTGCGCAAATGAATCCATTGATGCTCAGAAGGTGTTTGGTTATGCTATCTACAAAGATGGGAG	0	0.989583	1348.56	lm	lm	lm	lm	ll	ll	lm	lm	lm	ll	ll	ll	lm	lm	ll	lm	lm	ll	ll	lm	lm	ll	lm	ll	lm	ll	lm	lm	ll	lm	lm	lm	ll	lm	lm	ll
F38170-5:A>C-LG5	<lmxll>	{0-}	(ll,lm)	LGV-2	60.267	Fvb5	23487712	0	4	TGCAGAAAATGCCTCTATCCATTAGTGCAATCAAAACAACACTTCAAAATTCAATCACACACACAAAAA	5:A>C	0.989583	329.025	lm	lm	lm	lm	ll	ll	lm	lm	lm	ll	ll	ll	lm	lm	ll	lm	lm	ll	lm	lm	lm	ll	ll	ll	ll	ll	ll	lm	--	lm	lm	lm	ll	lm	ll	ll
F15439-32:G>A-LG2	<lmxll>	{0-}	(ll,lm)	LGV-2	62.788	Fvb2	1402946	0	2	TGCAGCACTGTGCAAACTTTGAAATAGCACAAGTTTCTCATATCAACTCCGTTTTGTATGAAACCAAGT	32:G>A	1	366.742	lm	lm	lm	lm	ll	ll	lm	ll	lm	lm	ll	ll	lm	lm	ll	lm	ll	ll	lm	lm	lm	ll	ll	ll	ll	ll	lm	ll	ll	lm	lm	lm	ll	lm	ll	ll
F29204-65:C>T-LG7	<lmxll>	{0-}	(ll,lm)	LGV-2	63.89	Fvb7	13851508	0	3	TGCAGGATTTATGCAGAAACTGTATTTTCAGTCACTTTGGATCTTTGTTTGACTATGCATTTGGACTCC	65:C>T	0.96875	1304.79	lm	lm	lm	lm	ll	ll	ll	lm	lm	lm	ll	ll	lm	lm	ll	lm	ll	ll	lm	lm	lm	ll	ll	ll	ll	ll	lm	ll	ll	lm	lm	lm	--	lm	lm	ll
F36677-66:C>T-LG5	<lmxll>	{0-}	(ll,lm)	LGV-2	65.682	Fvb5	22549726	1		TGCAGTTCCACCACCAGCGTATATACCTGTCAATGTCTGAAGATCTCTGAGTTTTCCTATTCCTACCGG	66:C>T	0.96875	261.984	lm	lm	ll	lm	ll	--	lm	lm	lm	--	ll	ll	lm	lm	ll	ll	lm	lm	ll	lm	lm	ll	ll	ll	ll	ll	lm	lm	--	ll	ll	lm	ll	lm	ll	ll
UDF034-193	<lmxll>	{0-}	(ll,lm)	LGV-2	69.708	Fvb5	24233954	0		#N/A	#N/A	#N/A	#N/A	lm	lm	ll	lm	ll	ll	lm	lm	lm	lm	ll	ll	lm	lm	ll	ll	lm	lm	lm	lm	lm	ll	ll	ll	ll	ll	lm	lm	ll	lm	lm	ll	ll	lm	lm	ll
F28596-49:A>C-LG5	<lmxll>	{0-}	(ll,lm)	LGV-2	72.671	Fvb5	23997520	0		TGCAGGCATAGTTCCCTGAAAGTCTGATCACAAAACCAAGTATGATAGTACGAACCATCAACATTCACT	49:A>C	1	466.219	ll	lm	ll	lm	ll	ll	lm	lm	lm	lm	ll	ll	lm	lm	ll	ll	lm	lm	lm	lm	lm	ll	ll	ll	ll	ll	lm	lm	ll	lm	lm	ll	ll	lm	lm	ll
F30346-32:C>T-LG5	<lmxll>	{0-}	(ll,lm)	LGV-2	75.252	Fvb5	23782079	7		TGCAGAAAAGGAAAAGACAATGACAACTTTTCCAGCCTAATTTTGTCTGAAGATTGAACTATCATATTG	32:C>T	1	405.792	ll	lm	ll	lm	ll	ll	lm	lm	lm	lm	ll	ll	lm	lm	lm	ll	lm	lm	lm	lm	lm	ll	ll	ll	ll	ll	lm	lm	ll	ll	lm	ll	ll	lm	lm	ll
SVP-450	<lmxll>	{0-}	(ll,lm)	LGV-2	77.936	-	0	0		#N/A	#N/A	#N/A	#N/A	ll	lm	ll	lm	ll	ll	lm	lm	lm	lm	ll	ll	lm	lm	lm	ll	lm	lm	lm	lm	lm	ll	ll	ll	ll	ll	lm	lm	ll	lm	lm	ll	ll	lm	lm	ll
F22812-17:T>A-LG5	<lmxll>	{0-}	(ll,lm)	LGV-2	82.01	Fvb5	27700791	6		TGCAGAAGAAGAAAGGGTACTGAAAAAGAAAAGAAGTCAAGAGAGGCAGCAGAATCTTTTACAGATCGG	17:T>A	1	670.679	ll	lm	ll	lm	ll	ll	ll	lm	lm	lm	ll	ll	lm	lm	lm	ll	lm	lm	lm	lm	lm	ll	ll	ll	ll	ll	ll	lm	ll	lm	lm	ll	ll	lm	lm	ll
F22579-12:A>G-	<lmxll>	{0-}	(ll,lm)	LGV-2	83.558	*	0	0		TGCAGGTACAGCAACAAGGTAAATTATCAGCACATATATTTCTTTTGTTTTACAGATCGGAAGAGCGGT	12:A>G	1	487.923	ll	lm	ll	lm	ll	ll	ll	lm	lm	lm	ll	ll	lm	lm	lm	ll	lm	lm	lm	lm	lm	ll	ll	ll	ll	ll	ll	lm	ll	lm	lm	ll	ll	lm	lm	ll
F33110-16:T>A-LG5	<lmxll>	{0-}	(ll,lm)	LGV-2	85.689	Fvb5	28129115	0		TGCAGAACTTTCTGGGTATCTGGTGTAGCTTTCAGTCTTTACTTTTTCTGATCCTAAGTAATTAGTTTT	16:T>A	1	466.2	ll	lm	ll	lm	ll	ll	ll	lm	lm	lm	ll	ll	lm	ll	lm	ll	lm	lm	lm	lm	lm	ll	ll	ll	ll	ll	ll	lm	ll	lm	lm	ll	ll	lm	lm	ll
F30565-39:C>G-LG5	<lmxll>	{0-}	(ll,lm)	LGV-2	88.523	Fvb5	26819888	1		TGCAGTTCACACTCTCAATCACTAGTATACAGGATATGACAGATTCTTTGTCCCAGTCCTTCTGCATTC	39:C>G	0.979167	272.587	ll	lm	ll	lm	--	ll	ll	lm	lm	lm	ll	ll	lm	lm	lm	ll	lm	lm	ll	lm	lm	ll	ll	--	ll	ll	ll	lm	ll	lm	lm	ll	ll	lm	lm	ll
F35165-36:C>T-LG5	<lmxll>	{0-}	(ll,lm)	LGV-2	90.149	Fvb5	27112007	1		TGCAGTGTGTTGGTTTTTCCTTCTTCTGCTTCTTCTCCTTCTTCTTCTTATCAAGGCAATTCCAAGAAA	36:C>T	1	341.539	ll	lm	ll	lm	ll	ll	ll	lm	lm	lm	ll	ll	lm	lm	lm	ll	lm	ll	lm	lm	lm	ll	ll	ll	ll	ll	ll	lm	ll	lm	lm	ll	ll	ll	lm	ll
F32049-49:C>T-LG5	<lmxll>	{0-}	(ll,lm)	LGV-2	91.842	Fvb5	28716448	7		TGCAGTTGGAAGTGCTAGGAGTCTTCCAGACCCCGGGAGATACAAGTTTCCTTGTAGAGGTTTTGTAAA	49:C>T	0.989583	417.871	ll	lm	ll	lm	ll	ll	ll	lm	lm	lm	ll	ll	lm	lm	lm	ll	lm	lm	lm	lm	lm	ll	ll	ll	ll	ll	ll	lm	ll	lm	lm	ll	ll	lm	lm	ll
F13710-28:A>C-LG5	<lmxll>	{0-}	(ll,lm)	LGV-2	93.864	Fvb5	28888942	0		TGCAGTTTAGCATATTAGCATTAGTAAAACAGTAGAAGCATGAAACTCATATGATCATAGCATTATGAG	28:A>C	1	472.664	ll	lm	ll	lm	ll	ll	ll	lm	ll	lm	ll	ll	lm	lm	lm	ll	lm	lm	ll	ll	lm	ll	ll	ll	ll	ll	ll	lm	ll	ll	lm	ll	ll	lm	lm	ll
M24747-49:C>T-LG5	<nnxnp>	{-0}	(nn,np)	LGV-3	0	Fvb5	7767716	0		TGCAGGATTATTTTGAATTGCCTAAATGTGCACATTGGCCTTGTTGCCTCCTCATATTTCTCTTTCTCT	49:C>T	1	858.085	nn	nn	np	nn	np	np	nn	np	nn	np	nn	np	nn	nn	nn	nn	nn	nn	nn	nn	nn	np	np	np	nn	nn	np	nn	np	np	nn	nn	nn	nn	nn	nn
M34650-24:A>T-LG5	<nnxnp>	{-0}	(nn,np)	LGV-3	2.477	Fvb5	8901122	1		TGCAGCAATGTGCAATAACATTGAAGCTAGAAGTCCTAGCAATGCAGTCACAACAGTCCCATCTCATAC	24:A>T	0.979167	451.129	nn	nn	nn	nn	np	np	nn	np	nn	np	nn	np	nn	nn	nn	nn	nn	nn	np	nn	nn	np	np	np	nn	--	np	nn	np	nn	nn	nn	np	--	nn	nn
F26017-63:G>A-LG7	<lmxll>	{0-}	(ll,lm)	LGV-3	2.646	Fvb7	12219388	3		TGCAGCTATAGCTTTTTCAATTTTTTTTCTTCAATTTTGTGTTTTTGATTTCTATTTACAATGGAGTTG	63:G>A	0.989583	1089.93	lm	ll	ll	lm	ll	ll	lm	ll	--	lm	ll	ll	ll	lm	ll	ll	ll	ll	ll	lm	lm	ll	lm	ll	lm	lm	lm	ll	lm	ll	ll	lm	ll	lm	ll	ll
F15718-50:A>G-	<lmxll>	{0-}	(ll,lm)	LGV-3	4.616	*	0	0		TGCAGCTGTCCTGGAAACTCTACACGCTTAGTTTTTAGCATCATCGTCTCATTACTAAACAGAAGGGAA	50:A>G	1	566.132	lm	ll	ll	lm	ll	ll	ll	ll	ll	lm	ll	lm	ll	lm	ll	ll	ll	lm	ll	lm	lm	ll	lm	ll	lm	lm	lm	lm	ll	ll	ll	lm	ll	lm	ll	ll
F43037-21:A>G-LG5	<lmxll>	{0-}	(ll,lm)	LGV-3	6.764	Fvb5	10851554	2		TGCAGCAAAAGAAACTGTAAGATCCTTGCTTGATTGATCAATTAGAGATAATTGTGGATCGCTTGATTA	21:A>G	0.96875	259.082	lm	ll	ll	lm	ll	ll	lm	ll	ll	lm	lm	lm	ll	lm	ll	ll	ll	lm	ll	lm	lm	ll	lm	ll	lm	lm	lm	lm	lm	ll	ll	lm	ll	lm	ll	ll
M24308-10:T>G-LG5	<nnxnp>	{-0}	(nn,np)	LGV-3	6.945	Fvb5	8431609	1		TGCAGATGGCTAGTCTTGCAACATATTTTGGTCTTGGACAACAGACACACAGGTATTCTTGGAAACCTA	10:T>G	1	1198.38	nn	nn	np	nn	np	np	np	np	nn	nn	nn	np	nn	nn	nn	np	nn	nn	np	np	nn	np	np	np	nn	nn	np	nn	nn	np	nn	nn	nn	nn	nn	nn
M12064-28:G>T-LG5	<nnxnp>	{-0}	(nn,np)	LGV-3	8.274	Fvb5	8803566	0		TGCAGTGTTCCACACAATCACAATTAGAGTATACATAAATAACAAACTGAAAAGTCACACTCATGCAAT	28:G>T	1	396.605	nn	nn	np	nn	np	np	np	np	nn	np	nn	np	nn	nn	nn	nn	nn	nn	np	np	nn	np	np	np	nn	nn	np	nn	np	np	nn	nn	nn	nn	nn	nn
M21119-11:T>C-LG5	<nnxnp>	{-0}	(nn,np)	LGV-3	9.017	Fvb5	7811425	1		TGCAGAGTGTGTAGACAGGTGAAAAGAGCAGTACAAGTACTAATGATAGAATTCTCAGAGAATGTAACT	11:T>C	1	257.129	nn	nn	np	nn	np	np	np	np	nn	np	nn	np	nn	nn	nn	np	nn	nn	np	nn	nn	np	np	np	nn	nn	np	nn	nn	np	nn	nn	np	nn	nn	nn
F14029-20:G>T-LG5	<lmxll>	{0-}	(ll,lm)	LGV-3	9.206	Fvb5	9109678	0		TGCAGCAGCAAATCCTGAGTGGTATTGCAGCAGACGCTTCCATTGTAAGAACAAAACTTCAGAGGAGTT	20:G>T	1	282.57	lm	ll	ll	lm	ll	ll	lm	ll	ll	lm	ll	lm	ll	lm	ll	ll	ll	lm	ll	lm	lm	ll	lm	ll	lm	lm	lm	lm	lm	ll	ll	lm	ll	lm	ll	ll
F13690-51:G>T-LG5	<lmxll>	{0-}	(ll,lm)	LGV-3	9.599	Fvb5	9770460	0		TGCAGAACGAGGGGAGAATCTGGGGGAATCAGTGAGTTCTTGATGTCATTTGTTTACTTTCAAATTTTA	51:G>T	1	757.021	lm	ll	ll	lm	ll	ll	lm	ll	ll	lm	ll	lm	ll	lm	ll	ll	ll	lm	ll	lm	lm	ll	lm	ll	lm	lm	lm	lm	ll	ll	ll	lm	ll	ll	ll	ll
M12243-63:G>A-LG5	<nnxnp>	{-0}	(nn,np)	LGV-3	10.145	Fvb5	9386636	2		TGCAGGTTTGTTTTCACCGCTTGAAAATTGAGTTCCCTCTCAAAGTGATTTGATTAGTTACATGTAGCT	63:G>A	1	445.348	nn	nn	np	nn	np	np	np	np	nn	np	nn	nn	nn	nn	nn	np	nn	nn	np	np	nn	np	np	np	nn	nn	np	nn	np	np	nn	nn	np	nn	nn	nn
F17904-61:G>C-LG5	<lmxll>	{0-}	(ll,lm)	LGV-3	10.731	Fvb5	9247305	0		TGCAGAATCTTCAGATTTAGCAAGGCCATTCATGAGGACATCTATAACTGAAGGCAGTATAGAGAGTCC	61:G>C	1	1011.48	lm	ll	ll	lm	ll	ll	lm	ll	ll	lm	lm	lm	ll	lm	ll	ll	ll	lm	ll	lm	lm	ll	lm	ll	lm	lm	lm	lm	ll	ll	ll	lm	ll	lm	ll	ll
F12080-31:T>C-LG5	<lmxll>	{0-}	(ll,lm)	LGV-3	11.679	Fvb5	9057822	1		TGCAGAGGCAGCTCTCAGAAATCTCAACTGTTCAATGGACGCATATCAAGCAAACCAAATTTTGAAGCA	31:T>C	1	2048.91	lm	ll	ll	lm	ll	ll	lm	ll	ll	lm	lm	lm	ll	lm	ll	ll	ll	ll	ll	lm	lm	ll	lm	ll	lm	ll	lm	lm	lm	ll	ll	ll	ll	lm	ll	ll
M13243-21:G>A-LG5	<nnxnp>	{-0}	(nn,np)	LGV-3	12.467	Fvb5	8584512	1		TGCAGCTAGATTTGTTGAGTCGTCTCTCCGTGCACTGGATGGAGACAGTGATGTCTATGAGTGCTCTTA	21:G>A	1	423.029	nn	nn	np	nn	np	np	np	np	nn	np	nn	np	nn	nn	nn	np	nn	nn	np	np	nn	np	np	np	nn	nn	np	nn	nn	np	nn	nn	np	nn	nn	nn
M17520-18:C>G-LG5	<nnxnp>	{-0}	(nn,np)	LGV-3	13.202	Fvb5	8431674	0		TGCAGAAATACAAATAATCATGAATAACACCTACAAACTGTACAACTTTTCGTTCTCAAAACTAATGAC	18:C>G	1	1446.24	nn	nn	np	nn	np	np	np	np	nn	np	nn	np	nn	nn	nn	np	nn	nn	np	np	nn	np	np	np	nn	nn	np	nn	nn	np	nn	nn	np	nn	nn	nn
F44050-59:G>A-LG5	<lmxll>	{0-}	(ll,lm)	LGV-3	13.529	Fvb5	8750697	2		TGCAGCATACAGTATGTTATTTACAACTGCAAGCAGAGGAGGTGCCTCAGCTGTAGCAGGCATATTACA	59:G>A	0.947917	282.706	ll	ll	ll	lm	ll	ll	lm	ll	--	lm	ll	lm	ll	lm	ll	ll	ll	lm	ll	ll	lm	ll	lm	ll	lm	lm	lm	lm	lm	ll	ll	lm	ll	lm	ll	ll
M21525-58:A>T-LG5	<nnxnp>	{-0}	(nn,np)	LGV-3	13.897	Fvb5	7734767	1		TGCAGAGGAAATTGTTGGAGAAAGATGAACTTTTGAAGTCGTCGGAGATCTCAAAGAAAGAAGTGAGTT	58:A>T	1	1152.67	nn	nn	np	nn	np	np	np	np	nn	np	nn	np	nn	nn	nn	np	nn	nn	np	np	nn	np	np	np	nn	nn	np	nn	nn	np	nn	nn	np	nn	nn	nn
28864-51:T>C-	<hkxhk>	{00}	(h-,kk)	LGV-3	14.319	*	0	0		TGCAGGGATAAAATCAACTCAGAAAGGAACAAAAAATGCAATACAAACACATAAGTAATAATCATATCC	51:T>C	1	1202.49	h-	h-	h-	h-	h-	h-	kk	h-	h-	kk	h-	kk	h-	h-	h-	h-	h-	h-	h-	kk	h-	h-	kk	kk	h-	h-	kk	h-	kk	h-	h-	h-	h-	h-	h-	h-
14623-27:A>C-LG5	<hkxhk>	{00}	(h-,kk)	LGV-3	14.835	Fvb5	9925710	1		TGCAGCCAAACATAGAACACAGATGTCAAGATAAAACTCGCATACTAATATTGCGAATATGAAGTTGTC	27:A>C	1	866.387	h-	h-	h-	h-	h-	h-	kk	h-	h-	kk	h-	kk	h-	h-	h-	h-	h-	h-	h-	kk	h-	h-	kk	h-	h-	h-	kk	h-	kk	h-	h-	h-	h-	h-	h-	h-
ChFaM203-167/181/217	<efxeg>	{00}	(ee,ef,eg,fg)	LGV-3	15.412	Fvb5	9982192	0		#N/A	#N/A	#N/A	#N/A	ef	ee	eg	ef	eg	eg	fg	eg	ee	fg	ef	fg	ee	ef	ee	eg	ee	ef	eg	fg	ef	eg	fg	eg	ef	ef	fg	ef	fg	eg	ee	ef	eg	ef	ee	ee
F11671-19:A>G-LG5	<lmxll>	{0-}	(ll,lm)	LGV-3	15.64	Fvb5	9753314	0		TGCAGTGTCACCCACACCCAGGTGATTTTCCAGATAAGTCCAGACCTTTTCATAGCTCATACTTCATGG	19:A>G	1	1846.45	lm	ll	ll	lm	ll	ll	lm	ll	ll	lm	lm	lm	ll	lm	ll	ll	ll	lm	ll	lm	lm	ll	lm	ll	lm	lm	lm	lm	lm	ll	ll	lm	ll	lm	ll	ll
12916-58:A>G-LG5	<hkxhk>	{00}	(h-,kk)	LGV-3	16.218	Fvb5	9890382	3		TGCAGCAGATGTCATGCCAGCCTTTGTCCTAGAACCAATGATAAATTACAGGCTCAGTAGTGAAATCAT	58:A>G	1	1295.93	kk	h-	h-	h-	h-	h-	kk	h-	h-	kk	h-	kk	h-	h-	h-	h-	h-	h-	h-	kk	h-	h-	kk	h-	h-	h-	kk	h-	kk	h-	h-	h-	h-	h-	h-	h-
F18006-47:T>A-LG5	<lmxll>	{0-}	(ll,lm)	LGV-3	16.962	Fvb5	11356748	4		TGCAGTCCCTAACATTTTTGTAGGTACGTACTGCTGTGAGCCGAATATCTTCTCTAGTTCACTATGAAC	47:T>A	1	999.768	lm	ll	ll	lm	ll	ll	lm	ll	ll	lm	lm	ll	ll	lm	ll	ll	ll	lm	ll	lm	lm	ll	lm	ll	lm	lm	lm	lm	lm	ll	ll	lm	ll	lm	ll	ll
M11575-29:C>T-LG5	<nnxnp>	{-0}	(nn,np)	LGV-3	17.403	Fvb5	7705394	0		TGCAGATGAGAATTCATCCCAATTCAATTCTCCACTATTGTACTGGTCTATCAAATCAACAAGAAGCCT	29:C>T	1	1687.93	nn	nn	np	nn	np	np	np	np	nn	np	nn	np	nn	nn	nn	np	nn	nn	np	np	nn	np	np	np	nn	nn	np	nn	np	np	nn	nn	np	nn	nn	nn
EMFn010-193	<lmxll>	{0-}	(ll,lm)	LGV-3	17.496	Fvb5	13240109	0		#N/A	#N/A	#N/A	#N/A	lm	ll	ll	lm	ll	ll	lm	ll	ll	lm	lm	lm	ll	lm	ll	ll	ll	lm	ll	lm	lm	ll	lm	ll	lm	lm	lm	lm	lm	--	ll	lm	ll	lm	ll	ll
F13482-46:A>G-	<lmxll>	{0-}	(ll,lm)	LGV-3	18.126	Fvb5	12647715	3		TGCAGAACAATAAGAGAAAGAAAATAGGTCAAGATTGAGCAAAATCATGTTGAGCTCCCTTATTACCGA	46:A>G	1	659.1	lm	ll	ll	lm	ll	ll	lm	ll	ll	lm	lm	lm	ll	lm	ll	ll	ll	lm	ll	lm	lm	ll	lm	ll	lm	lm	lm	lm	lm	ll	ll	lm	ll	lm	ll	ll
F30855-13:A>G-	<lmxll>	{0-}	(ll,lm)	LGV-3	18.825	*	0	0		TGCAGATGTTGAAACACCAATATCAAAAGCCTCTAGCCCAGTATATCTAGGCCCACTTATACTTTGTAT	13:A>G	0.989583	455.756	lm	ll	ll	ll	ll	ll	lm	ll	ll	lm	lm	lm	ll	lm	ll	ll	ll	lm	ll	lm	lm	ll	lm	ll	lm	lm	lm	lm	lm	ll	ll	lm	ll	lm	ll	ll
F25448-32:T>C-LG5	<lmxll>	{0-}	(ll,lm)	LGV-3	19.648	Fvb5	12756564	0		TGCAGCTGGATTAGTTCACATAGCTAATTGTGTTATAGACTTATAGTTGGTGTTGTTCCTATCTTTTAC	32:T>C	1	969.606	lm	ll	ll	lm	ll	ll	lm	ll	ll	lm	lm	lm	ll	lm	ll	ll	ll	ll	ll	lm	lm	ll	ll	ll	ll	lm	lm	lm	lm	ll	ll	lm	ll	lm	ll	ll
F03420-11:T>A-	<lmxll>	{0-}	(ll,lm)	LGV-3	20.647	*	0	0		TGCAGAACAATTGAATGCGGTAGAAGCTTTTAGAAAAAAGACAATTGATCATTGGATACGATATTCACT	11:T>A	0.895833	414.712	ll	--	ll	lm	ll	ll	lm	--	ll	ll	ll	lm	--	--	ll	ll	ll	lm	ll	lm	lm	--	lm	ll	lm	lm	lm	lm	lm	ll	ll	ll	ll	lm	ll	ll
F33095-51:C>A-	<lmxll>	{0-}	(ll,lm)	LGV-3	21.828	*	0	0		TGCAGCACAAGGAAAGATAGACCGTTACCAACCAAGGAAGCAAGTATAATCCAATGAATTACAGATCGG	51:C>A	1	487.164	lm	ll	ll	lm	ll	ll	lm	ll	ll	lm	ll	lm	ll	ll	ll	ll	ll	lm	ll	lm	ll	ll	lm	ll	lm	lm	lm	lm	lm	ll	ll	lm	ll	lm	ll	ll
F29913-6:G>A-	<lmxll>	{0-}	(ll,lm)	LGV-3	23.073	*	0	0		TGCAGCGATGGAGCTTTACTGAAAAAATATGGGAAGGTGTCCTTGGGAGTTGGGTTTCAAGGGTAATGT	6:G>A	0.96875	1253.43	lm	ll	ll	lm	ll	ll	lm	ll	ll	lm	lm	lm	ll	lm	ll	ll	ll	lm	ll	lm	ll	ll	lm	--	lm	lm	lm	lm	ll	--	ll	lm	ll	ll	ll	ll
F32529-14:A>G-	<lmxll>	{0-}	(ll,lm)	LGV-3	23.563	*	0	0		TGCAGTGTGGATAGACCATGCATATTCATGCATGCATGCATATAATTTACCTGTAGTTTGTATAAAAGG	14:A>G	1	445.153	lm	ll	ll	lm	ll	ll	lm	ll	ll	lm	lm	lm	ll	lm	ll	ll	ll	lm	ll	lm	ll	ll	lm	ll	lm	lm	lm	lm	ll	ll	ll	lm	ll	lm	ll	ll
F23321-10:G>A-LG4	<lmxll>	{0-}	(ll,lm)	LGV-3	23.702	Fvb4	15381611	7		TGCAGAAAGGGATTTTTACTTTGTAGGCTGATTGCCTGTGCAGCATTCAAGACCGAACTAGTGAGCATT	10:G>A	1	682.863	lm	ll	ll	lm	ll	ll	lm	ll	ll	lm	lm	lm	ll	lm	ll	ll	ll	lm	ll	lm	ll	ll	lm	ll	lm	lm	lm	lm	lm	ll	ll	lm	ll	lm	ll	ll
15486-23:A>G-	<hkxhk>	{00}	(h-,kk)	LGV-3	24.492	*	0	0		TGCAGATTTGAGAGACCAGAACCAGTAGTACAGTAGAAGGAAAAATCAAACTCTACAAGGAAATTACAG	23:A>G	1	815.128	h-	h-	h-	h-	h-	kk	kk	h-	h-	kk	h-	kk	h-	h-	h-	h-	h-	h-	h-	kk	h-	h-	kk	h-	h-	h-	kk	h-	kk	h-	h-	h-	h-	h-	h-	h-
F25830-61:T>C-LG5	<lmxll>	{0-}	(ll,lm)	LGV-3	25.615	Fvb5	15430587	2		TGCAGCATATGCAAGCGCGATTGCTATCTCGCCTATATTAGTTGCAACTGTTATATGCATCTTGTGTGC	61:T>C	1	461.957	lm	ll	ll	lm	ll	ll	lm	ll	ll	lm	lm	ll	ll	lm	ll	ll	ll	lm	ll	lm	ll	ll	lm	ll	lm	lm	lm	lm	lm	ll	ll	lm	ll	lm	ll	ll
F18399-23:T>C-LG5	<lmxll>	{0-}	(ll,lm)	LGV-3	26.372	Fvb5	11894759	0		TGCAGGGGGAGCTTGACATCCACTACTCTCGTCATGAAGGTTCATCTTTACTTTGATTCACTTGAAACA	23:T>C	1	360.845	lm	ll	ll	lm	ll	ll	lm	ll	ll	lm	lm	lm	ll	lm	ll	ll	ll	lm	ll	lm	ll	ll	lm	ll	lm	lm	lm	ll	lm	ll	ll	lm	ll	lm	ll	ll
F15439-31:A>T-LG2	<lmxll>	{0-}	(ll,lm)	LGV-3	27	Fvb2	1402946	0	2	TGCAGCACTGTGCAAACTTTGAAATAGCACAAGTTTCTCATATCAACTCCGTTTTGTATGAAACCAAGT	31:A>T	1	366.742	lm	ll	ll	lm	ll	ll	lm	ll	ll	lm	lm	lm	ll	ll	ll	ll	ll	lm	ll	lm	lm	ll	lm	ll	ll	ll	ll	lm	lm	ll	ll	lm	ll	lm	ll	ll
F27887-44:A>T-LG5	<lmxll>	{0-}	(ll,lm)	LGV-3	28.221	Fvb5	10469429	0		TGCAGATGGAAGCATTTGGCTGTGCCATCTAATGCAAGAATATAACCAGAAATTCCATGAATTTTCTGA	44:A>T	1	404.231	lm	ll	ll	lm	ll	ll	lm	ll	ll	lm	lm	lm	ll	lm	ll	ll	ll	lm	ll	lm	lm	ll	lm	ll	lm	ll	lm	lm	lm	ll	ll	lm	ll	lm	ll	ll
F19520-9:C>T-LG5	<lmxll>	{0-}	(ll,lm)	LGV-3	29.403	Fvb5	10813918	1		TGCAGAGCACGCCTGGGGTTACTGGTTCCGTCATGTGGGATAGTGGAGTTGTATTGGGGAAGTTTCTAG	9:C>T	1	477.13	lm	ll	ll	lm	ll	ll	lm	ll	ll	lm	lm	lm	ll	lm	ll	ll	ll	lm	ll	lm	lm	ll	ll	ll	ll	lm	ll	ll	ll	ll	ll	lm	ll	lm	ll	ll
F14812-61:G>C-LG5	<lmxll>	{0-}	(ll,lm)	LGV-3	29.735	Fvb5	8597763	0		TGCAGCATAAATGCAACCTCAGTTGCTGCAAGTGCTGCTGCTTCCTGGATAAACAGTAATAGACAAACA	61:G>C	1	1003.11	lm	ll	ll	lm	ll	lm	lm	ll	ll	lm	lm	lm	ll	lm	ll	ll	ll	lm	ll	lm	lm	ll	lm	ll	ll	lm	lm	lm	lm	ll	ll	lm	ll	ll	ll	ll
F13243-54:C>T-LG5	<lmxll>	{0-}	(ll,lm)	LGV-3	30.614	Fvb5	8584512	1		TGCAGCTAGATTTGTTGAGTCGTCTCTCCGTGCACTGGATGGAGACAGTGATGTCTATGAGTGCTCTTA	54:C>T	1	423.029	ll	ll	ll	lm	ll	lm	lm	ll	ll	lm	lm	lm	ll	lm	ll	ll	ll	lm	ll	lm	lm	ll	lm	ll	lm	lm	lm	lm	lm	lm	ll	lm	ll	lm	ll	ll
M44828-44:A>G-LG5	<nnxnp>	{-1}	(nn,np)	LGV-3	31.177	Fvb5	18098181	3		TGCAGTCTCGCTAATGAGAAATGAAATTCAGAAACTTCCCGACAAGTTGGTATGTTCAAAACTCCAGAT	44:A>G	0.90625	464.219	np	np	nn	nn	nn	np	nn	np	nn	nn	np	nn	nn	np	np	nn	nn	np	nn	nn	nn	nn	np	nn	nn	np	--	np	--	nn	np	np	np	np	--	np
F43700-18:T>G-LG5	<lmxll>	{0-}	(ll,lm)	LGV-3	31.716	*	0	0		TGCAGAGTACAAAGTGGTTAGGTTTTCCCGCAGCATGGATCCTGATGCTGATGGAAAGTTTCCATACCT	18:T>G	0.9375	337.163	lm	--	ll	lm	--	--	lm	ll	ll	lm	lm	lm	ll	lm	ll	--	ll	lm	ll	lm	lm	lm	lm	ll	lm	ll	lm	lm	lm	ll	ll	lm	ll	lm	ll	ll
F14913-9:A>G-LG5	<lmxll>	{0-}	(ll,lm)	LGV-3	34.128	Fvb5	8248120	0		TGCAGGTTGAATGAAAGCCAGCCGTCCTCCTAAGCATAGCCTTCACCAAATCACTCAAATCTGGAATTG	9:A>G	1	464.834	lm	ll	ll	lm	ll	lm	lm	ll	lm	lm	lm	lm	ll	lm	ll	ll	ll	lm	ll	lm	lm	lm	lm	ll	lm	ll	lm	lm	lm	ll	ll	ll	ll	lm	ll	ll
M33473-67:T>C-LG5	<nnxnp>	{-1}	(nn,np)	LGV-3	34.298	Fvb5	16928515	2		TGCAGATGCCAAGCATATTGAAGATACTTCGGTGTTGGTGGCTGAGACTACTGCTCTCAAGGAGGCATT	67:T>C	1	286.772	np	np	nn	nn	nn	nn	nn	np	nn	nn	np	np	nn	np	np	nn	nn	np	nn	nn	nn	nn	np	nn	nn	nn	nn	np	nn	nn	np	np	nn	np	np	np
F14217-53:G>A-LG5	<lmxll>	{0-}	(ll,lm)	LGV-3	35.101	Fvb5	7699850	0		TGCAGTTTGAGTTTTCATCATTCCTTTCATGATGAGAACTACTTGCTTGAGGAGCAACCGGGAATACGT	53:G>A	1	293.464	lm	ll	ll	lm	ll	lm	lm	ll	ll	lm	lm	ll	ll	lm	ll	ll	ll	lm	ll	lm	lm	lm	lm	ll	lm	ll	lm	lm	ll	ll	ll	lm	ll	lm	ll	ll
M35020-66:T>A-LG5	<nnxnp>	{-1}	(nn,np)	LGV-3	35.662	Fvb5	19365904	5		TGCAGCATCAAGAGAATGCATGCATATATACAACTACACAAGAAAAAGAAATGATCATATCTCTAGTTT	66:T>A	0.958333	674.223	np	np	nn	nn	nn	nn	nn	np	nn	nn	np	np	nn	np	np	nn	nn	np	nn	nn	nn	nn	np	nn	np	np	nn	np	--	nn	np	np	np	np	np	--
M24674-55:G>T-LG5	<nnxnp>	{-1}	(nn,np)	LGV-3	37.66	Fvb5	18078619	2		TGCAGCCAGTGTCAACAATGATTCCTTGTTCCATCTCCCATGCCTTGTAAGCCAAGAGTGTTGATCTCA	55:G>T	1	316.156	np	np	nn	nn	nn	np	nn	np	nn	nn	np	np	nn	np	np	nn	nn	np	nn	nn	nn	nn	np	nn	np	np	nn	np	nn	nn	np	nn	np	nn	np	np
F34028-13:C>T-	<lmxll>	{0-}	(ll,lm)	LGV-3	38.275	*	0	0		TGCAGCTAACCCACCTTACGTGTCAGTTTATGTAACATATATGTCATCCAACCAAAATGTTTTATTACA	13:C>T	1	474.853	lm	ll	ll	lm	ll	lm	lm	ll	ll	lm	lm	lm	ll	lm	ll	lm	ll	lm	ll	lm	lm	lm	lm	ll	lm	ll	lm	lm	lm	ll	ll	lm	ll	lm	ll	ll
M13345-35:C>T-LG5	<nnxnp>	{-1}	(nn,np)	LGV-3	38.583	Fvb5	16384898	0		TGCAGCTCACTCTTTGATTATGAATGATAGTACAACAAAGAGGAATATAAATCCCATTGACATAATTGG	35:C>T	1	381.15	np	np	nn	nn	nn	np	nn	np	nn	nn	np	np	nn	np	np	nn	nn	np	nn	nn	nn	nn	np	nn	np	np	nn	np	nn	nn	np	np	nn	np	nn	np
M21814-37:G>C-LG5	<nnxnp>	{-1}	(nn,np)	LGV-3	39.456	Fvb5	17410680	1		TGCAGATTTTGTATGGTTTGAGGTTGATTCAGGCACTGGTATGAGCATGTTGGGTAAGAGAACTTAGGA	37:G>C	1	481.836	np	np	nn	nn	nn	np	nn	np	nn	nn	np	nn	nn	np	np	nn	nn	np	nn	nn	nn	nn	np	nn	np	np	nn	np	nn	nn	np	np	np	np	np	np
F12162-47:A>C-LG5	<lmxll>	{0-}	(ll,lm)	LGV-3	39.482	Fvb5	6020169	2		TGCAGCCCACTTTGTTGGTGGAAATAATTTCCTAAACTGCAAAAGAAACAAGTCAAAAACAACTCACTA	47:A>C	1	521.944	lm	ll	ll	lm	ll	lm	lm	ll	ll	lm	lm	lm	ll	lm	ll	lm	ll	lm	ll	lm	lm	lm	lm	ll	lm	ll	lm	lm	lm	lm	ll	lm	ll	lm	ll	ll
M16853-36:T>A-LG5	<nnxnp>	{-1}	(nn,np)	LGV-3	40.117	Fvb5	17873839	0		TGCAGAAACATGAAGGGTTGAATCTGACAATATCAGTATGTTAGTTGAAGTAGTTTATTTTCAAAGTAC	36:T>A	1	360.124	np	np	nn	nn	nn	np	nn	np	nn	nn	nn	np	nn	np	np	nn	nn	np	nn	nn	nn	nn	np	nn	np	np	nn	np	nn	nn	np	np	np	np	np	np
F22165-63:G>A-LG5	<lmxll>	{0-}	(ll,lm)	LGV-3	41.081	Fvb5	5351279	0		TGCAGAGTAAGCCACTGAGGCGTAGGAAGCTTGACATACATTATTCAATTCCCAAGGTACGGTGCTCAC	63:G>A	1	360.954	lm	ll	ll	lm	ll	lm	lm	ll	ll	lm	lm	lm	ll	lm	ll	lm	ll	lm	ll	lm	lm	lm	lm	ll	lm	ll	lm	lm	lm	ll	ll	lm	ll	lm	ll	ll
M13566-56:T>A-LG5	<nnxnp>	{-1}	(nn,np)	LGV-3	41.954	Fvb5	17529507	0		TGCAGGTCAACACGCGCCAGCAAACCGAGAGAGTCGCCAAGCAATCCTTAGATACTTCCAAACGCCTCG	56:T>A	1	308.35	np	np	nn	nn	nn	np	nn	np	nn	nn	np	np	nn	np	np	nn	nn	np	nn	nn	nn	nn	np	nn	np	np	nn	np	nn	nn	nn	np	np	np	np	np
F18875-30:T>C-LG5	<lmxll>	{0-}	(ll,lm)	LGV-3	42.11	Fvb5	4859048	0		TGCAGAAAAGGAAGAACAAGAAACATGATGTGGCCAGAGAGGCGTTGATAGGGGAAAGGGAAACCAGTG	30:T>C	1	350.14	lm	ll	ll	lm	ll	lm	lm	ll	ll	ll	lm	lm	ll	lm	ll	lm	ll	lm	ll	lm	lm	lm	lm	ll	lm	ll	lm	lm	lm	ll	ll	ll	ll	lm	ll	ll
CFVCT003-085	<nnxnp>	{-1}	(nn,np)	LGV-3	42.572	Fvb5	19532317	0		#N/A	#N/A	#N/A	#N/A	np	nn	nn	nn	nn	np	nn	np	nn	nn	np	np	nn	np	np	nn	nn	np	nn	nn	nn	nn	np	nn	np	np	nn	np	nn	nn	np	np	np	np	np	np
F20102-62:A>T-LG5	<lmxll>	{0-}	(ll,lm)	LGV-3	44.172	Fvb5	4613005	3		TGCAGGCTGGTTCATCATTGGAAAACAACAAAACCGTTAGATTTTCATCAACACTCACAAACAACAATT	62:A>T	1	584.692	lm	ll	ll	lm	ll	lm	ll	ll	ll	lm	lm	lm	ll	lm	ll	lm	ll	lm	ll	lm	lm	lm	lm	ll	lm	ll	lm	lm	lm	ll	ll	ll	ll	lm	ll	ll
BPPCT028-157	<nnxnp>	{-0}	(nn,np)	LGV-3	45.321	-	0	0		#N/A	#N/A	#N/A	#N/A	nn	np	np	np	np	nn	np	nn	np	np	nn	nn	np	nn	nn	np	np	nn	np	np	np	np	nn	np	nn	nn	np	nn	np	np	np	np	nn	nn	nn	nn
F11048-18:C>A-LG5	<lmxll>	{0-}	(ll,lm)	LGV-3	45.432	*	0	0		TGCAGCTTATCAACCAAACTCTCAGTTATGCAAGAGAGTTGGAGCGGATTGTTTACAGATCGGAAGAGC	18:C>A	1	446.044	lm	ll	ll	lm	ll	lm	lm	ll	ll	lm	ll	lm	ll	lm	ll	lm	ll	lm	ll	lm	lm	lm	lm	ll	ll	ll	lm	lm	ll	ll	ll	lm	ll	lm	ll	ll
M29391-61:C>T-LG5	<nnxnp>	{-0}	(nn,np)	LGV-3	46.78	Fvb5	22263029	3		TGCAGCCAAATGTCTCATGAACTTAGAAATACAGCAGCACTACAGTTCTAATAAAAATTTGCTTACCAC	61:C>T	0.989583	566.058	nn	np	np	np	np	nn	np	nn	nn	np	nn	nn	np	nn	nn	np	np	nn	np	np	np	np	nn	np	nn	nn	np	nn	--	np	np	np	nn	nn	nn	nn
UDF034-169	<nnxnp>	{-0}	(nn,np)	LGV-3	47.036	Fvb5	24233954	0		#N/A	#N/A	#N/A	#N/A	nn	np	np	np	np	nn	np	nn	np	np	nn	nn	np	nn	nn	np	np	nn	np	np	np	np	nn	np	nn	nn	np	nn	np	np	np	np	nn	nn	nn	nn
M12353-41:C>T-	<nnxnp>	{-1}	(nn,np)	LGV-3	47.947	*	0	0		TGCAGAATTCTAACAGGTGAGATCTCCACTAGTATGCATTTCTGCATTTTACAGATCGGAAGAGCGGTT	41:C>T	1	1132.71	np	nn	nn	nn	nn	np	nn	np	nn	nn	np	np	nn	np	np	nn	nn	np	nn	nn	nn	nn	np	nn	np	np	nn	np	nn	nn	nn	nn	np	np	np	np
F18975-39:G>T-	<lmxll>	{0-}	(ll,lm)	LGV-3	48.103	*	0	0		TGCAGTGTTGTTTTACTTTTTGGCTCATTGTTGTTGTTTGAGTTTGAGAATTACAGATCGGAAGAGCGG	39:G>T	1	545.652	lm	ll	ll	lm	ll	lm	lm	ll	ll	lm	lm	lm	ll	lm	ll	lm	ll	lm	ll	ll	lm	lm	lm	ll	lm	ll	ll	lm	ll	ll	ll	lm	ll	lm	ll	ll
M17276-42:C>T-LG3	<nnxnp>	{-1}	(nn,np)	LGV-3	48.147	Fvb3	24366007	3		TGCAGAAGTAGATTACAAAGTGATGCAAAAGAAACTACTTCCCAAAAAATTCTCAAGAACCAAAAATGC	42:C>T	1	574.361	np	nn	nn	nn	nn	np	nn	np	nn	nn	np	np	nn	np	np	nn	nn	np	nn	nn	nn	nn	np	nn	np	np	nn	np	nn	nn	nn	nn	np	nn	np	np
M30950-13:T>G-	<nnxnp>	{-1}	(nn,np)	LGV-3	48.91	*	0	0		TGCAGCTTTCCATTTCAAATGTTAGATGTTGATATTTACTACTCAAAATGACCGATTGTTTACAGATCG	13:T>G	1	420.048	np	nn	nn	nn	nn	np	nn	np	nn	nn	np	np	nn	np	np	nn	nn	np	nn	nn	nn	nn	np	nn	np	np	nn	np	nn	nn	nn	nn	np	np	np	np
M15057-37:G>A-LG5	<nnxnp>	{-0}	(nn,np)	LGV-3	50.135	Fvb5	24151728	1		TGCAGCACATGAAACCCGTGGAAAACGATATACACCCGCGGTTTCAGACAGCTCTCTTTTACTGACATC	37:G>A	1	487.822	nn	np	np	np	np	nn	np	nn	nn	np	nn	nn	np	nn	nn	nn	np	nn	np	nn	np	np	nn	np	nn	nn	np	nn	np	np	np	np	nn	nn	nn	nn
F38295-27:T>A-LG5	<lmxll>	{0-}	(ll,lm)	LGV-3	50.612	Fvb5	2274999	4		TGCAGTTCAATATACAGTTTCAATATGTAGGAACATTGCCCATGTAGGTTTTAGATTACAGCTACAACG	27:T>A	0.979167	473.597	lm	ll	ll	ll	ll	lm	lm	ll	ll	lm	lm	lm	ll	lm	ll	lm	ll	lm	ll	lm	lm	lm	lm	lm	lm	ll	lm	lm	ll	ll	ll	ll	ll	lm	ll	lm
M38469-17:A>C-LG5	<nnxnp>	{-0}	(nn,np)	LGV-3	51.452	Fvb5	22252889	2		TGCAGTCCATTTTTTCCATTTGGGCATTTAGTTCAAGAGTGTTTCATGGTCAGTTCGTTTTCTTTGTTC	17:A>C	1	356.493	nn	np	np	np	np	nn	np	nn	np	np	nn	nn	np	nn	nn	nn	np	nn	np	np	np	np	nn	np	nn	nn	np	nn	np	np	np	np	nn	nn	nn	nn
M38520-14:C>T-LG5	<nnxnp>	{-0}	(nn,np)	LGV-3	52.713	Fvb5	25089273	2		TGCAGTTCTTGTTTCTATTTCAAAAGCCTTTGTACACTCTCCCCAAGAGTTTGTCTAGATCTAGGGCAG	14:C>T	0.96875	432.347	nn	np	np	np	np	nn	np	nn	nn	np	nn	nn	np	nn	nn	np	np	nn	np	np	np	np	nn	np	nn	nn	np	nn	np	np	np	np	nn	nn	nn	nn
F43300-10:T>A-LG5	<lmxll>	{0-}	(ll,lm)	LGV-3	53.542	Fvb5	1916277	3		TGCAGCAGCTTTCAGGGTGAAGACTCGTCCAGGCACCTACATGCCAAGGGCAGAAATGGATTTTTGTTA	10:T>A	0.927083	342.023	ll	ll	ll	lm	lm	lm	lm	ll	ll	lm	lm	lm	ll	lm	ll	lm	lm	lm	ll	lm	lm	lm	lm	lm	lm	ll	lm	lm	--	ll	ll	ll	ll	lm	ll	--
M41669-11:A>T-	<nnxnp>	{-0}	(nn,np)	LGV-3	54.084	*	0	0		TGCAGTGCTTTATTTATTTATTTGTAAAGTGAAAGTGTACAATTTTGCTGTTGTGTTCAAGTGATTTTT	11:A>T	0.927083	538.33	nn	np	np	np	np	nn	np	nn	np	np	nn	--	np	nn	nn	np	np	nn	np	np	np	np	nn	np	nn	nn	np	--	np	np	np	np	nn	nn	--	--
F41225-49:C>G-	<lmxll>	{0-}	(ll,lm)	LGV-3	54.091	*	0	0		TGCAGTGCCAACCTTGAAAGCATCAACAGCCATTCTTTGTATATAAGCACTGCTCTGACAAGGATCACG	49:C>G	0.979167	683.602	ll	ll	ll	lm	lm	lm	lm	ll	ll	lm	ll	ll	ll	lm	ll	lm	lm	lm	ll	lm	lm	lm	lm	lm	lm	ll	lm	lm	lm	ll	ll	ll	ll	lm	ll	lm
M38624-31:G>A-LG5	<nnxnp>	{-1}	(nn,np)	LGV-3	54.841	Fvb5	25547035	1		TGCAGCTTTTGGTATTTCTTCGTATGCAAAAGAATTCTGTGGGATAGGGAAATCCGTAGACACAGTACA	31:G>A	0.979167	344.59	np	nn	nn	nn	nn	np	nn	np	nn	nn	np	np	nn	np	nn	nn	nn	np	nn	nn	nn	nn	np	nn	nn	np	nn	np	nn	nn	nn	nn	np	np	np	np
F12523-24:A>G-LG5	<lmxll>	{0-}	(ll,lm)	LGV-3	55.851	Fvb5	1541676	4		TGCAGAACTGTTTGGTATAATTTTAGTTGACCAACTTACTTTTTCTTTGGCTGTATACAGATATTGCAA	24:A>G	1	456.791	ll	ll	ll	ll	ll	lm	lm	ll	ll	lm	ll	lm	ll	ll	ll	lm	lm	ll	ll	lm	lm	lm	lm	lm	lm	ll	lm	lm	lm	ll	ll	ll	ll	lm	ll	lm
M35792-43:G>T-LG5	<nnxnp>	{-0}	(nn,np)	LGV-3	55.977	Fvb5	25909829	2		TGCAGTTCTTCAAATGGTAAACTAGCATCACCGCGGTAAAATAGAAGTTCATTCTGCAACTGCTCAATC	43:G>T	0.96875	548.147	nn	np	np	np	np	nn	np	nn	np	--	nn	nn	np	nn	nn	np	np	nn	np	np	np	np	nn	nn	nn	nn	np	nn	np	np	np	np	nn	nn	nn	nn
M41306-14:C>A-LG5	<nnxnp>	{-1}	(nn,np)	LGV-3	57.006	Fvb5	25812505	3		TGCAGTAAGAAAATCCCTTCATAGCATCATCATTAGCATAAGCAGCTACACTGGCCTGATTACGAGGCA	14:C>A	0.947917	323.058	np	nn	nn	nn	nn	np	np	--	nn	nn	np	np	nn	nn	np	nn	nn	np	nn	nn	nn	nn	np	nn	np	--	nn	np	nn	--	nn	nn	np	np	np	np
M19097-16:G>T-LG5	<nnxnp>	{-0}	(nn,np)	LGV-3	57.697	Fvb5	25930139	0	2	TGCAGTTGACTATTATGTGAGCATGCAAAGTGACATCTTCATTTCTGCTTCTCCGGGAAACATGCACAA	16:G>T	1	466.13	nn	np	np	np	np	nn	np	nn	np	np	nn	nn	np	nn	nn	np	np	nn	np	np	np	np	nn	nn	nn	nn	np	nn	np	np	np	np	nn	nn	nn	nn
F34006-21:C>T-LG5	<lmxll>	{0-}	(ll,lm)	LGV-3	57.725	Fvb5	944680	3		TGCAGTATCTATGTGAGGTGACGCAGTTACATTTTCTTTGGTTCTTTGTTTGTTAGAATGAGATCTTTT	21:C>T	0.989583	444.425	ll	ll	ll	lm	lm	lm	ll	--	ll	lm	lm	lm	ll	lm	ll	lm	lm	lm	ll	lm	lm	lm	lm	lm	lm	ll	lm	lm	lm	ll	ll	ll	ll	lm	ll	lm
F12692-54:C>A-LG5	<lmxll>	{0-}	(ll,lm)	LGV-3	59.003	Fvb5	890898	4		TGCAGTGCCTGCTCTTTTTATCATAATCGGATCATTCTTCCTCCCTGACACACCCAACTCTTTACAGAT	54:C>A	1	791.929	ll	ll	ll	lm	lm	lm	lm	lm	ll	lm	lm	lm	ll	lm	ll	lm	lm	lm	ll	lm	lm	lm	lm	ll	lm	ll	lm	lm	lm	ll	ll	ll	ll	lm	ll	lm
M29399-57:C>A-	<nnxnp>	{-0}	(nn,np)	LGV-3	59.067	*	0	0		TGCAGATAGTCTATTCATCTAATGATTTTACAAATTCTCCGTGTCCTCCTTACATATCTAAAATTGTTA	57:C>A	0.979167	432.943	nn	np	np	np	np	nn	np	nn	np	np	nn	nn	np	nn	nn	np	np	nn	np	np	nn	np	nn	nn	nn	nn	nn	nn	np	np	np	nn	nn	nn	nn	nn
F29237-36:T>G-	<lmxll>	{0-}	(ll,lm)	LGV-3	60.424	*	0	0		TGCAGTTTTTTGGTTACATCAATCCCTTATAATCTTTACTGTTGTAAATACATTACCCTCAAATTTTCT	36:T>G	1	517.092	ll	ll	ll	lm	lm	lm	lm	lm	ll	lm	lm	lm	ll	lm	ll	lm	lm	lm	ll	lm	lm	lm	lm	lm	lm	ll	lm	lm	ll	ll	ll	ll	ll	lm	ll	lm
F29932-24:G>T-	<lmxll>	{0-}	(ll,lm)	LGV-3	61.457	*	0	0		TGCAGAATAATTTCAAATAAAATAGGGTTGAGGTTATTGAAGCGTTCTCAACGAAAAACATGGTATAAG	24:G>T	0.989583	475.581	ll	ll	ll	lm	lm	lm	lm	lm	ll	lm	lm	lm	ll	ll	ll	lm	lm	lm	ll	lm	lm	lm	ll	lm	lm	ll	lm	lm	--	ll	ll	ll	ll	lm	ll	lm
M15398-26:T>A-LG5	<nnxnp>	{-1}	(nn,np)	LGV-3	62.116	Fvb5	26356479	0		TGCAGTTTGTTAGAGCAAATGAAATTTGTTTTTGCAACGATCTATAAAACATGTGGCTAAGTATAGGAT	26:T>A	1	1261.36	np	nn	nn	nn	nn	np	nn	np	nn	nn	np	np	nn	np	np	nn	nn	nn	nn	nn	nn	nn	nn	np	np	np	nn	np	nn	nn	nn	nn	np	np	np	np
F33980-51:A>T-LG5	<lmxll>	{0-}	(ll,lm)	LGV-3	62.634	Fvb5	1915692	4		TGCAGACCTCCGTCTCCAGCTCAACTCCAGCTCTGACAAGTCGCCCCTCCAAGTGGTAAGTCAATTCAA	51:A>T	1	556.685	ll	ll	ll	lm	lm	ll	lm	ll	ll	lm	lm	lm	ll	lm	ll	lm	lm	lm	ll	ll	lm	lm	lm	lm	lm	ll	lm	lm	lm	ll	ll	ll	ll	lm	ll	lm
EMFvi018-215	<nnxnp>	{-0}	(nn,np)	LGV-3	63.512	*	0	0		#N/A	#N/A	#N/A	#N/A	nn	np	np	np	np	nn	np	nn	np	np	nn	nn	np	nn	nn	np	np	np	np	np	np	nn	nn	nn	nn	nn	np	nn	np	np	np	np	nn	nn	nn	nn
F35804-6:C>T-	<lmxll>	{0-}	(ll,lm)	LGV-3	64.571	Fvb5	167393	7		TGCAGTCTTATGTTTTGCCCAAAGGAATCCTTGATATGGGCTTGGGAAGCAGCCCAAGTAAACTGACCA	6:C>T	1	474.534	ll	ll	ll	lm	lm	ll	lm	lm	ll	ll	lm	lm	ll	lm	ll	lm	lm	lm	ll	lm	lm	lm	lm	lm	lm	ll	lm	lm	lm	ll	ll	ll	ll	lm	ll	lm
F14111-46:A>C-LG5	<lmxll>	{0-}	(ll,lm)	LGV-3	66.298	Fvb5	940460	0		TGCAGCTTGTCTGCTATAGGAAGAAATATCAATCCGAGATGGGGCAAAATGCCCCTCTTATACTAACAA	46:A>C	1	469.371	ll	ll	ll	lm	lm	lm	lm	lm	ll	lm	lm	lm	ll	ll	ll	ll	lm	lm	ll	lm	lm	lm	lm	lm	lm	ll	lm	lm	ll	ll	ll	ll	ll	lm	ll	lm
M12851-25:G>A-LG5	<nnxnp>	{-0}	(nn,np)	LGV-3	67.771	Fvb5	28274957	0		TGCAGGTGAAGGGTATATTAGAGTTGGTGCTTTTGGCCACAGAGAGACTATATTGGAAGCTTCAGCAAG	25:G>A	1	550.139	nn	np	np	np	nn	nn	np	nn	np	np	nn	nn	np	nn	nn	np	np	np	np	np	np	nn	nn	nn	nn	nn	np	nn	np	np	np	np	nn	nn	np	nn
F21665-7:C>G-LG5	<lmxll>	{0-}	(ll,lm)	LGV-3	69.827	Fvb5	1201802	2		TGCAGAACTGATCAGTTGGATTCCAAGCTAGGCTAGGATTGATATGAGGAATTTCAGAGCATACCCTTT	7:C>G	1	626.7	ll	ll	ll	lm	lm	lm	lm	lm	ll	lm	lm	lm	ll	lm	ll	lm	lm	ll	ll	ll	lm	lm	lm	lm	lm	ll	lm	lm	ll	ll	ll	ll	ll	ll	ll	lm
F30954-52:A>G-LG5	<lmxll>	{0-}	(ll,lm)	LGV-3	74.21	Fvb5	1052682	1		TGCAGCTCTTTTCACTCTTGTAATCATCATTGCCATCAACTTAGCAGTTGGAATTCTTCCTCATGTTGA	52:A>G	0.979167	608.626	ll	ll	ll	ll	ll	lm	lm	lm	ll	lm	lm	lm	ll	lm	ll	lm	lm	lm	ll	lm	lm	lm	lm	ll	lm	ll	lm	ll	lm	ll	ll	ll	ll	lm	ll	lm
F29152-13:C>A-LG5	<lmxll>	{0-}	(ll,lm)	LGV-3	76.633	Fvb5	1038342	0		TGCAGGCATCTCACCCAAAAAGTTTAGTGACAGTAAAAAATAAAAAGTTCATAGAAATTAGAACTTGTT	13:C>A	0.989583	315.979	ll	ll	ll	lm	lm	lm	lm	lm	ll	lm	lm	lm	ll	ll	ll	lm	lm	ll	ll	lm	lm	lm	ll	lm	lm	ll	lm	lm	lm	ll	ll	--	ll	lm	ll	ll
22161-43:G>A-LG5	<hkxhk>	{00}	(h-,kk)	LGV-4	0	Fvb5	1578851	1		TGCAGATGCTGACGGTGATATAGCCACTGCTTCCATATCTAGTGATAGCTCTATTGATAGTGATGACCC	43:G>A	1	651.296	kk	h-	kk	kk	kk	h-	h-	kk	h-	kk	h-	h-	kk	kk	h-	h-	h-	h-	kk	h-	h-	kk	h-	h-	h-	kk	h-	h-	h-	h-	kk	h-	h-	h-	h-	h-
14552-13:T>A-LG5	<hkxhk>	{00}	(h-,kk)	LGV-4	2.608	Fvb5	2379799	0		TGCAGATAACATATAATTTCCAAATAAGATAACTTGCAACATAAAATGAAGTGGCATGCAGCTGTAAGA	13:T>A	1	635.624	kk	h-	kk	kk	kk	h-	h-	kk	kk	h-	h-	h-	kk	kk	h-	h-	h-	h-	kk	h-	h-	kk	h-	h-	h-	kk	h-	kk	h-	kk	h-	h-	h-	h-	kk	h-
F26824-60:A>G-LG5	<lmxll>	{1-}	(ll,lm)	LGV-4	4.054	Fvb5	1232616	1		TGCAGTAGTCTTGCCAGTCAGTCTCACTATCCAATACTTTTCAAACCCTACTGTGATTTGACAAGCTAA	60:A>G	1	680.864	ll	lm	ll	ll	ll	lm	ll	lm	lm	lm	ll	lm	ll	ll	lm	lm	ll	lm	ll	lm	lm	ll	lm	lm	lm	ll	ll	lm	ll	lm	ll	lm	lm	lm	ll	lm
18868-10:A>G-LG5	<hkxhk>	{00}	(h-,kk)	LGV-4	5.173	Fvb5	1325429	1		TGCAGCAGGCAGCTCATTCATACAACTACCCACCAAAGGCAATCACATTCACATCAGAATCAGAAGAAG	10:A>G	1	643.094	kk	h-	kk	kk	kk	h-	h-	h-	h-	h-	h-	h-	kk	kk	h-	h-	kk	h-	kk	h-	h-	kk	h-	h-	h-	kk	h-	h-	h-	h-	kk	h-	h-	h-	h-	h-
17204-32:A>T-LG5	<hkxhk>	{00}	(h-,kk)	LGV-4	7.041	Fvb5	2375765	5		TGCAGGGTATGTTACCAAACTTCCGTGCTTCTAAGTTTCATATTTTCATTTCTTTTCTTTACAGATCGG	32:A>T	1	1408.98	kk	h-	kk	kk	kk	h-	h-	h-	h-	h-	h-	kk	kk	kk	h-	h-	h-	h-	kk	h-	h-	kk	h-	h-	h-	kk	h-	h-	kk	kk	h-	h-	h-	h-	h-	h-
16590-13:C>A-LG5	<hkxhk>	{00}	(h-,kk)	LGV-4	8.601	Fvb5	2855596	2		TGCAGTCTCGTCTCAATTGAATGCATTGGCCAGGGAAAATAACAACTTGAGGTTAGAGATATGTCCAAC	13:C>A	1	601.518	kk	h-	kk	kk	kk	h-	h-	h-	h-	kk	h-	h-	kk	kk	h-	h-	h-	h-	kk	h-	h-	kk	kk	h-	h-	kk	h-	kk	h-	kk	h-	kk	h-	h-	h-	h-
15001-41:C>G-LG5	<hkxhk>	{11}	(h-,kk)	LGV-4	9.746	Fvb5	1321636	2		TGCAGGAAGAGCAGTGTTATACACATTGAAAAGGGCTACCACTAGAATCAGAACTAATCATACATACTA	41:C>G	1	907.703	h-	h-	h-	h-	h-	h-	kk	h-	h-	h-	h-	h-	h-	h-	h-	kk	h-	kk	h-	kk	kk	h-	h-	kk	h-	h-	h-	h-	h-	h-	kk	h-	kk	h-	h-	h-
EMFvi108-204h	<hkxhk>	{00}	(h-,kk)	LGV-4	10.106	Fvb5	39834	0		#N/A	#N/A	#N/A	#N/A	kk	h-	kk	kk	kk	h-	h-	h-	h-	h-	h-	h-	kk	kk	h-	h-	h-	h-	kk	h-	h-	kk	h-	h-	h-	kk	h-	h-	h-	h-	h-	h-	h-	h-	h-	h-
13170-39:C>A-LG5	<hkxhk>	{11}	(h-,kk)	LGV-4	10.57	Fvb5	763952	3	2	TGCAGTAAGAAAGCAAGAAAACAGGTGAAAAACAAGCAGCAATAGGCTCATGAACTCTGTTTGACAGCA	39:C>A	1	1168.27	h-	h-	h-	h-	h-	h-	kk	h-	kk	h-	h-	h-	h-	h-	h-	h-	h-	kk	h-	kk	kk	h-	h-	kk	h-	h-	h-	h-	h-	h-	h-	h-	kk	h-	h-	h-
17095-51:C>G-LG5	<hkxhk>	{11}	(h-,kk)	LGV-4	11.212	Fvb5	350352	0	2	TGCAGTTCCTCTTGGAGAACAATAATGATCAAGATAGTGCAACATCGCTTACACTGCAACAAATGAAGG	51:C>G	1	1394.78	h-	h-	h-	h-	h-	h-	kk	h-	kk	h-	h-	h-	h-	h-	h-	h-	h-	kk	h-	kk	kk	h-	h-	kk	h-	h-	h-	h-	h-	h-	h-	h-	kk	kk	h-	h-
ChFaM209-147/150	<hkxhk>	{11}	(hh,hk,kk)	LGV-4	11.637	Fvb5	737107	0		#N/A	#N/A	#N/A	#N/A	hh	hk	hh	hh	hh	hk	kk	hk	kk	hk	hk	hk	hh	hh	hk	hk	hk	kk	hh	kk	kk	hh	hk	kk	hk	hh	hk	hk	hk	hk	hk	hk	kk	hk	hk	hk
ChFaM070-1/2	<hkxhk>	{00}	(hh,hk,kk)	LGV-4	12.096	Fvb6	3782600	0		#N/A	#N/A	#N/A	#N/A	kk	hk	kk	kk	hk	hk	hh	hk	hh	hk	hk	hk	kk	kk	hk	hk	hk	hh	kk	hh	hh	kk	hk	hh	hk	kk	hk	hk	hk	hk	hk	hk	hh	hk	hk	hk
40343-68:A>T-LG5	<hkxhk>	{11}	(h-,kk)	LGV-4	12.285	Fvb5	1465664	2		TGCAGTTAGAGGCAAATGCAAAAGAAGCTAAGCTTGAATTGGAAAGAAACTTGAAAGAACTTGAGTGCA	68:A>T	1	706.929	h-	h-	h-	h-	h-	h-	kk	h-	kk	h-	kk	h-	h-	h-	h-	h-	h-	kk	h-	kk	kk	h-	h-	kk	h-	h-	h-	h-	h-	h-	h-	h-	kk	h-	h-	h-
28585-19:A>G-	<hkxhk>	{11}	(h-,kk)	LGV-4	13.131	Fvb5	1780757	5		TGCAGTATGAACTGTGCGCACTATAGAAAGCATTCCCACTTTTCCTAGTTGGAAACTGATTATCACATG	19:A>G	1	1172.35	h-	h-	h-	h-	h-	h-	kk	h-	kk	kk	h-	h-	h-	h-	h-	h-	h-	kk	h-	kk	kk	h-	h-	kk	h-	h-	h-	h-	h-	h-	h-	h-	kk	h-	kk	kk
17813-24:T>G-LG5	<hkxhk>	{00}	(h-,kk)	LGV-4	13.598	Fvb5	35220	0		TGCAGGCAGAAGTATCAGCTCAGGTTGTGCTTTAGCTTGGGAGATATCATCCTTTGAGTTTTCAAAGGA	24:T>G	1	808.213	kk	h-	kk	kk	kk	h-	h-	h-	h-	h-	h-	h-	kk	kk	h-	h-	h-	h-	kk	h-	h-	kk	h-	h-	h-	kk	h-	h-	h-	h-	h-	h-	h-	h-	h-	h-
12695-32:T>G-	<hkxhk>	{11}	(h-,kk)	LGV-4	14.181	*	0	0		TGCAGAGTTCTCTTGTGTCATGCATGCAGGTATAACATAGCCATATGTTTACAGATCGGAAGAGCGGTT	32:T>G	1	1188.44	h-	h-	h-	h-	h-	h-	kk	h-	kk	h-	h-	h-	h-	h-	h-	kk	h-	kk	h-	kk	kk	h-	h-	kk	kk	h-	h-	h-	kk	h-	h-	kk	kk	h-	h-	h-
[truncated: 528 more rows]
[truncated: 58 more columns]

## Sheet: Table B
	Table B Distribution of mapped markers in the 232 × 1392 map.
	Number of markers per Linkage group (LG)
	LG	1	2	3	4	5	6	7	sum
	HG I	93	90	24	11	17			235
	HG II	83	80	77	54	58			352
	HG III	96	95	81	73				345
	HG IV	87	96	88	85				356
[truncated: 14 more rows]
